# Supplementary material for: Proteomic Profiling of Mouse Epididymosomes Reveals their Contributions to Post-testicular Sperm Maturation
Source: Mol Cell Proteomics. 2018 Sep 13;18(Suppl 1):S91–S108. doi: 10.1074/mcp.RA118.000946 (PMC6427233; doi:10.1074/mcp.RA118.000946)
Supplement: Table S4 [file 139095_1_supp_192817_pq5mdp.xlsx]

## Sheet: Conservation of ES proteome
Table S4: Conservation of mouse epididymosome proteome
		Exosomes	Epididymosomes				Mouse Spermatozoa5
UniProt accession	Protein Description	ExoCarta (1352 / 9,769)1	Human (101 / 146)2	Bovine (367 / 762)3	Ovine (25 / 28)4		Caput (589 / 1536)	Corpus (624 / 1720)	Cauda (407 / 1234)
O08810	116 kDa U5 small nuclear ribonucleoprotein component OS=Mus musculus GN=Eftud2 PE=2 SV=1	+
Q9CQV8	14-3-3 protein beta/alpha OS=Mus musculus GN=Ywhab PE=1 SV=3	+		+				+
P62259	14-3-3 protein epsilon OS=Mus musculus GN=Ywhae PE=1 SV=1	+	+	+				+	+
P68510	14-3-3 protein eta OS=Mus musculus GN=Ywhah PE=1 SV=2	+		+
P61982	14-3-3 protein gamma OS=Mus musculus GN=Ywhag PE=1 SV=2	+
P68254	14-3-3 protein theta OS=Mus musculus GN=Ywhaq PE=1 SV=1	+		+			+		+
P63101	14-3-3 protein zeta/delta OS=Mus musculus GN=Ywhaz PE=1 SV=1	+	+	+			+	+	+
Q9DBL9	1-acylglycerol-3-phosphate O-acyltransferase ABHD5 OS=Mus musculus GN=Abhd5 PE=1 SV=1	+
O35083	1-acyl-sn-glycerol-3-phosphate acyltransferase alpha OS=Mus musculus GN=Agpat1 PE=1 SV=1						+	+
Q9D517	1-acyl-sn-glycerol-3-phosphate acyltransferase gamma OS=Mus musculus GN=Agpat3 PE=1 SV=2						+	+	+
Q8R3B1	1-phosphatidylinositol 4,5-bisphosphate phosphodiesterase delta-1 OS=Mus musculus GN=Plcd1 PE=1 SV=2	+
P62334	26S protease regulatory subunit 10B OS=Mus musculus GN=Psmc6 PE=1 SV=1	+
P62192	26S protease regulatory subunit 4 OS=Mus musculus GN=Psmc1 PE=1 SV=1	+
O88685	26S protease regulatory subunit 6A OS=Mus musculus GN=Psmc3 PE=1 SV=2	+
P54775	26S protease regulatory subunit 6B OS=Mus musculus GN=Psmc4 PE=1 SV=2	+		+
P46471	26S protease regulatory subunit 7 OS=Mus musculus GN=Psmc2 PE=1 SV=5	+
P62196	26S protease regulatory subunit 8 OS=Mus musculus GN=Psmc5 PE=1 SV=1	+		+
Q3TXS7	26S proteasome non-ATPase regulatory subunit 1 OS=Mus musculus GN=Psmd1 PE=1 SV=1	+		+				+	+
Q9Z2X2	26S proteasome non-ATPase regulatory subunit 10 OS=Mus musculus GN=Psmd10 PE=1 SV=3	+
Q8BG32	26S proteasome non-ATPase regulatory subunit 11 OS=Mus musculus GN=Psmd11 PE=1 SV=3	+
Q9D8W5	26S proteasome non-ATPase regulatory subunit 12 OS=Mus musculus GN=Psmd12 PE=1 SV=4	+
Q9WVJ2	26S proteasome non-ATPase regulatory subunit 13 OS=Mus musculus GN=Psmd13 PE=1 SV=1	+
O35593	26S proteasome non-ATPase regulatory subunit 14 OS=Mus musculus GN=Psmd14 PE=1 SV=2	+		+
Q8VDM4	26S proteasome non-ATPase regulatory subunit 2 OS=Mus musculus GN=Psmd2 PE=1 SV=1	+		+				+	+
P14685	26S proteasome non-ATPase regulatory subunit 3 OS=Mus musculus GN=Psmd3 PE=1 SV=3	+		+
O35226	26S proteasome non-ATPase regulatory subunit 4 OS=Mus musculus GN=Psmd4 PE=1 SV=1	+
Q8BJY1	26S proteasome non-ATPase regulatory subunit 5 OS=Mus musculus GN=Psmd5 PE=1 SV=4	+
Q99JI4	26S proteasome non-ATPase regulatory subunit 6 OS=Mus musculus GN=Psmd6 PE=1 SV=1	+		+				+	+
P26516	26S proteasome non-ATPase regulatory subunit 7 OS=Mus musculus GN=Psmd7 PE=1 SV=2	+		+				+
P52760	2-iminobutanoate/2-iminopropanoate deaminase OS=Mus musculus GN=Rida PE=1 SV=3
Q8BHA9	2-phosphoxylose phosphatase 1 OS=Mus musculus GN=Pxylp1 PE=2 SV=1
O08756	3-hydroxyacyl-CoA dehydrogenase type-2 OS=Mus musculus GN=Hsd17b10 PE=1 SV=4	+					+	+	+
Q8BWT1	3-ketoacyl-CoA thiolase, mitochondrial OS=Mus musculus GN=Acaa2 PE=1 SV=3	+					+		+
Q6GV12	3-ketodihydrosphingosine reductase OS=Mus musculus GN=Kdsr PE=1 SV=1			+			+	+	+
O88736	3-keto-steroid reductase OS=Mus musculus GN=Hsd17b7 PE=1 SV=1	+					+	+
P62281	40S ribosomal protein S11 OS=Mus musculus GN=Rps11 PE=1 SV=3	+		+
P62301	40S ribosomal protein S13 OS=Mus musculus GN=Rps13 PE=1 SV=2	+		+				+
P62264	40S ribosomal protein S14 OS=Mus musculus GN=Rps14 PE=2 SV=3	+		+			+	+	+
P62245	40S ribosomal protein S15a OS=Mus musculus GN=Rps15a PE=1 SV=2	+		+
P14131	40S ribosomal protein S16 OS=Mus musculus GN=Rps16 PE=2 SV=4	+					+	+	+
P63276	40S ribosomal protein S17 OS=Mus musculus GN=Rps17 PE=1 SV=2	+		+
P62270	40S ribosomal protein S18 OS=Mus musculus GN=Rps18 PE=1 SV=3	+		+
Q9CZX8	40S ribosomal protein S19 OS=Mus musculus GN=Rps19 PE=1 SV=3	+		+				+
P25444	40S ribosomal protein S2 OS=Mus musculus GN=Rps2 PE=2 SV=3	+		+			+	+
P60867	40S ribosomal protein S20 OS=Mus musculus GN=Rps20 PE=1 SV=1	+		+
P62267	40S ribosomal protein S23 OS=Mus musculus GN=Rps23 PE=1 SV=3	+
P62849	40S ribosomal protein S24 OS=Mus musculus GN=Rps24 PE=2 SV=1	+		+			+	+	+
P62852	40S ribosomal protein S25 OS=Mus musculus GN=Rps25 PE=1 SV=1	+		+
P62855	40S ribosomal protein S26 OS=Mus musculus GN=Rps26 PE=2 SV=3	+						+
P62908	40S ribosomal protein S3 OS=Mus musculus GN=Rps3 PE=1 SV=1	+		+			+	+	+
P97351	40S ribosomal protein S3a OS=Mus musculus GN=Rps3a PE=1 SV=3	+		+
P62702	40S ribosomal protein S4, X isoform OS=Mus musculus GN=Rps4x PE=2 SV=2	+					+	+	+
P97461	40S ribosomal protein S5 OS=Mus musculus GN=Rps5 PE=1 SV=3	+
P62754	40S ribosomal protein S6 OS=Mus musculus GN=Rps6 PE=1 SV=1	+		+
P62082	40S ribosomal protein S7 OS=Mus musculus GN=Rps7 PE=2 SV=1	+		+			+	+
P62242	40S ribosomal protein S8 OS=Mus musculus GN=Rps8 PE=1 SV=2	+		+			+	+
Q6ZWN5	40S ribosomal protein S9 OS=Mus musculus GN=Rps9 PE=1 SV=3	+		+
P14206	40S ribosomal protein SA OS=Mus musculus GN=Rpsa PE=1 SV=4	+		+			+	+	+
Q61112	45 kDa calcium-binding protein OS=Mus musculus GN=Sdf4 PE=1 SV=1	+					+	+
P10852	4F2 cell-surface antigen heavy chain OS=Mus musculus GN=Slc3a2 PE=1 SV=1	+					+	+
Q9JLJ2	4-trimethylaminobutyraldehyde dehydrogenase OS=Mus musculus GN=Aldh9a1 PE=1 SV=1	+					+	+	+
Q5EG47	5'-AMP-activated protein kinase catalytic subunit alpha-1 OS=Mus musculus GN=Prkaa1 PE=1 SV=2	+
O54950	5'-AMP-activated protein kinase subunit gamma-1 OS=Mus musculus GN=Prkag1 PE=1 SV=2	+		+
Q61503	5'-nucleotidase OS=Mus musculus GN=Nt5e PE=1 SV=2	+		+
Q8K010	5-oxoprolinase OS=Mus musculus GN=Oplah PE=2 SV=1	+						+	+
P63038	60 kDa heat shock protein, mitochondrial OS=Mus musculus GN=Hspd1 PE=1 SV=1	+					+	+	+
P14869	60S acidic ribosomal protein P0 OS=Mus musculus GN=Rplp0 PE=1 SV=3	+		+
P99027	60S acidic ribosomal protein P2 OS=Mus musculus GN=Rplp2 PE=1 SV=3	+		+				+
Q6ZWV3	60S ribosomal protein L10 OS=Mus musculus GN=Rpl10 PE=1 SV=3	+		+
P53026	60S ribosomal protein L10a OS=Mus musculus GN=Rpl10a PE=1 SV=3	+		+			+	+
Q9CXW4	60S ribosomal protein L11 OS=Mus musculus GN=Rpl11 PE=1 SV=4	+		+			+	+	+
P35979	60S ribosomal protein L12 OS=Mus musculus GN=Rpl12 PE=1 SV=2	+		+
P47963	60S ribosomal protein L13 OS=Mus musculus GN=Rpl13 PE=2 SV=3	+		+			+	+
P19253	60S ribosomal protein L13a OS=Mus musculus GN=Rpl13a PE=1 SV=4	+
Q9CR57	60S ribosomal protein L14 OS=Mus musculus GN=Rpl14 PE=1 SV=3	+		+			+	+
Q9CZM2	60S ribosomal protein L15 OS=Mus musculus GN=Rpl15 PE=2 SV=4	+		+			+	+	+
Q9CPR4	60S ribosomal protein L17 OS=Mus musculus GN=Rpl17 PE=2 SV=3	+					+	+
P35980	60S ribosomal protein L18 OS=Mus musculus GN=Rpl18 PE=2 SV=3	+		+			+	+	+
P62717	60S ribosomal protein L18a OS=Mus musculus GN=Rpl18a PE=1 SV=1	+		+			+	+	+
P84099	60S ribosomal protein L19 OS=Mus musculus GN=Rpl19 PE=1 SV=1	+		+
O09167	60S ribosomal protein L21 OS=Mus musculus GN=Rpl21 PE=2 SV=3	+
P67984	60S ribosomal protein L22 OS=Mus musculus GN=Rpl22 PE=1 SV=2	+		+			+	+	+
P62830	60S ribosomal protein L23 OS=Mus musculus GN=Rpl23 PE=1 SV=1	+		+			+	+
P62751	60S ribosomal protein L23a OS=Mus musculus GN=Rpl23a PE=1 SV=1	+		+
Q8BP67	60S ribosomal protein L24 OS=Mus musculus GN=Rpl24 PE=1 SV=2	+
P61358	60S ribosomal protein L27 OS=Mus musculus GN=Rpl27 PE=1 SV=2	+		+
P14115	60S ribosomal protein L27a OS=Mus musculus GN=Rpl27a PE=2 SV=5	+
P41105	60S ribosomal protein L28 OS=Mus musculus GN=Rpl28 PE=1 SV=2	+
P47915	60S ribosomal protein L29 OS=Mus musculus GN=Rpl29 PE=2 SV=2	+
P27659	60S ribosomal protein L3 OS=Mus musculus GN=Rpl3 PE=1 SV=3	+		+			+	+
P62889	60S ribosomal protein L30 OS=Mus musculus GN=Rpl30 PE=2 SV=2	+		+			+	+	+
P62900	60S ribosomal protein L31 OS=Mus musculus GN=Rpl31 PE=1 SV=1	+		+
P62911	60S ribosomal protein L32 OS=Mus musculus GN=Rpl32 PE=1 SV=2	+					+	+
Q9D1R9	60S ribosomal protein L34 OS=Mus musculus GN=Rpl34 PE=1 SV=2	+
Q6ZWV7	60S ribosomal protein L35 OS=Mus musculus GN=Rpl35 PE=1 SV=1	+		+
P47964	60S ribosomal protein L36 OS=Mus musculus GN=Rpl36 PE=3 SV=2	+					+
Q9JJI8	60S ribosomal protein L38 OS=Mus musculus GN=Rpl38 PE=2 SV=3	+					+	+
Q9D8E6	60S ribosomal protein L4 OS=Mus musculus GN=Rpl4 PE=1 SV=3	+		+			+	+
P47962	60S ribosomal protein L5 OS=Mus musculus GN=Rpl5 PE=1 SV=3	+		+				+
P47911	60S ribosomal protein L6 OS=Mus musculus GN=Rpl6 PE=1 SV=3	+		+
P14148	60S ribosomal protein L7 OS=Mus musculus GN=Rpl7 PE=1 SV=2	+		+			+	+
P12970	60S ribosomal protein L7a OS=Mus musculus GN=Rpl7a PE=2 SV=2	+		+			+	+	+
P62918	60S ribosomal protein L8 OS=Mus musculus GN=Rpl8 PE=2 SV=2	+		+			+	+
P51410	60S ribosomal protein L9 OS=Mus musculus GN=Rpl9 PE=1 SV=2	+
Q9DCD0	6-phosphogluconate dehydrogenase, decarboxylating OS=Mus musculus GN=Pgd PE=1 SV=3	+		+
P20029	78 kDa glucose-regulated protein OS=Mus musculus GN=Hspa5 PE=1 SV=3	+		+			+	+	+
P97819	85/88 kDa calcium-independent phospholipase A2 OS=Mus musculus GN=Pla2g6 PE=1 SV=3
Q8BU33	Acetolactate synthase-like protein OS=Mus musculus GN=Ilvbl PE=2 SV=1	+					+	+
Q8CAY6	Acetyl-CoA acetyltransferase, cytosolic OS=Mus musculus GN=Acat2 PE=1 SV=2	+						+
Q8QZT1	Acetyl-CoA acetyltransferase, mitochondrial OS=Mus musculus GN=Acat1 PE=1 SV=1	+					+	+	+
Q99J27	Acetyl-coenzyme A transporter 1 OS=Mus musculus GN=Slc33a1 PE=1 SV=1						+
Q9WV54	Acid ceramidase OS=Mus musculus GN=Asah1 PE=1 SV=1	+					+	+	+
P58242	Acid sphingomyelinase-like phosphodiesterase 3b OS=Mus musculus GN=Smpdl3b PE=1 SV=1	+
Q99KI0	Aconitate hydratase, mitochondrial OS=Mus musculus GN=Aco2 PE=1 SV=1	+					+	+	+
P23578	Acrosin OS=Mus musculus GN=Acr PE=2 SV=1						+	+	+
P60710	Actin, cytoplasmic 1 OS=Mus musculus GN=Actb PE=1 SV=1	+	+	+			+	+	+
Q9QZB7	Actin-related protein 10 OS=Mus musculus GN=Actr10 PE=1 SV=2	+
P61161	Actin-related protein 2 OS=Mus musculus GN=Actr2 PE=1 SV=1	+		+
Q9WV32	Actin-related protein 2/3 complex subunit 1B OS=Mus musculus GN=Arpc1b PE=2 SV=4	+
Q9CVB6	Actin-related protein 2/3 complex subunit 2 OS=Mus musculus GN=Arpc2 PE=1 SV=3	+		+
Q9JM76	Actin-related protein 2/3 complex subunit 3 OS=Mus musculus GN=Arpc3 PE=1 SV=3	+
P59999	Actin-related protein 2/3 complex subunit 4 OS=Mus musculus GN=Arpc4 PE=1 SV=3	+		+				+
Q9CPW4	Actin-related protein 2/3 complex subunit 5 OS=Mus musculus GN=Arpc5 PE=1 SV=3	+
Q99JY9	Actin-related protein 3 OS=Mus musculus GN=Actr3 PE=1 SV=3	+		+				+
Q8R146	Acylamino-acid-releasing enzyme OS=Mus musculus GN=Apeh PE=2 SV=3	+
Q91YX5	Acyl-CoA:lysophosphatidylglycerol acyltransferase 1 OS=Mus musculus GN=Lpgat1 PE=1 SV=1	+
P31786	Acyl-CoA-binding protein OS=Mus musculus GN=Dbi PE=1 SV=2	+		+
Q91ZN5	Adenosine 3'-phospho 5'-phosphosulfate transporter 1 OS=Mus musculus GN=Slc35b2 PE=2 SV=1	+					+	+
P50247	Adenosylhomocysteinase OS=Mus musculus GN=Ahcy PE=1 SV=3	+		+
P54822	Adenylosuccinate lyase OS=Mus musculus GN=Adsl PE=1 SV=2	+
P28650	Adenylosuccinate synthetase isozyme 1 OS=Mus musculus GN=Adssl1 PE=1 SV=2
P46664	Adenylosuccinate synthetase isozyme 2 OS=Mus musculus GN=Adss PE=1 SV=2	+
P40124	Adenylyl cyclase-associated protein 1 OS=Mus musculus GN=Cap1 PE=1 SV=4	+		+				+
Q9D7N9	Adipocyte plasma membrane-associated protein OS=Mus musculus GN=Apmap PE=1 SV=1	+		+
P48962	ADP/ATP translocase 1 OS=Mus musculus GN=Slc25a4 PE=1 SV=4	+					+	+	+
P51881	ADP/ATP translocase 2 OS=Mus musculus GN=Slc25a5 PE=1 SV=3	+					+	+	+
Q3V132	ADP/ATP translocase 4 OS=Mus musculus GN=Slc25a31 PE=2 SV=1	+					+	+	+
P61750	ADP-ribosylation factor 4 OS=Mus musculus GN=Arf4 PE=1 SV=2	+		+			+	+
P84084	ADP-ribosylation factor 5 OS=Mus musculus GN=Arf5 PE=1 SV=2	+	+				+	+	+
P62331	ADP-ribosylation factor 6 OS=Mus musculus GN=Arf6 PE=1 SV=2	+	+				+	+	+
P61211	ADP-ribosylation factor-like protein 1 OS=Mus musculus GN=Arl1 PE=2 SV=1	+		+			+	+
Q9D0J4	ADP-ribosylation factor-like protein 2 OS=Mus musculus GN=Arl2 PE=1 SV=1	+		+			+	+
O88848	ADP-ribosylation factor-like protein 6 OS=Mus musculus GN=Arl6 PE=1 SV=1	+						+	+
Q8VEH3	ADP-ribosylation factor-like protein 8A OS=Mus musculus GN=Arl8a PE=2 SV=1	+						+
Q9CQW2	ADP-ribosylation factor-like protein 8B OS=Mus musculus GN=Arl8b PE=1 SV=1	+		+			+	+	+
Q8BXL7	ADP-ribosylation factor-related protein 1 OS=Mus musculus GN=Arfrp1 PE=2 SV=2	+					+
Q8CG76	Aflatoxin B1 aldehyde reductase member 2 OS=Mus musculus GN=Akr7a2 PE=1 SV=3	+
Q9WTQ5	A-kinase anchor protein 12 OS=Mus musculus GN=Akap12 PE=1 SV=1	+
Q8BGQ7	Alanine--tRNA ligase, cytoplasmic OS=Mus musculus GN=Aars PE=1 SV=1	+
Q3THG9	Alanyl-tRNA editing protein Aarsd1 OS=Mus musculus GN=Aarsd1 PE=1 SV=2	+
Q9JII6	Alcohol dehydrogenase [NADP(+)] OS=Mus musculus GN=Akr1a1 PE=1 SV=3	+					+	+
P00329	Alcohol dehydrogenase 1 OS=Mus musculus GN=Adh1 PE=1 SV=2	+
Q64437	Alcohol dehydrogenase class 4 mu/sigma chain OS=Mus musculus GN=Adh7 PE=2 SV=2
P28474	Alcohol dehydrogenase class-3 OS=Mus musculus GN=Adh5 PE=1 SV=3	+						+
Q571I9	Aldehyde dehydrogenase family 16 member A1 OS=Mus musculus GN=Aldh16a1 PE=1 SV=2	+
E9Q3E1	Aldehyde dehydrogenase family 3 member B2 OS=Mus musculus GN=Aldh3b2 PE=1 SV=1						+
O35945	Aldehyde dehydrogenase, cytosolic 1 OS=Mus musculus GN=Aldh1a7 PE=2 SV=1
P47738	Aldehyde dehydrogenase, mitochondrial OS=Mus musculus GN=Aldh2 PE=1 SV=1	+					+	+	+
Q8VC28	Aldo-keto reductase family 1 member C13 OS=Mus musculus GN=Akr1c13 PE=1 SV=2	+
P45376	Aldose reductase OS=Mus musculus GN=Akr1b1 PE=1 SV=3	+		+	+
P21300	Aldose reductase-related protein 1 OS=Mus musculus GN=Akr1b7 PE=1 SV=4
P24823	Alkaline phosphatase, placental-like OS=Mus musculus GN=Alppl2 PE=2 SV=2	+
P09242	Alkaline phosphatase, tissue-nonspecific isozyme OS=Mus musculus GN=Alpl PE=1 SV=2	+		+			+
Q11127	Alpha-(1,3)-fucosyltransferase 4 OS=Mus musculus GN=Fut4 PE=2 SV=1						+
Q9WTS2	Alpha-(1,6)-fucosyltransferase OS=Mus musculus GN=Fut8 PE=1 SV=2	+					+
Q9DBE8	Alpha-1,3/1,6-mannosyltransferase ALG2 OS=Mus musculus GN=Alg2 PE=1 SV=2	+					+	+
Q921V5	Alpha-1,6-mannosyl-glycoprotein 2-beta-N-acetylglucosaminyltransferase OS=Mus musculus GN=Mgat2 PE=1 SV=1						+
P07758	Alpha-1-antitrypsin 1-1 OS=Mus musculus GN=Serpina1a PE=1 SV=4	+					+	+
P22599	Alpha-1-antitrypsin 1-2 OS=Mus musculus GN=Serpina1b PE=1 SV=2
Q9DCQ7	Alpha-1-antitrypsin 1-6 OS=Mus musculus GN=Serpina1f PE=2 SV=1							+
Q8K4T1	Alpha-2,8-sialyltransferase 8F OS=Mus musculus GN=St8sia6 PE=1 SV=1
Q61838	Alpha-2-macroglobulin OS=Mus musculus GN=A2m PE=1 SV=3	+
Q7TPR4	Alpha-actinin-1 OS=Mus musculus GN=Actn1 PE=1 SV=1	+						+
P57780	Alpha-actinin-4 OS=Mus musculus GN=Actn4 PE=1 SV=1	+		+			+	+	+
Q9QYC0	Alpha-adducin OS=Mus musculus GN=Add1 PE=1 SV=2	+
Q9DBF1	Alpha-aminoadipic semialdehyde dehydrogenase OS=Mus musculus GN=Aldh7a1 PE=1 SV=4	+					+	+	+
P61164	Alpha-centractin OS=Mus musculus GN=Actr1a PE=2 SV=1	+
P17182	Alpha-enolase OS=Mus musculus GN=Eno1 PE=1 SV=3	+	+	+	+		+	+	+
P27046	Alpha-mannosidase 2 OS=Mus musculus GN=Man2a1 PE=1 SV=2	+
Q91W89	Alpha-mannosidase 2C1 OS=Mus musculus GN=Man2c1 PE=2 SV=1	+						+	+
Q8BRK9	Alpha-mannosidase 2x OS=Mus musculus GN=Man2a2 PE=1 SV=2	+						+
P70277	Alpha-N-acetylgalactosaminide alpha-2,6-sialyltransferase 2 OS=Mus musculus GN=St6galnac2 PE=2 SV=2						+
Q9R2B6	Alpha-N-acetyl-neuraminyl-2,3-beta-galactosyl-1,3-N-acetyl-galactosaminide alpha-2,6-sialyltransferase OS=Mus musculus GN=St6galnac4 PE=1 SV=1						+
Q9DB05	Alpha-soluble NSF attachment protein OS=Mus musculus GN=Napa PE=1 SV=1	+		+			+	+	+
Q64133	Amine oxidase [flavin-containing] A OS=Mus musculus GN=Maoa PE=1 SV=3	+					+	+	+
Q8BW75	Amine oxidase [flavin-containing] B OS=Mus musculus GN=Maob PE=1 SV=4	+					+	+
P31230	Aminoacyl tRNA synthase complex-interacting multifunctional protein 1 OS=Mus musculus GN=Aimp1 PE=1 SV=2	+
Q8R010	Aminoacyl tRNA synthase complex-interacting multifunctional protein 2 OS=Mus musculus GN=Aimp2 PE=1 SV=2	+
Q8VCT3	Aminopeptidase B OS=Mus musculus GN=Rnpep PE=1 SV=2	+		+
P97449	Aminopeptidase N OS=Mus musculus GN=Anpep PE=1 SV=4	+	+	+				+	+
P09470	Angiotensin-converting enzyme OS=Mus musculus GN=Ace PE=1 SV=3	+	+	+			+	+	+
P10107	Annexin A1 OS=Mus musculus GN=Anxa1 PE=1 SV=2	+	+				+	+	+
P97384	Annexin A11 OS=Mus musculus GN=Anxa11 PE=1 SV=2	+	+	+
Q99JG3	Annexin A13 OS=Mus musculus GN=Anxa13 PE=2 SV=3	+						+	+
P07356	Annexin A2 OS=Mus musculus GN=Anxa2 PE=1 SV=2	+	+	+	+		+	+	+
O35639	Annexin A3 OS=Mus musculus GN=Anxa3 PE=1 SV=4	+
P97429	Annexin A4 OS=Mus musculus GN=Anxa4 PE=2 SV=4	+	+	+			+	+
P48036	Annexin A5 OS=Mus musculus GN=Anxa5 PE=1 SV=1	+	+	+			+	+
P14824	Annexin A6 OS=Mus musculus GN=Anxa6 PE=1 SV=3	+	+					+
Q07076	Annexin A7 OS=Mus musculus GN=Anxa7 PE=1 SV=2	+		+			+
Q8BHY3	Anoctamin-1 OS=Mus musculus GN=Ano1 PE=1 SV=2	+
Q8BH79	Anoctamin-10 OS=Mus musculus GN=Ano10 PE=1 SV=1						+
Q6P9J9	Anoctamin-6 OS=Mus musculus GN=Ano6 PE=1 SV=1	+
Q6DFX2	Anthrax toxin receptor 2 OS=Mus musculus GN=Antxr2 PE=1 SV=1	+
P32261	Antithrombin-III OS=Mus musculus GN=Serpinc1 PE=1 SV=1	+
O35643	AP-1 complex subunit beta-1 OS=Mus musculus GN=Ap1b1 PE=1 SV=2	+						+
P22892	AP-1 complex subunit gamma-1 OS=Mus musculus GN=Ap1g1 PE=1 SV=3	+					+	+
P17426	AP-2 complex subunit alpha-1 OS=Mus musculus GN=Ap2a1 PE=1 SV=1	+						+
P17427	AP-2 complex subunit alpha-2 OS=Mus musculus GN=Ap2a2 PE=1 SV=2	+		+			+	+
P84091	AP-2 complex subunit mu OS=Mus musculus GN=Ap2m1 PE=1 SV=1	+					+
Q9Z1T1	AP-3 complex subunit beta-1 OS=Mus musculus GN=Ap3b1 PE=1 SV=2	+
Q9DCR2	AP-3 complex subunit sigma-1 OS=Mus musculus GN=Ap3s1 PE=1 SV=2
Q00623	Apolipoprotein A-I OS=Mus musculus GN=Apoa1 PE=1 SV=2	+					+
P06728	Apolipoprotein A-IV OS=Mus musculus GN=Apoa4 PE=1 SV=3	+
E9Q414	Apolipoprotein B-100 OS=Mus musculus GN=Apob PE=1 SV=1	+
P34928	Apolipoprotein C-I OS=Mus musculus GN=Apoc1 PE=1 SV=1
P08226	Apolipoprotein E OS=Mus musculus GN=Apoe PE=1 SV=2	+						+
Q02013	Aquaporin-1 OS=Mus musculus GN=Aqp1 PE=1 SV=3	+
Q9JJJ3	Aquaporin-9 OS=Mus musculus GN=Aqp9 PE=2 SV=1
P39655	Arachidonate 12-lipoxygenase, 12S-type OS=Mus musculus GN=Alox12 PE=1 SV=4	+
P39654	Arachidonate 15-lipoxygenase OS=Mus musculus GN=Alox15 PE=1 SV=4	+
Q4LDD4	Arf-GAP with Rho-GAP domain, ANK repeat and PH domain-containing protein 1 OS=Mus musculus GN=Arap1 PE=1 SV=2	+
Q9D0I9	Arginine--tRNA ligase, cytoplasmic OS=Mus musculus GN=Rars PE=2 SV=2	+
Q91YI0	Argininosuccinate lyase OS=Mus musculus GN=Asl PE=1 SV=1	+
P16460	Argininosuccinate synthase OS=Mus musculus GN=Ass1 PE=1 SV=1	+
Q9D0L7	Armadillo repeat-containing protein 10 OS=Mus musculus GN=Armc10 PE=1 SV=1						+	+	+
Q99KN1	Arrestin domain-containing protein 1 OS=Mus musculus GN=Arrdc1 PE=1 SV=2	+
Q8BP47	Asparagine--tRNA ligase, cytoplasmic OS=Mus musculus GN=Nars PE=1 SV=2	+
P05201	Aspartate aminotransferase, cytoplasmic OS=Mus musculus GN=Got1 PE=1 SV=3	+	+
P05202	Aspartate aminotransferase, mitochondrial OS=Mus musculus GN=Got2 PE=1 SV=1	+					+	+	+
Q922B2	Aspartate--tRNA ligase, cytoplasmic OS=Mus musculus GN=Dars PE=2 SV=2	+
Q9Z2W0	Aspartyl aminopeptidase OS=Mus musculus GN=Dnpep PE=2 SV=2	+		+			+	+	+
Q8BSY0	Aspartyl/asparaginyl beta-hydroxylase OS=Mus musculus GN=Asph PE=1 SV=1	+					+	+
P28658	Ataxin-10 OS=Mus musculus GN=Atxn10 PE=1 SV=2	+
Q91YH5	Atlastin-3 OS=Mus musculus GN=Atl3 PE=2 SV=1	+					+	+
Q9CQQ7	ATP synthase F(0) complex subunit B1, mitochondrial OS=Mus musculus GN=Atp5f1 PE=1 SV=1	+					+	+	+
Q03265	ATP synthase subunit alpha, mitochondrial OS=Mus musculus GN=Atp5a1 PE=1 SV=1	+
P56480	ATP synthase subunit beta, mitochondrial OS=Mus musculus GN=Atp5b PE=1 SV=2	+
Q9DCX2	ATP synthase subunit d, mitochondrial OS=Mus musculus GN=Atp5h PE=1 SV=3	+					+	+	+
Q9CPQ8	ATP synthase subunit g, mitochondrial OS=Mus musculus GN=Atp5l PE=1 SV=1	+
O54984	ATPase Asna1 OS=Mus musculus GN=Asna1 PE=1 SV=2	+
P41233	ATP-binding cassette sub-family A member 1 OS=Mus musculus GN=Abca1 PE=1 SV=4
P41234	ATP-binding cassette sub-family A member 2 OS=Mus musculus GN=Abca2 PE=1 SV=4						+	+
Q8R420	ATP-binding cassette sub-family A member 3 OS=Mus musculus GN=Abca3 PE=1 SV=3							+
Q8K449	ATP-binding cassette sub-family A member 9 OS=Mus musculus GN=Abca9 PE=1 SV=2
B5X0E4	ATP-binding cassette sub-family B member 5 OS=Mus musculus GN=Abcb5 PE=2 SV=1			+				+	+
Q9DC29	ATP-binding cassette sub-family B member 6, mitochondrial OS=Mus musculus GN=Abcb6 PE=1 SV=1	+
P55096	ATP-binding cassette sub-family D member 3 OS=Mus musculus GN=Abcd3 PE=1 SV=2						+	+	+
P61222	ATP-binding cassette sub-family E member 1 OS=Mus musculus GN=Abce1 PE=2 SV=1	+
Q99LE6	ATP-binding cassette sub-family F member 2 OS=Mus musculus GN=Abcf2 PE=1 SV=1	+
Q7TMS5	ATP-binding cassette sub-family G member 2 OS=Mus musculus GN=Abcg2 PE=1 SV=1	+
Q91V92	ATP-citrate synthase OS=Mus musculus GN=Acly PE=1 SV=1	+					+	+	+
Q9CZ42	ATP-dependent (S)-NAD(P)H-hydrate dehydratase OS=Mus musculus GN=Carkd PE=1 SV=1	+
P12382	ATP-dependent 6-phosphofructokinase, liver type OS=Mus musculus GN=Pfkl PE=1 SV=4	+		+
Q9WUA3	ATP-dependent 6-phosphofructokinase, platelet type OS=Mus musculus GN=Pfkp PE=1 SV=1	+					+	+	+
Q91VR5	ATP-dependent RNA helicase DDX1 OS=Mus musculus GN=Ddx1 PE=1 SV=1
Q62167	ATP-dependent RNA helicase DDX3X OS=Mus musculus GN=Ddx3x PE=1 SV=3
Q9WU60	Attractin OS=Mus musculus GN=Atrn PE=1 SV=3	+
Q68FE2	Autophagy-related protein 9A OS=Mus musculus GN=Atg9a PE=1 SV=1	+
Q80YW5	B box and SPRY domain-containing protein OS=Mus musculus GN=Bspry PE=1 SV=1						+	+	+
O88738	Baculoviral IAP repeat-containing protein 6 OS=Mus musculus GN=Birc6 PE=1 SV=2
Q91YN9	BAG family molecular chaperone regulator 2 OS=Mus musculus GN=Bag2 PE=1 SV=1	+
Q8CI32	BAG family molecular chaperone regulator 5 OS=Mus musculus GN=Bag5 PE=1 SV=1	+
Q8BGS1	Band 4.1-like protein 5 OS=Mus musculus GN=Epb41l5 PE=1 SV=1	+
Q9R069	Basal cell adhesion molecule OS=Mus musculus GN=Bcam PE=1 SV=1	+
P18572	Basigin OS=Mus musculus GN=Bsg PE=1 SV=2	+		+			+	+	+
Q61335	B-cell receptor-associated protein 31 OS=Mus musculus GN=Bcap31 PE=1 SV=4	+					+	+	+
O35623	BET1 homolog OS=Mus musculus GN=Bet1 PE=1 SV=1
E9Q649	Beta-1,3-galactosyl-O-glycosyl-glycoprotein beta-1,6-N-acetylglucosaminyltransferase 4 OS=Mus musculus GN=Gcnt4 PE=3 SV=1						+
Q91Z92	Beta-1,3-galactosyltransferase 6 OS=Mus musculus GN=B3galt6 PE=2 SV=1						+
Q09200	Beta-1,4 N-acetylgalactosaminyltransferase 1 OS=Mus musculus GN=B4galnt1 PE=1 SV=1						+
Q09199	Beta-1,4 N-acetylgalactosaminyltransferase 2 OS=Mus musculus GN=B4galnt2 PE=2 SV=1						+
P15535	Beta-1,4-galactosyltransferase 1 OS=Mus musculus GN=B4galt1 PE=1 SV=1	+					+
Q9JJ04	Beta-1,4-galactosyltransferase 4 OS=Mus musculus GN=B4galt4 PE=2 SV=1	+		+			+
Q01339	Beta-2-glycoprotein 1 OS=Mus musculus GN=Apoh PE=1 SV=1	+
P01887	Beta-2-microglobulin OS=Mus musculus GN=B2m PE=1 SV=2	+
Q8R5C5	Beta-centractin OS=Mus musculus GN=Actr1b PE=1 SV=1	+
P21550	Beta-enolase OS=Mus musculus GN=Eno3 PE=1 SV=3	+	+
P23780	Beta-galactosidase OS=Mus musculus GN=Glb1 PE=1 SV=1	+					+	+	+
A2RSQ1	Beta-galactosidase-1-like protein 3 OS=Mus musculus GN=Glb1l3 PE=1 SV=1							+	+
Q64685	Beta-galactoside alpha-2,6-sialyltransferase 1 OS=Mus musculus GN=St6gal1 PE=1 SV=2			+			+	+
P20060	Beta-hexosaminidase subunit beta OS=Mus musculus GN=Hexb PE=2 SV=2	+		+			+	+	+
Q8K2I4	Beta-mannosidase OS=Mus musculus GN=Manba PE=1 SV=1				+			+	+
Q60967	Bifunctional 3'-phosphoadenosine 5'-phosphosulfate synthase 1 OS=Mus musculus GN=Papss1 PE=1 SV=1	+
Q8VC30	Bifunctional ATP-dependent dihydroxyacetone kinase/FAD-AMP lyase (cyclizing) OS=Mus musculus GN=Dak PE=2 SV=1	+		+
P34914	Bifunctional epoxide hydrolase 2 OS=Mus musculus GN=Ephx2 PE=1 SV=2	+					+	+
Q8CGC7	Bifunctional glutamate/proline--tRNA ligase OS=Mus musculus GN=Eprs PE=1 SV=4	+						+
Q9CWJ9	Bifunctional purine biosynthesis protein PURH OS=Mus musculus GN=Atic PE=1 SV=2	+		+
Q91WG8	Bifunctional UDP-N-acetylglucosamine 2-epimerase/N-acetylmannosamine kinase OS=Mus musculus GN=Gne PE=1 SV=1	+
P28653	Biglycan OS=Mus musculus GN=Bgn PE=1 SV=1	+
Q8R016	Bleomycin hydrolase OS=Mus musculus GN=Blmh PE=1 SV=1	+
Q91XV3	Brain acid soluble protein 1 OS=Mus musculus GN=Basp1 PE=1 SV=3	+		+	+		+	+	+
Q9DBJ3	Brain-specific angiogenesis inhibitor 1-associated protein 2-like protein 1 OS=Mus musculus GN=Baiap2l1 PE=1 SV=1	+
G3X9K3	Brefeldin A-inhibited guanine nucleotide-exchange protein 1 OS=Mus musculus GN=Arfgef1 PE=1 SV=1	+
Q8BXV2	BRI3-binding protein OS=Mus musculus GN=Bri3bp PE=1 SV=1	+					+	+	+
Q3TCJ1	BRISC complex subunit Abraxas 2 OS=Mus musculus GN=Abraxas2 PE=1 SV=1
Q8K2Q7	BRO1 domain-containing protein BROX OS=Mus musculus GN=Brox PE=1 SV=1	+
Q80Y55	BSD domain-containing protein 1 OS=Mus musculus GN=Bsdc1 PE=1 SV=1
Q6WVG3	BTB/POZ domain-containing protein KCTD12 OS=Mus musculus GN=Kctd12 PE=1 SV=1	+
Q9JMG2	C1GALT1-specific chaperone 1 OS=Mus musculus GN=C1galt1c1 PE=2 SV=1	+					+
Q922D8	C-1-tetrahydrofolate synthase, cytoplasmic OS=Mus musculus GN=Mthfd1 PE=1 SV=4	+
P08607	C4b-binding protein OS=Mus musculus GN=C4bpa PE=1 SV=3	+
Q80W54	CAAX prenyl protease 1 homolog OS=Mus musculus GN=Zmpste24 PE=1 SV=2	+					+	+
B2RQC6	CAD protein OS=Mus musculus GN=Cad PE=2 SV=1	+		+			+	+
P09803	Cadherin-1 OS=Mus musculus GN=Cdh1 PE=1 SV=1	+
Q9WTR5	Cadherin-13 OS=Mus musculus GN=Cdh13 PE=1 SV=2	+
P61022	Calcineurin B homologous protein 1 OS=Mus musculus GN=Chp1 PE=1 SV=2	+
Q9Z0F4	Calcium and integrin-binding protein 1 OS=Mus musculus GN=Cib1 PE=1 SV=3	+	+	+			+	+
Q8BG21	Calcium channel flower homolog OS=Mus musculus GN=Cacfd1 PE=1 SV=1
Q8BH59	Calcium-binding mitochondrial carrier protein Aralar1 OS=Mus musculus GN=Slc25a12 PE=1 SV=1						+	+	+
Q9D424	Calcium-binding tyrosine phosphorylation-regulated protein OS=Mus musculus GN=Cabyr PE=1 SV=1						+	+	+
Q80XR2	Calcium-transporting ATPase type 2C member 1 OS=Mus musculus GN=Atp2c1 PE=1 SV=2	+					+
P0DP28	Calmodulin-3 OS=Mus musculus GN=Calm3 PE=1 SV=1	+						+	+
P35564	Calnexin OS=Mus musculus GN=Canx PE=1 SV=1	+		+			+	+	+
O35350	Calpain-1 catalytic subunit OS=Mus musculus GN=Capn1 PE=1 SV=1	+		+
O08529	Calpain-2 catalytic subunit OS=Mus musculus GN=Capn2 PE=1 SV=4	+
O08688	Calpain-5 OS=Mus musculus GN=Capn5 PE=1 SV=1	+
P14211	Calreticulin OS=Mus musculus GN=Calr PE=1 SV=1	+		+			+	+	+
P05132	cAMP-dependent protein kinase catalytic subunit alpha OS=Mus musculus GN=Prkaca PE=1 SV=3	+						+	+
Q9DBC7	cAMP-dependent protein kinase type I-alpha regulatory subunit OS=Mus musculus GN=Prkar1a PE=1 SV=3	+		+				+	+
P12367	cAMP-dependent protein kinase type II-alpha regulatory subunit OS=Mus musculus GN=Prkar2a PE=1 SV=2	+		+			+	+	+
P00920	Carbonic anhydrase 2 OS=Mus musculus GN=Ca2 PE=1 SV=4	+	+	+
Q64444	Carbonic anhydrase 4 OS=Mus musculus GN=Ca4 PE=1 SV=1	+	+
P48758	Carbonyl reductase [NADPH] 1 OS=Mus musculus GN=Cbr1 PE=1 SV=3						+	+	+
P08074	Carbonyl reductase [NADPH] 2 OS=Mus musculus GN=Cbr2 PE=1 SV=1						+	+	+
P23953	Carboxylesterase 1C OS=Mus musculus GN=Ces1c PE=1 SV=4	+
Q8VCT4	Carboxylesterase 1D OS=Mus musculus GN=Ces1d PE=1 SV=1	+						+	+
Q6AW46	Carboxylesterase 5A OS=Mus musculus GN=Ces5a PE=2 SV=1						+	+	+
O89001	Carboxypeptidase D OS=Mus musculus GN=Cpd PE=1 SV=2	+		+			+
Q80V42	Carboxypeptidase M OS=Mus musculus GN=Cpm PE=1 SV=2	+
Q9JJN5	Carboxypeptidase N catalytic chain OS=Mus musculus GN=Cpn1 PE=1 SV=1	+
Q9WVJ3	Carboxypeptidase Q OS=Mus musculus GN=Cpq PE=2 SV=1
P97742	Carnitine O-palmitoyltransferase 1, liver isoform OS=Mus musculus GN=Cpt1a PE=1 SV=4						+	+
Q8BK63	Casein kinase I isoform alpha OS=Mus musculus GN=Csnk1a1 PE=1 SV=2	+						+	+
O88587	Catechol O-methyltransferase OS=Mus musculus GN=Comt PE=1 SV=2	+					+	+
P26231	Catenin alpha-1 OS=Mus musculus GN=Ctnna1 PE=1 SV=1	+					+	+
Q02248	Catenin beta-1 OS=Mus musculus GN=Ctnnb1 PE=1 SV=1	+					+	+
P30999	Catenin delta-1 OS=Mus musculus GN=Ctnnd1 PE=1 SV=2	+					+	+
P10605	Cathepsin B OS=Mus musculus GN=Ctsb PE=1 SV=2	+		+			+	+	+
P18242	Cathepsin D OS=Mus musculus GN=Ctsd PE=1 SV=1	+					+	+	+
P24668	Cation-dependent mannose-6-phosphate receptor OS=Mus musculus GN=M6pr PE=1 SV=1	+		+			+
Q07113	Cation-independent mannose-6-phosphate receptor OS=Mus musculus GN=Igf2r PE=1 SV=1	+					+	+	+
P49817	Caveolin-1 OS=Mus musculus GN=Cav1 PE=1 SV=1	+					+	+
Q9WVC3	Caveolin-2 OS=Mus musculus GN=Cav2 PE=1 SV=1	+
Q8R422	CD109 antigen OS=Mus musculus GN=Cd109 PE=2 SV=1	+					+	+	+
O35566	CD151 antigen OS=Mus musculus GN=Cd151 PE=1 SV=2	+
Q61490	CD166 antigen OS=Mus musculus GN=Alcam PE=1 SV=3	+					+	+
Q9JLQ0	CD2-associated protein OS=Mus musculus GN=Cd2ap PE=1 SV=3	+
P41731	CD63 antigen OS=Mus musculus GN=Cd63 PE=1 SV=2	+	+
P35762	CD81 antigen OS=Mus musculus GN=Cd81 PE=1 SV=2	+	+
P40237	CD82 antigen OS=Mus musculus GN=Cd82 PE=1 SV=1	+
P40240	CD9 antigen OS=Mus musculus GN=Cd9 PE=1 SV=2	+	+	+			+
Q9Z0M6	CD97 antigen OS=Mus musculus GN=Cd97 PE=1 SV=2
Q91WS0	CDGSH iron-sulfur domain-containing protein 1 OS=Mus musculus GN=Cisd1 PE=1 SV=1							+	+
Q9CQB5	CDGSH iron-sulfur domain-containing protein 2 OS=Mus musculus GN=Cisd2 PE=1 SV=1	+					+	+	+
Q8VDP4	Cell cycle and apoptosis regulator protein 2 OS=Mus musculus GN=Ccar2 PE=1 SV=2	+
Q8VEK0	Cell cycle control protein 50A OS=Mus musculus GN=Tmem30a PE=1 SV=1	+
P60766	Cell division control protein 42 homolog OS=Mus musculus GN=Cdc42 PE=1 SV=2	+	+	+			+	+	+
Q8R2Y2	Cell surface glycoprotein MUC18 OS=Mus musculus GN=Mcam PE=1 SV=1	+
O54692	Centromere/kinetochore protein zw10 homolog OS=Mus musculus GN=Zw10 PE=1 SV=3	+					+
Q61147	Ceruloplasmin OS=Mus musculus GN=Cp PE=1 SV=2	+						+
Q9DB34	Charged multivesicular body protein 2a OS=Mus musculus GN=Chmp2a PE=1 SV=1	+
Q9D8B3	Charged multivesicular body protein 4b OS=Mus musculus GN=Chmp4b PE=1 SV=2	+
Q9D7S9	Charged multivesicular body protein 5 OS=Mus musculus GN=Chmp5 PE=1 SV=1	+
Q9Z1Q5	Chloride intracellular channel protein 1 OS=Mus musculus GN=Clic1 PE=1 SV=3	+		+	+			+	+
Q9D7P7	Chloride intracellular channel protein 3 OS=Mus musculus GN=Clic3 PE=1 SV=2	+						+	+
Q91VA1	Choline transporter-like protein 4 OS=Mus musculus GN=Slc44a4 PE=1 SV=1	+		+
Q6PDQ2	Chromodomain-helicase-DNA-binding protein 4 OS=Mus musculus GN=Chd4 PE=1 SV=1	+
Q9CZU6	Citrate synthase, mitochondrial OS=Mus musculus GN=Cs PE=1 SV=1	+					+	+	+
Q68FD5	Clathrin heavy chain 1 OS=Mus musculus GN=Cltc PE=1 SV=3	+	+	+			+	+	+
O08585	Clathrin light chain A OS=Mus musculus GN=Clta PE=1 SV=2	+					+
O88552	Claudin-2 OS=Mus musculus GN=Cldn2 PE=1 SV=1	+
Q8VBZ3	Cleft lip and palate transmembrane protein 1 homolog OS=Mus musculus GN=Clptm1 PE=1 SV=1						+	+
Q06890	Clusterin OS=Mus musculus GN=Clu PE=1 SV=1	+	+	+			+	+	+
P54751	CMP-N-acetylneuraminate-beta-galactosamide-alpha-2,3-sialyltransferase 1 OS=Mus musculus GN=St3gal1 PE=2 SV=1	+					+
Q11204	CMP-N-acetylneuraminate-beta-galactosamide-alpha-2,3-sialyltransferase 2 OS=Mus musculus GN=St3gal2 PE=2 SV=2						+
Q61420	CMP-sialic acid transporter OS=Mus musculus GN=Slc35a1 PE=1 SV=2
Q9EQS3	C-Myc-binding protein OS=Mus musculus GN=Mycbp PE=1 SV=5							+	+
Q8BH61	Coagulation factor XIII A chain OS=Mus musculus GN=F13a1 PE=2 SV=3	+
Q8CIE6	Coatomer subunit alpha OS=Mus musculus GN=Copa PE=1 SV=2	+		+			+	+	+
Q9JIF7	Coatomer subunit beta OS=Mus musculus GN=Copb1 PE=1 SV=1	+		+			+	+
O55029	Coatomer subunit beta' OS=Mus musculus GN=Copb2 PE=2 SV=2	+		+			+	+	+
Q5XJY5	Coatomer subunit delta OS=Mus musculus GN=Arcn1 PE=1 SV=2	+					+	+
O89079	Coatomer subunit epsilon OS=Mus musculus GN=Cope PE=2 SV=3	+		+			+	+
Q9QZE5	Coatomer subunit gamma-1 OS=Mus musculus GN=Copg1 PE=2 SV=1	+
Q9QXK3	Coatomer subunit gamma-2 OS=Mus musculus GN=Copg2 PE=2 SV=1	+					+	+
P61924	Coatomer subunit zeta-1 OS=Mus musculus GN=Copz1 PE=1 SV=1	+		+			+	+
Q9JHH9	Coatomer subunit zeta-2 OS=Mus musculus GN=Copz2 PE=1 SV=1
P18760	Cofilin-1 OS=Mus musculus GN=Cfl1 PE=1 SV=3	+		+			+	+	+
Q9JIG7	Coiled-coil domain-containing protein 22 OS=Mus musculus GN=Ccdc22 PE=1 SV=1	+
Q3UW21	Colipase-like protein 2 OS=Mus musculus GN=Clpsl2 PE=3 SV=1
Q04857	Collagen alpha-1(VI) chain OS=Mus musculus GN=Col6a1 PE=1 SV=1	+					+	+	+
Q60847	Collagen alpha-1(XII) chain OS=Mus musculus GN=Col12a1 PE=2 SV=3	+
Q80X19	Collagen alpha-1(XIV) chain OS=Mus musculus GN=Col14a1 PE=2 SV=2	+
Q02788	Collagen alpha-2(VI) chain OS=Mus musculus GN=Col6a2 PE=1 SV=3	+						+	+
P01027	Complement C3 OS=Mus musculus GN=C3 PE=1 SV=3	+
P01029	Complement C4-B OS=Mus musculus GN=C4b PE=1 SV=3	+
Q64735	Complement component receptor 1-like protein OS=Mus musculus GN=Cr1l PE=1 SV=1	+
Q61475	Complement decay-accelerating factor, GPI-anchored OS=Mus musculus GN=Cd55 PE=2 SV=2	+						+	+
P04186	Complement factor B OS=Mus musculus GN=Cfb PE=1 SV=2	+
P06909	Complement factor H OS=Mus musculus GN=Cfh PE=1 SV=2	+
Q9Z160	Conserved oligomeric Golgi complex subunit 1 OS=Mus musculus GN=Cog1 PE=1 SV=3	+					+
Q921L5	Conserved oligomeric Golgi complex subunit 2 OS=Mus musculus GN=Cog2 PE=1 SV=2	+					+
Q8CI04	Conserved oligomeric Golgi complex subunit 3 OS=Mus musculus GN=Cog3 PE=1 SV=3	+					+
Q8R1U1	Conserved oligomeric Golgi complex subunit 4 OS=Mus musculus GN=Cog4 PE=1 SV=1	+					+
Q8C0L8	Conserved oligomeric Golgi complex subunit 5 OS=Mus musculus GN=Cog5 PE=2 SV=3	+
Q9JJA2	Conserved oligomeric Golgi complex subunit 8 OS=Mus musculus GN=Cog8 PE=1 SV=3
Q6A0A9	Constitutive coactivator of PPAR-gamma-like protein 1 OS=Mus musculus GN=FAM120A PE=1 SV=2	+
Q8C3F2	Constitutive coactivator of PPAR-gamma-like protein 2 OS=Mus musculus GN=Fam120c PE=1 SV=3
O88544	COP9 signalosome complex subunit 4 OS=Mus musculus GN=Cops4 PE=1 SV=1	+							+
O88545	COP9 signalosome complex subunit 6 OS=Mus musculus GN=Cops6 PE=1 SV=1	+
Q8VBV7	COP9 signalosome complex subunit 8 OS=Mus musculus GN=Cops8 PE=1 SV=1	+							+
Q8C166	Copine-1 OS=Mus musculus GN=Cpne1 PE=1 SV=1	+
Q8JZW4	Copine-5 OS=Mus musculus GN=Cpne5 PE=1 SV=1	+
Q64430	Copper-transporting ATPase 1 OS=Mus musculus GN=Atp7a PE=1 SV=3	+					+	+
Q9WUM4	Coronin-1C OS=Mus musculus GN=Coro1c PE=1 SV=2	+
Q8C0P5	Coronin-2A OS=Mus musculus GN=Coro2a PE=2 SV=1
P14847	C-reactive protein OS=Mus musculus GN=Crp PE=1 SV=2
Q04447	Creatine kinase B-type OS=Mus musculus GN=Ckb PE=1 SV=1	+		+	+
P07310	Creatine kinase M-type OS=Mus musculus GN=Ckm PE=2 SV=1
O88712	C-terminal-binding protein 1 OS=Mus musculus GN=Ctbp1 PE=1 SV=2	+
P70303	CTP synthase 2 OS=Mus musculus GN=Ctps2 PE=1 SV=1	+
P49300	C-type lectin domain family 10 member A OS=Mus musculus GN=Clec10a PE=1 SV=1	+
P70412	CUB and zona pellucida-like domain-containing protein 1 OS=Mus musculus GN=Cuzd1 PE=2 SV=2						+	+	+
Q9JLV5	Cullin-3 OS=Mus musculus GN=Cul3 PE=1 SV=1	+						+	+
Q6ZQ38	Cullin-associated NEDD8-dissociated protein 1 OS=Mus musculus GN=Cand1 PE=2 SV=2	+		+				+	+
P49615	Cyclin-dependent-like kinase 5 OS=Mus musculus GN=Cdk5 PE=1 SV=1	+
Q91WT9	Cystathionine beta-synthase OS=Mus musculus GN=Cbs PE=2 SV=3	+
Q8VCN5	Cystathionine gamma-lyase OS=Mus musculus GN=Cth PE=1 SV=1	+
Q9DAN8	Cystatin-12 OS=Mus musculus GN=Cst12 PE=1 SV=1						+	+	+
P97315	Cysteine and glycine-rich protein 1 OS=Mus musculus GN=Csrp1 PE=1 SV=3	+
Q03401	Cysteine-rich secretory protein 1 OS=Mus musculus GN=Crisp1 PE=2 SV=1		+	+				+	+
P56395	Cytochrome b5 OS=Mus musculus GN=Cyb5a PE=1 SV=2	+		+
Q9CQX2	Cytochrome b5 type B OS=Mus musculus GN=Cyb5b PE=1 SV=1	+					+	+	+
Q9CZ13	Cytochrome b-c1 complex subunit 1, mitochondrial OS=Mus musculus GN=Uqcrc1 PE=1 SV=2	+					+	+	+
Q9DB77	Cytochrome b-c1 complex subunit 2, mitochondrial OS=Mus musculus GN=Uqcrc2 PE=1 SV=1	+					+	+	+
P00405	Cytochrome c oxidase subunit 2 OS=Mus musculus GN=Mtco2 PE=1 SV=1
P19783	Cytochrome c oxidase subunit 4 isoform 1, mitochondrial OS=Mus musculus GN=Cox4i1 PE=1 SV=2	+					+	+	+
P12787	Cytochrome c oxidase subunit 5A, mitochondrial OS=Mus musculus GN=Cox5a PE=1 SV=2	+						+	+
P19536	Cytochrome c oxidase subunit 5B, mitochondrial OS=Mus musculus GN=Cox5b PE=1 SV=1	+
P17665	Cytochrome c oxidase subunit 7C, mitochondrial OS=Mus musculus GN=Cox7c PE=1 SV=1
Q9D0M3	Cytochrome c1, heme protein, mitochondrial OS=Mus musculus GN=Cyc1 PE=1 SV=1	+					+	+	+
P28271	Cytoplasmic aconitate hydratase OS=Mus musculus GN=Aco1 PE=2 SV=3	+		+				+
Q9JHU4	Cytoplasmic dynein 1 heavy chain 1 OS=Mus musculus GN=Dync1h1 PE=1 SV=2	+					+	+	+
O88487	Cytoplasmic dynein 1 intermediate chain 2 OS=Mus musculus GN=Dync1i2 PE=1 SV=1	+		+
Q8R1Q8	Cytoplasmic dynein 1 light intermediate chain 1 OS=Mus musculus GN=Dync1li1 PE=1 SV=1	+
Q6PDL0	Cytoplasmic dynein 1 light intermediate chain 2 OS=Mus musculus GN=Dync1li2 PE=1 SV=2	+
Q7TMB8	Cytoplasmic FMR1-interacting protein 1 OS=Mus musculus GN=Cyfip1 PE=1 SV=1	+						+
Q8BMK4	Cytoskeleton-associated protein 4 OS=Mus musculus GN=Ckap4 PE=1 SV=2	+					+	+
Q9D1A2	Cytosolic non-specific dipeptidase OS=Mus musculus GN=Cndp2 PE=1 SV=1	+		+	+
Q61753	D-3-phosphoglycerate dehydrogenase OS=Mus musculus GN=Phgdh PE=1 SV=3	+		+			+	+
P28654	Decorin OS=Mus musculus GN=Dcn PE=1 SV=1	+
Q8BUR4	Dedicator of cytokinesis protein 1 OS=Mus musculus GN=Dock1 PE=1 SV=3	+
Q99L04	Dehydrogenase/reductase SDR family member 1 OS=Mus musculus GN=Dhrs1 PE=1 SV=1	+					+	+	+
Q9CXR1	Dehydrogenase/reductase SDR family member 7 OS=Mus musculus GN=Dhrs7 PE=2 SV=2	+		+			+	+
Q99J47	Dehydrogenase/reductase SDR family member 7B OS=Mus musculus GN=Dhrs7b PE=2 SV=1	+		+			+	+	+
Q8VBZ0	Dehydrogenase/reductase SDR family member on chromosome X homolog OS=Mus musculus GN=Dhrsx PE=1 SV=2							+
P10518	Delta-aminolevulinic acid dehydratase OS=Mus musculus GN=Alad PE=1 SV=1	+					+	+	+
P82347	Delta-sarcoglycan OS=Mus musculus GN=Sgcd PE=1 SV=1
Q60710	Deoxynucleoside triphosphate triphosphohydrolase SAMHD1 OS=Mus musculus GN=Samhd1 PE=1 SV=2	+
Q91YP3	Deoxyribose-phosphate aldolase OS=Mus musculus GN=Dera PE=2 SV=1	+
P31001	Desmin OS=Mus musculus GN=Des PE=1 SV=3	+
E9Q557	Desmoplakin OS=Mus musculus GN=Dsp PE=1 SV=1	+					+	+	+
Q9R0P5	Destrin OS=Mus musculus GN=Dstn PE=1 SV=3	+		+			+	+	+
Q9QXB9	Developmentally-regulated GTP-binding protein 2 OS=Mus musculus GN=Drg2 PE=1 SV=1	+
Q9EPS3	D-glucuronyl C5-epimerase OS=Mus musculus GN=Glce PE=1 SV=2	+					+
Q8BMF4	Dihydrolipoyllysine-residue acetyltransferase component of pyruvate dehydrogenase complex, mitochondrial OS=Mus musculus GN=Dlat PE=1 SV=2	+					+	+	+
Q9D2G2	Dihydrolipoyllysine-residue succinyltransferase component of 2-oxoglutarate dehydrogenase complex, mitochondrial OS=Mus musculus GN=Dlst PE=1 SV=1	+					+	+	+
Q8BVI4	Dihydropteridine reductase OS=Mus musculus GN=Qdpr PE=1 SV=2	+		+			+	+
O08553	Dihydropyrimidinase-related protein 2 OS=Mus musculus GN=Dpysl2 PE=1 SV=2	+						+
Q62188	Dihydropyrimidinase-related protein 3 OS=Mus musculus GN=Dpysl3 PE=1 SV=1	+
Q8CHR6	Dihydropyrimidine dehydrogenase [NADP(+)] OS=Mus musculus GN=Dpyd PE=1 SV=1	+
P50285	Dimethylaniline monooxygenase [N-oxide-forming] 1 OS=Mus musculus GN=Fmo1 PE=1 SV=1
Q8K2I3	Dimethylaniline monooxygenase [N-oxide-forming] 2 OS=Mus musculus GN=Fmo2 PE=1 SV=3							+
P31428	Dipeptidase 1 OS=Mus musculus GN=Dpep1 PE=1 SV=2	+	+
Q9DA79	Dipeptidase 3 OS=Mus musculus GN=Dpep3 PE=1 SV=1	+					+	+	+
P97821	Dipeptidyl peptidase 1 OS=Mus musculus GN=Ctsc PE=1 SV=1	+					+	+	+
Q99KK7	Dipeptidyl peptidase 3 OS=Mus musculus GN=Dpp3 PE=2 SV=2	+		+
P28843	Dipeptidyl peptidase 4 OS=Mus musculus GN=Dpp4 PE=1 SV=3	+		+	+		+	+	+
O35598	Disintegrin and metalloproteinase domain-containing protein 10 OS=Mus musculus GN=Adam10 PE=1 SV=2	+					+
Q8R534	Disintegrin and metalloproteinase domain-containing protein 1b OS=Mus musculus GN=Adam1b PE=1 SV=2								+
Q60718	Disintegrin and metalloproteinase domain-containing protein 2 OS=Mus musculus GN=Adam2 PE=2 SV=2			+
Q9JLN6	Disintegrin and metalloproteinase domain-containing protein 28 OS=Mus musculus GN=Adam28 PE=1 SV=3						+
O35227	Disintegrin and metalloproteinase domain-containing protein 7 OS=Mus musculus GN=Adam7 PE=2 SV=2		+	+			+	+	+
Q3U1J4	DNA damage-binding protein 1 OS=Mus musculus GN=Ddb1 PE=1 SV=2	+		+				+
P28352	DNA-(apurinic or apyrimidinic site) lyase OS=Mus musculus GN=Apex1 PE=1 SV=2	+
P97313	DNA-dependent protein kinase catalytic subunit OS=Mus musculus GN=Prkdc PE=1 SV=3	+
P63037	DnaJ homolog subfamily A member 1 OS=Mus musculus GN=Dnaja1 PE=1 SV=1	+		+
Q9QYJ0	DnaJ homolog subfamily A member 2 OS=Mus musculus GN=Dnaja2 PE=1 SV=1	+
Q9DC23	DnaJ homolog subfamily C member 10 OS=Mus musculus GN=Dnajc10 PE=1 SV=2	+					+	+	+
Q91YW3	DnaJ homolog subfamily C member 3 OS=Mus musculus GN=Dnajc3 PE=1 SV=1	+		+			+	+
P60904	DnaJ homolog subfamily C member 5 OS=Mus musculus GN=Dnajc5 PE=1 SV=1	+						+
O70152	Dolichol-phosphate mannosyltransferase subunit 1 OS=Mus musculus GN=Dpm1 PE=2 SV=1			+			+	+	+
O54734	Dolichyl-diphosphooligosaccharide--protein glycosyltransferase 48 kDa subunit OS=Mus musculus GN=Ddost PE=1 SV=2	+		+			+	+	+
Q91YQ5	Dolichyl-diphosphooligosaccharide--protein glycosyltransferase subunit 1 OS=Mus musculus GN=Rpn1 PE=1 SV=1	+		+			+	+	+
Q9DBG6	Dolichyl-diphosphooligosaccharide--protein glycosyltransferase subunit 2 OS=Mus musculus GN=Rpn2 PE=2 SV=1	+		+			+	+	+
P46978	Dolichyl-diphosphooligosaccharide--protein glycosyltransferase subunit STT3A OS=Mus musculus GN=Stt3a PE=1 SV=1	+		+			+	+
Q3TDQ1	Dolichyl-diphosphooligosaccharide--protein glycosyltransferase subunit STT3B OS=Mus musculus GN=Stt3b PE=1 SV=2	+		+			+	+	+
Q9DB25	Dolichyl-phosphate beta-glucosyltransferase OS=Mus musculus GN=Alg5 PE=1 SV=1						+	+
P47809	Dual specificity mitogen-activated protein kinase kinase 4 OS=Mus musculus GN=Map2k4 PE=1 SV=2	+
O08788	Dynactin subunit 1 OS=Mus musculus GN=Dctn1 PE=1 SV=3	+		+
Q99KJ8	Dynactin subunit 2 OS=Mus musculus GN=Dctn2 PE=1 SV=3	+
Q9Z0Y1	Dynactin subunit 3 OS=Mus musculus GN=Dctn3 PE=1 SV=2	+
Q8CBY8	Dynactin subunit 4 OS=Mus musculus GN=Dctn4 PE=1 SV=1	+
P39053	Dynamin-1 OS=Mus musculus GN=Dnm1 PE=1 SV=2	+
P39054	Dynamin-2 OS=Mus musculus GN=Dnm2 PE=1 SV=2	+						+
P63168	Dynein light chain 1, cytoplasmic OS=Mus musculus GN=Dynll1 PE=1 SV=1	+						+	+
Q9ERU9	E3 SUMO-protein ligase RanBP2 OS=Mus musculus GN=Ranbp2 PE=1 SV=2	+
Q61510	E3 ubiquitin/ISG15 ligase TRIM25 OS=Mus musculus GN=Trim25 PE=1 SV=2	+
Q7TMY8	E3 ubiquitin-protein ligase HUWE1 OS=Mus musculus GN=Huwe1 PE=1 SV=5	+
Q7TPH6	E3 ubiquitin-protein ligase MYCBP2 OS=Mus musculus GN=Mycbp2 PE=1 SV=2	+					+	+
P46935	E3 ubiquitin-protein ligase NEDD4 OS=Mus musculus GN=Nedd4 PE=1 SV=3	+
Q3U2C5	E3 ubiquitin-protein ligase RNF149 OS=Mus musculus GN=Rnf149 PE=1 SV=3	+					+
E9Q555	E3 ubiquitin-protein ligase RNF213 OS=Mus musculus GN=Rnf213 PE=2 SV=1	+					+
Q8CCJ3	E3 UFM1-protein ligase 1 OS=Mus musculus GN=Ufl1 PE=1 SV=2	+
Q7TNG5	Echinoderm microtubule-associated protein-like 2 OS=Mus musculus GN=Eml2 PE=1 SV=1	+
Q8R2G4	Ecto-ADP-ribosyltransferase 3 OS=Mus musculus GN=Art3 PE=1 SV=2
P55772	Ectonucleoside triphosphate diphosphohydrolase 1 OS=Mus musculus GN=Entpd1 PE=1 SV=1	+		+
O55026	Ectonucleoside triphosphate diphosphohydrolase 2 OS=Mus musculus GN=Entpd2 PE=1 SV=2	+		+			+	+
Q9DBT4	Ectonucleoside triphosphate diphosphohydrolase 4 OS=Mus musculus GN=Entpd4 PE=1 SV=1	+					+
P06802	Ectonucleotide pyrophosphatase/phosphodiesterase family member 1 OS=Mus musculus GN=Enpp1 PE=1 SV=4	+					+	+
Q6DYE8	Ectonucleotide pyrophosphatase/phosphodiesterase family member 3 OS=Mus musculus GN=Enpp3 PE=1 SV=2	+		+	+
Q9EQG7	Ectonucleotide pyrophosphatase/phosphodiesterase family member 5 OS=Mus musculus GN=Enpp5 PE=1 SV=3			+			+	+
Q9WVK4	EH domain-containing protein 1 OS=Mus musculus GN=Ehd1 PE=1 SV=1	+		+
Q8BH64	EH domain-containing protein 2 OS=Mus musculus GN=Ehd2 PE=1 SV=1	+						+
Q9QXY6	EH domain-containing protein 3 OS=Mus musculus GN=Ehd3 PE=1 SV=2	+
Q9EQP2	EH domain-containing protein 4 OS=Mus musculus GN=Ehd4 PE=1 SV=1	+
E9PVA8	eIF-2-alpha kinase activator GCN1 OS=Mus musculus GN=Gcn1 PE=1 SV=1
P70372	ELAV-like protein 1 OS=Mus musculus GN=Elavl1 PE=1 SV=2	+
Q99LC5	Electron transfer flavoprotein subunit alpha, mitochondrial OS=Mus musculus GN=Etfa PE=1 SV=2	+					+	+	+
P10126	Elongation factor 1-alpha 1 OS=Mus musculus GN=Eef1a1 PE=1 SV=3	+	+	+			+	+	+
O70251	Elongation factor 1-beta OS=Mus musculus GN=Eef1b PE=1 SV=5
Q9D8N0	Elongation factor 1-gamma OS=Mus musculus GN=Eef1g PE=1 SV=3	+						+	+
P58252	Elongation factor 2 OS=Mus musculus GN=Eef2 PE=1 SV=2	+		+			+	+	+
Q7TT37	Elongator complex protein 1 OS=Mus musculus GN=Ikbkap PE=1 SV=2	+
P21995	Embigin OS=Mus musculus GN=Emb PE=1 SV=2	+						+	+
Q8C522	Endonuclease domain-containing 1 protein OS=Mus musculus GN=Endod1 PE=1 SV=2	+
A2AJ15	Endoplasmic reticulum mannosyl-oligosaccharide 1,2-alpha-mannosidase OS=Mus musculus GN=Man1b1 PE=1 SV=1	+					+
Q3UVK0	Endoplasmic reticulum metallopeptidase 1 OS=Mus musculus GN=Ermp1 PE=1 SV=2	+						+
Q9D1Q6	Endoplasmic reticulum resident protein 44 OS=Mus musculus GN=Erp44 PE=1 SV=1	+					+	+	+
Q9DC16	Endoplasmic reticulum-Golgi intermediate compartment protein 1 OS=Mus musculus GN=Ergic1 PE=1 SV=1	+		+			+	+
Q9CR89	Endoplasmic reticulum-Golgi intermediate compartment protein 2 OS=Mus musculus GN=Ergic2 PE=1 SV=1	+						+
P08113	Endoplasmin OS=Mus musculus GN=Hsp90b1 PE=1 SV=2	+		+			+	+	+
Q9WVG5	Endothelial lipase OS=Mus musculus GN=Lipg PE=2 SV=3								+
Q4PZA2	Endothelin-converting enzyme 1 OS=Mus musculus GN=Ece1 PE=1 SV=1	+
Q8BPU7	Engulfment and cell motility protein 1 OS=Mus musculus GN=Elmo1 PE=1 SV=2	+
Q8BYZ7	Engulfment and cell motility protein 3 OS=Mus musculus GN=Elmo3 PE=1 SV=2	+
Q3UJB9	Enhancer of mRNA-decapping protein 4 OS=Mus musculus GN=Edc4 PE=1 SV=2	+
P42125	Enoyl-CoA delta isomerase 1, mitochondrial OS=Mus musculus GN=Eci1 PE=1 SV=2	+					+	+	+
Q01279	Epidermal growth factor receptor OS=Mus musculus GN=Egfr PE=1 SV=1	+
P21765	Epididymal secretory glutathione peroxidase OS=Mus musculus GN=Gpx5 PE=2 SV=3			+			+	+	+
Q924P3	Epididymal-specific lipocalin-8 OS=Mus musculus GN=Lcn8 PE=2 SV=1						+
Q8R0W0	Epiplakin OS=Mus musculus GN=Eppk1 PE=1 SV=2	+					+
Q99JW5	Epithelial cell adhesion molecule OS=Mus musculus GN=Epcam PE=1 SV=1	+					+	+
Q9D379	Epoxide hydrolase 1 OS=Mus musculus GN=Ephx1 PE=1 SV=2	+	+	+			+	+
Q8C7X2	ER membrane protein complex subunit 1 OS=Mus musculus GN=Emc1 PE=1 SV=1
Q99KI3	ER membrane protein complex subunit 3 OS=Mus musculus GN=Emc3 PE=1 SV=3
Q91X78	Erlin-1 OS=Mus musculus GN=Erlin1 PE=1 SV=1	+						+
Q8BFZ9	Erlin-2 OS=Mus musculus GN=Erlin2 PE=1 SV=1	+		+			+	+	+
P54116	Erythrocyte band 7 integral membrane protein OS=Mus musculus GN=Stom PE=1 SV=3	+	+	+			+	+	+
Q9EQ06	Estradiol 17-beta-dehydrogenase 11 OS=Mus musculus GN=Hsd17b11 PE=2 SV=1	+					+	+	+
O70503	Estradiol 17-beta-dehydrogenase 12 OS=Mus musculus GN=Hsd17b12 PE=2 SV=1	+		+			+	+	+
P60843	Eukaryotic initiation factor 4A-I OS=Mus musculus GN=Eif4a1 PE=1 SV=1	+
Q149F3	Eukaryotic peptide chain release factor GTP-binding subunit ERF3B OS=Mus musculus GN=Gspt2 PE=1 SV=1	+
Q6ZWX6	Eukaryotic translation initiation factor 2 subunit 1 OS=Mus musculus GN=Eif2s1 PE=1 SV=3	+						+
Q9Z0N1	Eukaryotic translation initiation factor 2 subunit 3, X-linked OS=Mus musculus GN=Eif2s3x PE=1 SV=2	+
P23116	Eukaryotic translation initiation factor 3 subunit A OS=Mus musculus GN=Eif3a PE=1 SV=5	+						+
Q8JZQ9	Eukaryotic translation initiation factor 3 subunit B OS=Mus musculus GN=Eif3b PE=1 SV=1	+
Q8R1B4	Eukaryotic translation initiation factor 3 subunit C OS=Mus musculus GN=Eif3c PE=1 SV=1	+
O70194	Eukaryotic translation initiation factor 3 subunit D OS=Mus musculus GN=Eif3d PE=1 SV=2	+
P60229	Eukaryotic translation initiation factor 3 subunit E OS=Mus musculus GN=Eif3e PE=1 SV=1	+
Q9DCH4	Eukaryotic translation initiation factor 3 subunit F OS=Mus musculus GN=Eif3f PE=1 SV=2	+
Q91WK2	Eukaryotic translation initiation factor 3 subunit H OS=Mus musculus GN=Eif3h PE=1 SV=1	+
Q9QZD9	Eukaryotic translation initiation factor 3 subunit I OS=Mus musculus GN=Eif3i PE=1 SV=1	+
Q9DBZ5	Eukaryotic translation initiation factor 3 subunit K OS=Mus musculus GN=Eif3k PE=1 SV=1	+
Q8QZY1	Eukaryotic translation initiation factor 3 subunit L OS=Mus musculus GN=Eif3l PE=1 SV=1	+
Q99JX4	Eukaryotic translation initiation factor 3 subunit M OS=Mus musculus GN=Eif3m PE=2 SV=1	+						+	+
Q6NZJ6	Eukaryotic translation initiation factor 4 gamma 1 OS=Mus musculus GN=Eif4g1 PE=1 SV=1	+						+
P63242	Eukaryotic translation initiation factor 5A-1 OS=Mus musculus GN=Eif5a PE=1 SV=2	+						+	+
P51906	Excitatory amino acid transporter 3 OS=Mus musculus GN=Slc1a1 PE=1 SV=2	+					+
O35382	Exocyst complex component 4 OS=Mus musculus GN=Exoc4 PE=1 SV=2	+
P97464	Exostosin-1 OS=Mus musculus GN=Ext1 PE=1 SV=1
Q6P5F9	Exportin-1 OS=Mus musculus GN=Xpo1 PE=1 SV=1	+
Q9ERK4	Exportin-2 OS=Mus musculus GN=Cse1l PE=2 SV=1	+
Q924C1	Exportin-5 OS=Mus musculus GN=Xpo5 PE=2 SV=1	+
Q3U7R1	Extended synaptotagmin-1 OS=Mus musculus GN=Esyt1 PE=1 SV=2	+					+	+
Q3TZZ7	Extended synaptotagmin-2 OS=Mus musculus GN=Esyt2 PE=1 SV=1	+					+
P26040	Ezrin OS=Mus musculus GN=Ezr PE=1 SV=3	+	+	+	+		+	+	+
P47753	F-actin-capping protein subunit alpha-1 OS=Mus musculus GN=Capza1 PE=1 SV=4	+						+
P47754	F-actin-capping protein subunit alpha-2 OS=Mus musculus GN=Capza2 PE=1 SV=3	+		+			+	+
Q3U0V1	Far upstream element-binding protein 2 OS=Mus musculus GN=Khsrp PE=1 SV=2	+
Q920E5	Farnesyl pyrophosphate synthase OS=Mus musculus GN=Fdps PE=1 SV=1	+					+	+
Q3TDN2	FAS-associated factor 2 OS=Mus musculus GN=Faf2 PE=1 SV=2	+					+	+
Q920L1	Fatty acid desaturase 1 OS=Mus musculus GN=Fads1 PE=1 SV=1						+	+
Q9Z0R9	Fatty acid desaturase 2 OS=Mus musculus GN=Fads2 PE=1 SV=1						+	+
P19096	Fatty acid synthase OS=Mus musculus GN=Fasn PE=1 SV=2	+		+			+	+	+
P47740	Fatty aldehyde dehydrogenase OS=Mus musculus GN=Aldh3a2 PE=2 SV=2	+		+			+	+	+
O08914	Fatty-acid amide hydrolase 1 OS=Mus musculus GN=Faah PE=2 SV=1						+	+	+
Q8CIB5	Fermitin family homolog 2 OS=Mus musculus GN=Fermt2 PE=1 SV=1	+
P29391	Ferritin light chain 1 OS=Mus musculus GN=Ftl1 PE=1 SV=2	+					+	+
E9PV24	Fibrinogen alpha chain OS=Mus musculus GN=Fga PE=1 SV=1	+					+	+
Q8K0E8	Fibrinogen beta chain OS=Mus musculus GN=Fgb PE=2 SV=1	+						+	+
Q8VCM7	Fibrinogen gamma chain OS=Mus musculus GN=Fgg PE=1 SV=1	+						+
P11276	Fibronectin OS=Mus musculus GN=Fn1 PE=1 SV=4	+
Q8BTM8	Filamin-A OS=Mus musculus GN=Flna PE=1 SV=5	+					+	+	+
Q80X90	Filamin-B OS=Mus musculus GN=Flnb PE=1 SV=3	+		+			+	+	+
Q8VHX6	Filamin-C OS=Mus musculus GN=Flnc PE=1 SV=3	+
O08917	Flotillin-1 OS=Mus musculus GN=Flot1 PE=1 SV=1	+					+
Q60634	Flotillin-2 OS=Mus musculus GN=Flot2 PE=1 SV=2	+					+
P97447	Four and a half LIM domains protein 1 OS=Mus musculus GN=Fhl1 PE=1 SV=3	+						+
Q9QXD6	Fructose-1,6-bisphosphatase 1 OS=Mus musculus GN=Fbp1 PE=1 SV=3	+		+					+
P05064	Fructose-bisphosphate aldolase A OS=Mus musculus GN=Aldoa PE=1 SV=2	+		+			+	+	+
P05063	Fructose-bisphosphate aldolase C OS=Mus musculus GN=Aldoc PE=1 SV=4	+
P35505	Fumarylacetoacetase OS=Mus musculus GN=Fah PE=1 SV=2	+
Q9R0N0	Galactokinase OS=Mus musculus GN=Galk1 PE=2 SV=2	+		+
O09160	Galactoside 2-alpha-L-fucosyltransferase 1 OS=Mus musculus GN=Fut1 PE=2 SV=1						+
P58158	Galactosylgalactosylxylosylprotein 3-beta-glucuronosyltransferase 3 OS=Mus musculus GN=B3gat3 PE=1 SV=1	+					+	+
P16045	Galectin-1 OS=Mus musculus GN=Lgals1 PE=1 SV=3	+
P16110	Galectin-3 OS=Mus musculus GN=Lgals3 PE=1 SV=3	+
Q07797	Galectin-3-binding protein OS=Mus musculus GN=Lgals3bp PE=1 SV=1	+	+				+	+
Q9QYB5	Gamma-adducin OS=Mus musculus GN=Add3 PE=1 SV=2	+
Q9Z0L8	Gamma-glutamyl hydrolase OS=Mus musculus GN=Ggh PE=1 SV=2	+
Q9Z2A9	Gamma-glutamyltransferase 5 OS=Mus musculus GN=Ggt5 PE=1 SV=2
Q60928	Gamma-glutamyltranspeptidase 1 OS=Mus musculus GN=Ggt1 PE=1 SV=1	+	+	+			+	+	+
Q9CWZ7	Gamma-soluble NSF attachment protein OS=Mus musculus GN=Napg PE=1 SV=1	+					+	+
P23242	Gap junction alpha-1 protein OS=Mus musculus GN=Gja1 PE=1 SV=2	+					+
P23591	GDP-L-fucose synthase OS=Mus musculus GN=Tsta3 PE=2 SV=3	+						+
Q9Z1Z0	General vesicular transport factor p115 OS=Mus musculus GN=Uso1 PE=1 SV=2	+
O88958	Glucosamine-6-phosphate isomerase 1 OS=Mus musculus GN=Gnpda1 PE=2 SV=3	+
Q9CRC9	Glucosamine-6-phosphate isomerase 2 OS=Mus musculus GN=Gnpda2 PE=2 SV=1	+
Q00612	Glucose-6-phosphate 1-dehydrogenase X OS=Mus musculus GN=G6pdx PE=1 SV=3						+	+
P06745	Glucose-6-phosphate isomerase OS=Mus musculus GN=Gpi PE=1 SV=4	+	+	+
O35409	Glutamate carboxypeptidase 2 OS=Mus musculus GN=Folh1 PE=1 SV=2	+					+	+	+
P26443	Glutamate dehydrogenase 1, mitochondrial OS=Mus musculus GN=Glud1 PE=1 SV=1	+					+	+	+
P15105	Glutamine synthetase OS=Mus musculus GN=Glul PE=1 SV=6	+					+	+	+
P47856	Glutamine--fructose-6-phosphate aminotransferase [isomerizing] 1 OS=Mus musculus GN=Gfpt1 PE=1 SV=3	+		+
Q9Z2Z9	Glutamine--fructose-6-phosphate aminotransferase [isomerizing] 2 OS=Mus musculus GN=Gfpt2 PE=1 SV=3	+
P11352	Glutathione peroxidase 1 OS=Mus musculus GN=Gpx1 PE=1 SV=2	+					+		+
P46412	Glutathione peroxidase 3 OS=Mus musculus GN=Gpx3 PE=1 SV=2	+
Q91WR8	Glutathione peroxidase 6 OS=Mus musculus GN=Gpx6 PE=2 SV=2
P47791	Glutathione reductase, mitochondrial OS=Mus musculus GN=Gsr PE=1 SV=3	+						+
P30115	Glutathione S-transferase A3 OS=Mus musculus GN=Gsta3 PE=1 SV=2	+
P10649	Glutathione S-transferase Mu 1 OS=Mus musculus GN=Gstm1 PE=1 SV=2	+		+			+		+
P15626	Glutathione S-transferase Mu 2 OS=Mus musculus GN=Gstm2 PE=1 SV=2	+	+	+			+		+
P48774	Glutathione S-transferase Mu 5 OS=Mus musculus GN=Gstm5 PE=1 SV=1	+			+		+	+	+
O35660	Glutathione S-transferase Mu 6 OS=Mus musculus GN=Gstm6 PE=1 SV=4
Q80W21	Glutathione S-transferase Mu 7 OS=Mus musculus GN=Gstm7 PE=1 SV=1						+
P19157	Glutathione S-transferase P 1 OS=Mus musculus GN=Gstp1 PE=1 SV=2	+	+				+
P16858	Glyceraldehyde-3-phosphate dehydrogenase OS=Mus musculus GN=Gapdh PE=1 SV=2	+	+	+
Q64467	Glyceraldehyde-3-phosphate dehydrogenase, testis-specific OS=Mus musculus GN=Gapdhs PE=2 SV=1	+	+				+	+	+
P13707	Glycerol-3-phosphate dehydrogenase [NAD(+)], cytoplasmic OS=Mus musculus GN=Gpd1 PE=1 SV=3	+					+	+
Q64521	Glycerol-3-phosphate dehydrogenase, mitochondrial OS=Mus musculus GN=Gpd2 PE=1 SV=2						+	+	+
Q9CRY7	Glycerophosphodiester phosphodiesterase domain-containing protein 1 OS=Mus musculus GN=Gdpd1 PE=2 SV=1						+	+	+
Q9QXF8	Glycine N-methyltransferase OS=Mus musculus GN=Gnmt PE=1 SV=3
Q8CI94	Glycogen phosphorylase, brain form OS=Mus musculus GN=Pygb PE=1 SV=3	+
Q9ET01	Glycogen phosphorylase, liver form OS=Mus musculus GN=Pygl PE=1 SV=4	+		+
Q9JJ06	Glycoprotein-N-acetylgalactosamine 3-beta-galactosyltransferase 1 OS=Mus musculus GN=C1galt1 PE=1 SV=1						+
Q8VCS3	Glycosaminoglycan xylosylkinase OS=Mus musculus GN=Fam20b PE=2 SV=1						+	+
Q6NSU3	Glycosyltransferase 8 domain-containing protein 1 OS=Mus musculus GN=Glt8d1 PE=2 SV=1	+					+
Q91Z53	Glyoxylate reductase/hydroxypyruvate reductase OS=Mus musculus GN=Grhpr PE=1 SV=1	+					+	+	+
Q3THK7	GMP synthase [glutamine-hydrolyzing] OS=Mus musculus GN=Gmps PE=1 SV=2	+
Q9D8T4	Golgi apparatus membrane protein TVP23 homolog B OS=Mus musculus GN=Tvp23b PE=1 SV=1
Q61543	Golgi apparatus protein 1 OS=Mus musculus GN=Glg1 PE=1 SV=1	+					+	+	+
Q91XA2	Golgi membrane protein 1 OS=Mus musculus GN=Golm1 PE=1 SV=2	+					+	+
Q8BS95	Golgi pH regulator OS=Mus musculus GN=Gpr89a PE=1 SV=2
Q9CRA5	Golgi phosphoprotein 3 OS=Mus musculus GN=Golph3 PE=1 SV=1	+					+	+
Q8R088	Golgi phosphoprotein 3-like OS=Mus musculus GN=Golph3l PE=1 SV=1	+
Q8BMP6	Golgi resident protein GCP60 OS=Mus musculus GN=Acbd3 PE=1 SV=3	+					+	+	+
O35166	Golgi SNAP receptor complex member 2 OS=Mus musculus GN=Gosr2 PE=1 SV=2						+	+
Q9D1H7	Golgi to ER traffic protein 4 homolog OS=Mus musculus GN=Get4 PE=1 SV=2	+
Q8BH60	Golgi-associated PDZ and coiled-coil motif-containing protein OS=Mus musculus GN=Gopc PE=1 SV=1
Q9CYL5	Golgi-associated plant pathogenesis-related protein 1 OS=Mus musculus GN=Glipr2 PE=1 SV=3	+						+
Q9QYE6	Golgin subfamily A member 5 OS=Mus musculus GN=Golga5 PE=1 SV=2	+					+	+
Q6PD26	GPI transamidase component PIG-S OS=Mus musculus GN=Pigs PE=1 SV=3			+			+	+
Q9CXY9	GPI-anchor transamidase OS=Mus musculus GN=Pigk PE=1 SV=2
Q8CJ12	G-protein coupled receptor 64 OS=Mus musculus GN=Gpr64 PE=2 SV=1		+	+
Q8K3J9	G-protein coupled receptor family C group 5 member C OS=Mus musculus GN=Gprc5c PE=1 SV=2	+		+
P28798	Granulins OS=Mus musculus GN=Grn PE=1 SV=2	+					+	+	+
Q61411	GTPase HRas OS=Mus musculus GN=Hras PE=1 SV=2	+
P08556	GTPase NRas OS=Mus musculus GN=Nras PE=1 SV=1	+	+
P62827	GTP-binding nuclear protein Ran OS=Mus musculus GN=Ran PE=1 SV=3	+
O08582	GTP-binding protein 1 OS=Mus musculus GN=Gtpbp1 PE=1 SV=2	+
Q921J2	GTP-binding protein Rheb OS=Mus musculus GN=Rheb PE=1 SV=1	+		+
P36536	GTP-binding protein SAR1a OS=Mus musculus GN=Sar1a PE=1 SV=1	+		+			+	+
Q9CQC9	GTP-binding protein SAR1b OS=Mus musculus GN=Sar1b PE=1 SV=1	+
B2RSH2	Guanine nucleotide-binding protein G(i) subunit alpha-1 OS=Mus musculus GN=Gnai1 PE=1 SV=1	+
P08752	Guanine nucleotide-binding protein G(i) subunit alpha-2 OS=Mus musculus GN=Gnai2 PE=1 SV=5	+	+	+			+	+
Q9DAS9	Guanine nucleotide-binding protein G(I)/G(S)/G(O) subunit gamma-12 OS=Mus musculus GN=Gng12 PE=1 SV=3	+		+			+	+
P62874	Guanine nucleotide-binding protein G(I)/G(S)/G(T) subunit beta-1 OS=Mus musculus GN=Gnb1 PE=1 SV=3	+		+	+		+	+
P62880	Guanine nucleotide-binding protein G(I)/G(S)/G(T) subunit beta-2 OS=Mus musculus GN=Gnb2 PE=1 SV=3	+	+	+			+	+	+
Q9DC51	Guanine nucleotide-binding protein G(k) subunit alpha OS=Mus musculus GN=Gnai3 PE=1 SV=3	+					+
P21279	Guanine nucleotide-binding protein G(q) subunit alpha OS=Mus musculus GN=Gnaq PE=1 SV=4	+					+	+
Q6R0H7	Guanine nucleotide-binding protein G(s) subunit alpha isoforms XLas OS=Mus musculus GN=Gnas PE=2 SV=1	+	+				+
P21278	Guanine nucleotide-binding protein subunit alpha-11 OS=Mus musculus GN=Gna11 PE=1 SV=1	+					+	+
P27601	Guanine nucleotide-binding protein subunit alpha-13 OS=Mus musculus GN=Gna13 PE=1 SV=1	+					+
Q9WVD4	H(+)/Cl(-) exchange transporter 5 OS=Mus musculus GN=Clcn5 PE=1 SV=1	+
O70496	H(+)/Cl(-) exchange transporter 7 OS=Mus musculus GN=Clcn7 PE=1 SV=1	+
P01899	H-2 class I histocompatibility antigen, D-B alpha chain OS=Mus musculus GN=H2-D1 PE=1 SV=2	+					+	+
P01902	H-2 class I histocompatibility antigen, K-D alpha chain OS=Mus musculus GN=H2-K1 PE=1 SV=1	+
P04228	H-2 class II histocompatibility antigen, A-D alpha chain OS=Mus musculus GN=H2-Aa PE=1 SV=1
Q61646	Haptoglobin OS=Mus musculus GN=Hp PE=1 SV=1	+
Q9CZJ2	Heat shock 70 kDa protein 12B OS=Mus musculus GN=Hspa12b PE=1 SV=1	+
Q61696	Heat shock 70 kDa protein 1A OS=Mus musculus GN=Hspa1a PE=1 SV=2	+		+
P16627	Heat shock 70 kDa protein 1-like OS=Mus musculus GN=Hspa1l PE=2 SV=4	+					+	+	+
Q61316	Heat shock 70 kDa protein 4 OS=Mus musculus GN=Hspa4 PE=1 SV=1	+
P48722	Heat shock 70 kDa protein 4L OS=Mus musculus GN=Hspa4l PE=1 SV=2	+		+				+	+
P63017	Heat shock cognate 71 kDa protein OS=Mus musculus GN=Hspa8 PE=1 SV=1	+		+	+		+	+	+
Q61699	Heat shock protein 105 kDa OS=Mus musculus GN=Hsph1 PE=1 SV=2	+
P14602	Heat shock protein beta-1 OS=Mus musculus GN=Hspb1 PE=1 SV=3	+
P07901	Heat shock protein HSP 90-alpha OS=Mus musculus GN=Hsp90aa1 PE=1 SV=4	+	+	+				+	+
P11499	Heat shock protein HSP 90-beta OS=Mus musculus GN=Hsp90ab1 PE=1 SV=3	+	+	+			+	+	+
P17156	Heat shock-related 70 kDa protein 2 OS=Mus musculus GN=Hspa2 PE=1 SV=2	+	+				+	+	+
Q64314	Hematopoietic progenitor cell antigen CD34 OS=Mus musculus GN=Cd34 PE=1 SV=1
O70252	Heme oxygenase 2 OS=Mus musculus GN=Hmox2 PE=2 SV=1	+					+	+	+
P01942	Hemoglobin subunit alpha OS=Mus musculus GN=Hba PE=1 SV=2	+		+
P02088	Hemoglobin subunit beta-1 OS=Mus musculus GN=Hbb-b1 PE=1 SV=2	+	+	+
P02089	Hemoglobin subunit beta-2 OS=Mus musculus GN=Hbb-b2 PE=1 SV=2	+					+	+	+
Q91X72	Hemopexin OS=Mus musculus GN=Hpx PE=1 SV=2	+
Q8R3H7	Heparan sulfate 2-O-sulfotransferase 1 OS=Mus musculus GN=Hs2st1 PE=1 SV=2	+					+
Q9CX86	Heterogeneous nuclear ribonucleoprotein A0 OS=Mus musculus GN=Hnrnpa0 PE=1 SV=1	+
P49312	Heterogeneous nuclear ribonucleoprotein A1 OS=Mus musculus GN=Hnrnpa1 PE=1 SV=2	+
Q8BG05	Heterogeneous nuclear ribonucleoprotein A3 OS=Mus musculus GN=Hnrnpa3 PE=1 SV=1	+
Q60668	Heterogeneous nuclear ribonucleoprotein D0 OS=Mus musculus GN=Hnrnpd PE=1 SV=2	+
Q9Z2X1	Heterogeneous nuclear ribonucleoprotein F OS=Mus musculus GN=Hnrnpf PE=1 SV=3	+
P70333	Heterogeneous nuclear ribonucleoprotein H2 OS=Mus musculus GN=Hnrnph2 PE=2 SV=1	+
Q8R081	Heterogeneous nuclear ribonucleoprotein L OS=Mus musculus GN=Hnrnpl PE=1 SV=2	+
Q9D0E1	Heterogeneous nuclear ribonucleoprotein M OS=Mus musculus GN=Hnrnpm PE=1 SV=3	+
Q7TMK9	Heterogeneous nuclear ribonucleoprotein Q OS=Mus musculus GN=Syncrip PE=1 SV=2	+
Q8VEK3	Heterogeneous nuclear ribonucleoprotein U OS=Mus musculus GN=Hnrnpu PE=1 SV=1	+
Q8VDM6	Heterogeneous nuclear ribonucleoprotein U-like protein 1 OS=Mus musculus GN=Hnrnpul1 PE=1 SV=1	+
Q00PI9	Heterogeneous nuclear ribonucleoprotein U-like protein 2 OS=Mus musculus GN=Hnrnpul2 PE=1 SV=2	+
O88569	Heterogeneous nuclear ribonucleoproteins A2/B1 OS=Mus musculus GN=Hnrnpa2b1 PE=1 SV=2	+
Q9Z204	Heterogeneous nuclear ribonucleoproteins C1/C2 OS=Mus musculus GN=Hnrnpc PE=1 SV=1	+
P17710	Hexokinase-1 OS=Mus musculus GN=Hk1 PE=1 SV=3	+	+	+			+	+	+
O08528	Hexokinase-2 OS=Mus musculus GN=Hk2 PE=2 SV=1						+	+	+
Q09143	High affinity cationic amino acid transporter 1 OS=Mus musculus GN=Slc7a1 PE=1 SV=1	+
P62748	Hippocalcin-like protein 1 OS=Mus musculus GN=Hpcal1 PE=1 SV=2	+					+
Q9ESB3	Histidine-rich glycoprotein OS=Mus musculus GN=Hrg PE=1 SV=2	+
Q9Z2V5	Histone deacetylase 6 OS=Mus musculus GN=Hdac6 PE=1 SV=3	+						+
P43277	Histone H1.3 OS=Mus musculus GN=Hist1h1d PE=1 SV=2	+
P43274	Histone H1.4 OS=Mus musculus GN=Hist1h1e PE=1 SV=2	+					+		+
P43276	Histone H1.5 OS=Mus musculus GN=Hist1h1b PE=1 SV=2	+							+
Q6GSS7	Histone H2A type 2-A OS=Mus musculus GN=Hist2h2aa1 PE=1 SV=3	+					+
P0C0S6	Histone H2A.Z OS=Mus musculus GN=H2afz PE=1 SV=2	+
P68433	Histone H3.1 OS=Mus musculus GN=Hist1h3a PE=1 SV=2	+
P62806	Histone H4 OS=Mus musculus GN=Hist1h4a PE=1 SV=2	+	+	+			+
Q60973	Histone-binding protein RBBP7 OS=Mus musculus GN=Rbbp7 PE=1 SV=1	+
Q99L47	Hsc70-interacting protein OS=Mus musculus GN=St13 PE=1 SV=1	+
P42859	Huntingtin OS=Mus musculus GN=Htt PE=1 SV=2	+					+	+
Q9JKY5	Huntingtin-interacting protein 1-related protein OS=Mus musculus GN=Hip1r PE=1 SV=2							+
P00493	Hypoxanthine-guanine phosphoribosyltransferase OS=Mus musculus GN=Hprt1 PE=1 SV=3	+	+
Q9JKR6	Hypoxia up-regulated protein 1 OS=Mus musculus GN=Hyou1 PE=1 SV=1	+					+	+	+
P01878	Ig alpha chain C region OS=Mus musculus PE=1 SV=1
P01869	Ig gamma-1 chain C region, membrane-bound form OS=Mus musculus GN=Ighg1 PE=1 SV=2	+
P01865	Ig gamma-2A chain C region, membrane-bound form OS=Mus musculus GN=Igh-1a PE=1 SV=3
P01867	Ig gamma-2B chain C region OS=Mus musculus GN=Igh-3 PE=1 SV=3
P06330	Ig heavy chain V region AC38 205.12 OS=Mus musculus PE=1 SV=1
P01807	Ig heavy chain V region X44 OS=Mus musculus PE=1 SV=1
P01801	Ig heavy chain V-III region J606 OS=Mus musculus PE=1 SV=1
P01837	Ig kappa chain C region (IGKC) OS=Mus musculus PE=1 SV=1	+
P01631	Ig kappa chain V-II region 26-10 OS=Mus musculus PE=1 SV=1
P01660	Ig kappa chain V-III region PC 3741/TEPC 111 OS=Mus musculus PE=1 SV=1
P01872	Ig mu chain C region OS=Mus musculus GN=Ighm PE=1 SV=2	+
Q61559	IgG receptor FcRn large subunit p51 OS=Mus musculus GN=Fcgrt PE=1 SV=1	+
Q9CR20	Immediate early response 3-interacting protein 1 OS=Mus musculus GN=Ier3ip1 PE=3 SV=1
Q60766	Immunity-related GTPase family M protein 1 OS=Mus musculus GN=Irgm1 PE=1 SV=1						+	+
P01592	Immunoglobulin J chain OS=Mus musculus GN=Jchain PE=1 SV=4	+
Q8R366	Immunoglobulin superfamily member 8 OS=Mus musculus GN=Igsf8 PE=1 SV=2	+
P70168	Importin subunit beta-1 OS=Mus musculus GN=Kpnb1 PE=1 SV=2	+						+
Q8BKC5	Importin-5 OS=Mus musculus GN=Ipo5 PE=1 SV=3	+					+	+	+
Q91YE6	Importin-9 OS=Mus musculus GN=Ipo9 PE=1 SV=3	+
Q8BTX9	Inactive hydroxysteroid dehydrogenase-like protein 1 OS=Mus musculus GN=Hsdl1 PE=1 SV=1						+	+
Q9D5A9	Inactive ribonuclease-like protein 10 OS=Mus musculus GN=Rnase10 PE=1 SV=1
P60154	Inactive ribonuclease-like protein 9 OS=Mus musculus GN=Rnase9 PE=2 SV=1						+	+
O70169	Inactive serine protease 39 OS=Mus musculus GN=Prss39 PE=2 SV=1							+	+
Q8BKG3	Inactive tyrosine-protein kinase 7 OS=Mus musculus GN=Ptk7 PE=1 SV=1	+
P28776	Indoleamine 2,3-dioxygenase 1 OS=Mus musculus GN=Ido1 PE=1 SV=1
Q60680	Inhibitor of nuclear factor kappa-B kinase subunit alpha OS=Mus musculus GN=Chuk PE=1 SV=1	+
O88351	Inhibitor of nuclear factor kappa-B kinase subunit beta OS=Mus musculus GN=Ikbkb PE=1 SV=1	+
Q9D819	Inorganic pyrophosphatase OS=Mus musculus GN=Ppa1 PE=1 SV=1	+
O55023	Inositol monophosphatase 1 OS=Mus musculus GN=Impa1 PE=1 SV=1	+	+	+				+	+
Q80V26	Inositol monophosphatase 3 OS=Mus musculus GN=Impad1 PE=1 SV=1	+					+	+
Q9JHU9	Inositol-3-phosphate synthase 1 OS=Mus musculus GN=Isyna1 PE=2 SV=1	+
Q9JHR7	Insulin-degrading enzyme OS=Mus musculus GN=Ide PE=1 SV=1	+					+	+
O89051	Integral membrane protein 2B OS=Mus musculus GN=Itm2b PE=2 SV=1	+		+			+	+	+
Q91VK4	Integral membrane protein 2C OS=Mus musculus GN=Itm2c PE=1 SV=2	+
Q3V3R4	Integrin alpha-1 OS=Mus musculus GN=Itga1 PE=1 SV=2	+
Q62469	Integrin alpha-2 OS=Mus musculus GN=Itga2 PE=1 SV=2	+
Q62470	Integrin alpha-3 OS=Mus musculus GN=Itga3 PE=1 SV=1	+						+
P11688	Integrin alpha-5 OS=Mus musculus GN=Itga5 PE=1 SV=3	+
P05555	Integrin alpha-M OS=Mus musculus GN=Itgam PE=1 SV=2	+
P43406	Integrin alpha-V OS=Mus musculus GN=Itgav PE=1 SV=2	+					+	+
P09055	Integrin beta-1 OS=Mus musculus GN=Itgb1 PE=1 SV=1	+		+			+	+
P11835	Integrin beta-2 OS=Mus musculus GN=Itgb2 PE=1 SV=2	+
O55222	Integrin-linked protein kinase OS=Mus musculus GN=Ilk PE=1 SV=2	+
A6X935	Inter alpha-trypsin inhibitor, heavy chain 4 OS=Mus musculus GN=Itih4 PE=1 SV=2	+
Q61703	Inter-alpha-trypsin inhibitor heavy chain H2 OS=Mus musculus GN=Itih2 PE=1 SV=1	+
Q61704	Inter-alpha-trypsin inhibitor heavy chain H3 OS=Mus musculus GN=Itih3 PE=1 SV=3	+
P13597	Intercellular adhesion molecule 1 OS=Mus musculus GN=Icam1 PE=1 SV=1	+
Q9CQW9	Interferon-induced transmembrane protein 3 OS=Mus musculus GN=Ifitm3 PE=1 SV=1	+	+					+
Q9WTX2	Interferon-inducible double-stranded RNA-dependent protein kinase activator A OS=Mus musculus GN=Prkra PE=1 SV=1	+
Q9CXY6	Interleukin enhancer-binding factor 2 OS=Mus musculus GN=Ilf2 PE=1 SV=1	+
Q8C0M9	Isoaspartyl peptidase/L-asparaginase OS=Mus musculus GN=Asrgl1 PE=1 SV=1	+		+			+	+	+
Q91V64	Isochorismatase domain-containing protein 1 OS=Mus musculus GN=Isoc1 PE=1 SV=1
O88844	Isocitrate dehydrogenase [NADP] cytoplasmic OS=Mus musculus GN=Idh1 PE=1 SV=2	+		+	+
P54071	Isocitrate dehydrogenase [NADP], mitochondrial OS=Mus musculus GN=Idh2 PE=1 SV=3	+					+	+	+
Q64516-1	Isoform 1 of Glycerol kinase OS=Mus musculus GN=Gk	+
Q5SWU9-2	Isoform 2 of Acetyl-CoA carboxylase 1 OS=Mus musculus GN=Acaca	+
Q9WVP1-2	Isoform 2 of AP-1 complex subunit mu-2 OS=Mus musculus GN=Ap1m2	+
Q9DBG3-2	Isoform 2 of AP-2 complex subunit beta OS=Mus musculus GN=Ap2b1	+
O70133-2	Isoform 2 of ATP-dependent RNA helicase A OS=Mus musculus GN=Dhx9	+
Q60739-2	Isoform 2 of BAG family molecular chaperone regulator 1 OS=Mus musculus GN=Bag1	+
Q3UPY5-2	Isoform 2 of Beta-galactosidase-1-like protein 2 OS=Mus musculus GN=Glb1l2
Q6X893-2	Isoform 2 of Choline transporter-like protein 1 OS=Mus musculus GN=Slc44a1	+
P61202-2	Isoform 2 of COP9 signalosome complex subunit 2 OS=Mus musculus GN=Cops2	+
Q45VK7-2	Isoform 2 of Cytoplasmic dynein 2 heavy chain 1 OS=Mus musculus GN=Dync2h1	+
Q9CPY7-2	Isoform 2 of Cytosol aminopeptidase OS=Mus musculus GN=Lap3	+
P58281-2	Isoform 2 of Dynamin-like 120 kDa protein, mitochondrial OS=Mus musculus GN=Opa1	+
Q9ESD7-2	Isoform 2 of Dysferlin OS=Mus musculus GN=Dysf	+
Q8K135-2	Isoform 2 of Dyslexia-associated protein KIAA0319-like protein OS=Mus musculus GN=Kiaa0319l	+
Q9R1E6-2	Isoform 2 of Ectonucleotide pyrophosphatase/phosphodiesterase family member 2 OS=Mus musculus GN=Enpp2
Q9CQE7-2	Isoform 2 of Endoplasmic reticulum-Golgi intermediate compartment protein 3 OS=Mus musculus GN=Ergic3
Q9JIM1-2	Isoform 2 of Equilibrative nucleoside transporter 1 OS=Mus musculus GN=Slc29a1	+
P61979-2	Isoform 2 of Heterogeneous nuclear ribonucleoprotein K OS=Mus musculus GN=Hnrnpk	+
P54310-2	Isoform 2 of Hormone-sensitive lipase OS=Mus musculus GN=Lipe	+
Q9JL16-2	Isoform 2 of Interferon-stimulated gene 20 kDa protein OS=Mus musculus GN=Isg20
O09046-2	Isoform 2 of L-amino-acid oxidase OS=Mus musculus GN=Il4i1	+
Q61735-2	Isoform 2 of Leukocyte surface antigen CD47 OS=Mus musculus GN=Cd47	+
Q8CI59-2	Isoform 2 of Metalloreductase STEAP3 OS=Mus musculus GN=Steap3	+
Q99LB6-2	Isoform 2 of Methionine adenosyltransferase 2 subunit beta OS=Mus musculus GN=Mat2b	+
Q8VEL0-2	Isoform 2 of Motile sperm domain-containing protein 1 OS=Mus musculus GN=Mospd1
P13595-2	Isoform 2 of Neural cell adhesion molecule 1 OS=Mus musculus GN=Ncam1	+
Q8BHN3-2	Isoform 2 of Neutral alpha-glucosidase AB OS=Mus musculus GN=Ganab	+
O35465-2	Isoform 2 of Peptidyl-prolyl cis-trans isomerase FKBP8 OS=Mus musculus GN=Fkbp8
O88492-2	Isoform 2 of Perilipin-4 OS=Mus musculus GN=Plin4
P70704-2	Isoform 2 of Phospholipid-transporting ATPase IA OS=Mus musculus GN=Atp8a1	+
Q8CE08-2	Isoform 2 of Prostatic acid phosphatase OS=Mus musculus GN=Acpp	+
P28867-2	Isoform 2 of Protein kinase C delta type OS=Mus musculus GN=Prkcd	+
Q8C407-2	Isoform 2 of Protein YIPF4 OS=Mus musculus GN=Yipf4	+
Q2VLH6-2	Isoform 2 of Scavenger receptor cysteine-rich type 1 protein M130 OS=Mus musculus GN=Cd163	+
Q8CHH9-2	Isoform 2 of Septin-8 OS=Mus musculus GN=Sept8
Q8CIF6-2	Isoform 2 of SID1 transmembrane family member 2 OS=Mus musculus GN=Sidt2	+
Q6PHU5-2	Isoform 2 of Sortilin OS=Mus musculus GN=Sort1	+
Q3TBT3-2	Isoform 2 of Stimulator of interferon genes protein OS=Mus musculus GN=Tmem173
O09117-2	Isoform 2 of Synaptophysin-like protein 1 OS=Mus musculus GN=Sypl1	+	+
Q61749-2	Isoform 2 of Translation initiation factor eIF-2B subunit delta OS=Mus musculus GN=Eif2b4	+
Q8BXN9-2	Isoform 2 of Transmembrane protein 87A OS=Mus musculus GN=Tmem87a	+
P97797-2	Isoform 2 of Tyrosine-protein phosphatase non-receptor type substrate 1 OS=Mus musculus GN=Sirpa	+
Q6A4J8-2	Isoform 2 of Ubiquitin carboxyl-terminal hydrolase 7 OS=Mus musculus GN=Usp7	+
Q91X21-2	Isoform 2 of Uncharacterized protein KIAA2013 OS=Mus musculus GN=Kiaa2013	+
P40336-2	Isoform 2 of Vacuolar protein sorting-associated protein 26A OS=Mus musculus GN=Vps26a	+
P32883-2	Isoform 2B of GTPase KRas OS=Mus musculus GN=Kras	+
P47857-3	Isoform 3 of ATP-dependent 6-phosphofructokinase, muscle type OS=Mus musculus GN=Pfkm	+
Q67E05-3	Isoform 3 of Bactericidal permeability-increasing protein OS=Mus musculus GN=Bpi	+
Q811D0-3	Isoform 3 of Disks large homolog 1 OS=Mus musculus GN=Dlg1	+
Q8K1M6-3	Isoform 3 of Dynamin-1-like protein OS=Mus musculus GN=Dnm1l	+
P57776-3	Isoform 3 of Elongation factor 1-delta OS=Mus musculus GN=Eef1d	+
P47757-4	Isoform 3 of F-actin-capping protein subunit beta OS=Mus musculus GN=Capzb	+
Q0P557-3	Isoform 3 of Mitochondria-eating protein OS=Mus musculus GN=Spata18
P49282-3	Isoform 3 of Natural resistance-associated macrophage protein 2 OS=Mus musculus GN=Slc11a2	+
Q9CZ44-3	Isoform 3 of NSFL1 cofactor p47 OS=Mus musculus GN=Nsfl1c	+
Q80U72-3	Isoform 3 of Protein scribble homolog OS=Mus musculus GN=Scrib	+
Q8VCF1-3	Isoform 3 of Soluble calcium-activated nucleotidase 1 OS=Mus musculus GN=Cant1	+
Q8BKU8-3	Isoform 3 of Transmembrane protein 87B OS=Mus musculus GN=Tmem87b	+
P68181-4	Isoform 4 of cAMP-dependent protein kinase catalytic subunit beta OS=Mus musculus GN=Prkacb	+
A2AJB7-4	Isoform 4 of Epididymal-specific lipocalin-5 OS=Mus musculus GN=Lcn5
Q9D8V0-4	Isoform 4 of Minor histocompatibility antigen H13 OS=Mus musculus GN=Hm13	+
Q8BG51-4	Isoform 4 of Mitochondrial Rho GTPase 1 OS=Mus musculus GN=Rhot1
Q99K01-4	Isoform 4 of Pyridoxal-dependent decarboxylase domain-containing protein 1 OS=Mus musculus GN=Pdxdc1
A2AN08-5	Isoform 5 of E3 ubiquitin-protein ligase UBR4 OS=Mus musculus GN=Ubr4	+
Q9Z1G4-2	Isoform A1-I of V-type proton ATPase 116 kDa subunit a isoform 1 OS=Mus musculus GN=Atp6v0a1	+
P18872-2	Isoform Alpha-2 of Guanine nucleotide-binding protein G(o) subunit alpha OS=Mus musculus GN=Gnao1	+
Q61037-6	Isoform E of Tuberin OS=Mus musculus GN=Tsc2	+
P63087-2	Isoform Gamma-2 of Serine/threonine-protein phosphatase PP1-gamma catalytic subunit OS=Mus musculus GN=Ppp1cc	+
P08101-2	Isoform IIB2 of Low affinity immunoglobulin gamma Fc region receptor II OS=Mus musculus GN=Fcgr2
P17047-3	Isoform LAMP-2C of Lysosome-associated membrane glycoprotein 2 OS=Mus musculus GN=Lamp2	+
O08677-2	Isoform LMW of Kininogen-1 OS=Mus musculus GN=Kng1	+
P52480-2	Isoform M1 of Pyruvate kinase PKM OS=Mus musculus GN=Pkm	+
O35226-2	Isoform Rpn10B of 26S proteasome non-ATPase regulatory subunit 4 OS=Mus musculus GN=Psmd4	+
Q8BU30	Isoleucine--tRNA ligase, cytoplasmic OS=Mus musculus GN=Iars PE=2 SV=2	+
Q9CX00	IST1 homolog OS=Mus musculus GN=Ist1 PE=1 SV=1	+
Q02257	Junction plakoglobin OS=Mus musculus GN=Jup PE=1 SV=3	+					+	+	+
O88792	Junctional adhesion molecule A OS=Mus musculus GN=F11r PE=1 SV=2	+
Q9Z2X8	Kelch-like ECH-associated protein 1 OS=Mus musculus GN=Keap1 PE=1 SV=1
P02535	Keratin, type I cytoskeletal 10 OS=Mus musculus GN=Krt10 PE=1 SV=3	+	+	+			+	+	+
P08730	Keratin, type I cytoskeletal 13 OS=Mus musculus GN=Krt13 PE=1 SV=2	+					+
Q9QWL7	Keratin, type I cytoskeletal 17 OS=Mus musculus GN=Krt17 PE=1 SV=3	+					+	+	+
P05784	Keratin, type I cytoskeletal 18 OS=Mus musculus GN=Krt18 PE=1 SV=5	+					+	+
P19001	Keratin, type I cytoskeletal 19 OS=Mus musculus GN=Krt19 PE=1 SV=1	+					+	+
Q6IFX2	Keratin, type I cytoskeletal 42 OS=Mus musculus GN=Krt42 PE=1 SV=1						+	+	+
P04104	Keratin, type II cytoskeletal 1 OS=Mus musculus GN=Krt1 PE=1 SV=4	+	+				+	+	+
Q6IFZ6	Keratin, type II cytoskeletal 1b OS=Mus musculus GN=Krt77 PE=1 SV=1	+					+	+	+
Q3TTY5	Keratin, type II cytoskeletal 2 epidermal OS=Mus musculus GN=Krt2 PE=1 SV=1	+					+	+	+
Q922U2	Keratin, type II cytoskeletal 5 OS=Mus musculus GN=Krt5 PE=1 SV=1	+		+			+	+	+
P50446	Keratin, type II cytoskeletal 6A OS=Mus musculus GN=Krt6a PE=1 SV=3	+					+	+	+
P11679	Keratin, type II cytoskeletal 8 OS=Mus musculus GN=Krt8 PE=1 SV=4	+					+	+	+
P27812	Killer cell lectin-like receptor subfamily B member 1B allele A OS=Mus musculus GN=Klrb1b PE=1 SV=1
Q61768	Kinesin-1 heavy chain OS=Mus musculus GN=Kif5b PE=1 SV=3	+						+
Q9WU03	Kunitz-type protease inhibitor 2 OS=Mus musculus GN=Spint2 PE=1 SV=1	+					+	+
Q9D263	Kunitz-type protease inhibitor 4 OS=Mus musculus GN=Spint4 PE=2 SV=1							+	+
Q8BTY1	Kynurenine--oxoglutarate transaminase 1 OS=Mus musculus GN=Ccbl1 PE=1 SV=1
P21956	Lactadherin OS=Mus musculus GN=Mfge8 PE=1 SV=3	+		+	+		+	+	+
P08071	Lactotransferrin OS=Mus musculus GN=Ltf PE=2 SV=4	+	+	+	+			+	+
P02468	Laminin subunit gamma-1 OS=Mus musculus GN=Lamc1 PE=1 SV=2	+						+
Q9JJK2	LanC-like protein 2 OS=Mus musculus GN=Lancl2 PE=1 SV=1	+							+
Q8K0C4	Lanosterol 14-alpha demethylase OS=Mus musculus GN=Cyp51a1 PE=1 SV=1
Q8BLN5	Lanosterol synthase OS=Mus musculus GN=Lss PE=1 SV=2	+					+	+
Q9Z127	Large neutral amino acids transporter small subunit 1 OS=Mus musculus GN=Slc7a5 PE=1 SV=2	+					+
Q9Z1R2	Large proline-rich protein BAG6 OS=Mus musculus GN=Bag6 PE=1 SV=1	+						+	+
O89017	Legumain OS=Mus musculus GN=Lgmn PE=1 SV=1
Q3TJ91	Lethal(2) giant larvae protein homolog 2 OS=Mus musculus GN=Llgl2 PE=1 SV=2	+
Q9D1T0	Leucine-rich repeat and immunoglobulin-like domain-containing nogo receptor-interacting protein 1 OS=Mus musculus GN=Lingo1 PE=1 SV=1	+
Q80VQ1	Leucine-rich repeat-containing protein 1 OS=Mus musculus GN=Lrrc1 PE=1 SV=2	+					+
Q6EDY6	Leucine-rich repeat-containing protein 16A OS=Mus musculus GN=Lrrc16a PE=1 SV=2	+
Q505F5	Leucine-rich repeat-containing protein 47 OS=Mus musculus GN=Lrrc47 PE=1 SV=1	+
Q922Q8	Leucine-rich repeat-containing protein 59 OS=Mus musculus GN=Lrrc59 PE=1 SV=1	+					+	+	+
Q8BMJ2	Leucine--tRNA ligase, cytoplasmic OS=Mus musculus GN=Lars PE=1 SV=2	+						+
Q8C129	Leucyl-cystinyl aminopeptidase OS=Mus musculus GN=Lnpep PE=1 SV=1	+					+
Q99JW4	LIM and senescent cell antigen-like-containing domain protein 1 OS=Mus musculus GN=Lims1 PE=1 SV=3
Q9ESE1	Lipopolysaccharide-responsive and beige-like anchor protein OS=Mus musculus GN=Lrba PE=1 SV=1	+						+
Q148V7	LisH domain and HEAT repeat-containing protein KIAA1468 OS=Mus musculus GN=Kiaa1468 PE=1 SV=1	+
P06151	L-lactate dehydrogenase A chain OS=Mus musculus GN=Ldha PE=1 SV=3	+	+	+			+	+	+
P16125	L-lactate dehydrogenase B chain OS=Mus musculus GN=Ldhb PE=1 SV=2	+		+			+
P00342	L-lactate dehydrogenase C chain OS=Mus musculus GN=Ldhc PE=1 SV=2	+	+	+			+	+	+
Q8C561	LMBR1 domain-containing protein 2 OS=Mus musculus GN=Lmbrd2 PE=1 SV=1	+
Q60714	Long-chain fatty acid transport protein 1 OS=Mus musculus GN=Slc27a1 PE=1 SV=1						+
Q91VE0	Long-chain fatty acid transport protein 4 OS=Mus musculus GN=Slc27a4 PE=1 SV=1						+	+
P41216	Long-chain-fatty-acid--CoA ligase 1 OS=Mus musculus GN=Acsl1 PE=1 SV=2	+					+	+	+
Q9CZW4	Long-chain-fatty-acid--CoA ligase 3 OS=Mus musculus GN=Acsl3 PE=1 SV=2	+		+
Q9QUJ7	Long-chain-fatty-acid--CoA ligase 4 OS=Mus musculus GN=Acsl4 PE=2 SV=2	+		+			+	+	+
Q8JZR0	Long-chain-fatty-acid--CoA ligase 5 OS=Mus musculus GN=Acsl5 PE=1 SV=1	+					+	+
Q99PU5	Long-chain-fatty-acid--CoA ligase ACSBG1 OS=Mus musculus GN=Acsbg1 PE=1 SV=1
Q2XU92	Long-chain-fatty-acid--CoA ligase ACSBG2 OS=Mus musculus GN=Acsbg2 PE=1 SV=1			+				+	+
A2ARV4	Low-density lipoprotein receptor-related protein 2 OS=Mus musculus GN=Lrp2 PE=1 SV=1	+					+	+	+
P51885	Lumican OS=Mus musculus GN=Lum PE=1 SV=2	+
P32067	Lupus La protein homolog OS=Mus musculus GN=Ssb PE=1 SV=1	+
Q8K1T4	Lymphocyte antigen 6 complex locus protein G5b OS=Mus musculus GN=Ly6g5b PE=1 SV=1						+	+	+
P0CW02	Lymphocyte antigen 6C1 OS=Mus musculus GN=Ly6c1 PE=2 SV=1
P35460	Lymphocyte antigen 6F OS=Mus musculus GN=Ly6f PE=3 SV=1
Q99MN1	Lysine--tRNA ligase OS=Mus musculus GN=Kars PE=1 SV=1	+
Q3UN02	Lysocardiolipin acyltransferase 1 OS=Mus musculus GN=Lclat1 PE=1 SV=2						+	+
P24638	Lysosomal acid phosphatase OS=Mus musculus GN=Acp2 PE=1 SV=2	+
P70699	Lysosomal alpha-glucosidase OS=Mus musculus GN=Gaa PE=1 SV=2	+						+
O09159	Lysosomal alpha-mannosidase OS=Mus musculus GN=Man2b1 PE=2 SV=4	+		+				+	+
O35114	Lysosome membrane protein 2 OS=Mus musculus GN=Scarb2 PE=1 SV=3	+						+	+
P11438	Lysosome-associated membrane glycoprotein 1 OS=Mus musculus GN=Lamp1 PE=1 SV=2	+					+	+	+
Q61830	Macrophage mannose receptor 1 OS=Mus musculus GN=Mrc1 PE=1 SV=2						+	+	+
P34884	Macrophage migration inhibitory factor OS=Mus musculus GN=Mif PE=1 SV=2	+	+	+
P24452	Macrophage-capping protein OS=Mus musculus GN=Capg PE=1 SV=2	+		+
Q9CQY5	Magnesium transporter protein 1 OS=Mus musculus GN=Magt1 PE=1 SV=1	+					+	+	+
P04925	Major prion protein OS=Mus musculus GN=Prnp PE=1 SV=2	+
Q9EQK5	Major vault protein OS=Mus musculus GN=Mvp PE=1 SV=4	+		+			+	+
P14152	Malate dehydrogenase, cytoplasmic OS=Mus musculus GN=Mdh1 PE=1 SV=3	+		+			+	+	+
P08249	Malate dehydrogenase, mitochondrial OS=Mus musculus GN=Mdh2 PE=1 SV=3	+					+	+	+
Q6ZQI3	Malectin OS=Mus musculus GN=Mlec PE=2 SV=2	+		+			+	+	+
Q922H4	Mannose-1-phosphate guanyltransferase alpha OS=Mus musculus GN=Gmppa PE=2 SV=1	+
P45700	Mannosyl-oligosaccharide 1,2-alpha-mannosidase IA OS=Mus musculus GN=Man1a1 PE=1 SV=1	+
P39098	Mannosyl-oligosaccharide 1,2-alpha-mannosidase IB OS=Mus musculus GN=Man1a2 PE=1 SV=1	+					+
Q80UM7	Mannosyl-oligosaccharide glucosidase OS=Mus musculus GN=Mogs PE=1 SV=1	+					+	+	+
Q10738	Matrilysin OS=Mus musculus GN=Mmp7 PE=2 SV=1	+
P45952	Medium-chain specific acyl-CoA dehydrogenase, mitochondrial OS=Mus musculus GN=Acadm PE=1 SV=1	+					+	+	+
O70423	Membrane primary amine oxidase OS=Mus musculus GN=Aoc3 PE=2 SV=3	+
O55022	Membrane-associated progesterone receptor component 1 OS=Mus musculus GN=Pgrmc1 PE=1 SV=4	+		+			+		+
Q80UU9	Membrane-associated progesterone receptor component 2 OS=Mus musculus GN=Pgrmc2 PE=1 SV=2	+					+
Q32NY4	Metal transporter CNNM3 OS=Mus musculus GN=Cnnm3 PE=1 SV=2	+
Q923B6	Metalloreductase STEAP4 OS=Mus musculus GN=Steap4 PE=1 SV=1	+
Q8BP48	Methionine aminopeptidase 1 OS=Mus musculus GN=Metap1 PE=1 SV=1
Q68FL6	Methionine--tRNA ligase, cytoplasmic OS=Mus musculus GN=Mars PE=2 SV=1	+
Q99J09	Methylosome protein 50 OS=Mus musculus GN=Wdr77 PE=1 SV=1	+
Q9WVQ5	Methylthioribulose-1-phosphate dehydratase OS=Mus musculus GN=Apip PE=1 SV=1
Q91VS7	Microsomal glutathione S-transferase 1 OS=Mus musculus GN=Mgst1 PE=1 SV=3	+		+			+	+
P14873	Microtubule-associated protein 1B OS=Mus musculus GN=Map1b PE=1 SV=2	+
Q9CR62	Mitochondrial 2-oxoglutarate/malate carrier protein OS=Mus musculus GN=Slc25a11 PE=1 SV=3	+					+	+	+
Q922Q1	Mitochondrial amidoxime reducing component 2 OS=Mus musculus GN=Marc2 PE=1 SV=1
Q791V5	Mitochondrial carrier homolog 2 OS=Mus musculus GN=Mtch2 PE=1 SV=1	+					+	+	+
Q9CQ92	Mitochondrial fission 1 protein OS=Mus musculus GN=Fis1 PE=1 SV=1	+		+			+	+	+
Q9CPQ3	Mitochondrial import receptor subunit TOM22 homolog OS=Mus musculus GN=Tomm22 PE=2 SV=3	+					+	+	+
Q9CYG7	Mitochondrial import receptor subunit TOM34 OS=Mus musculus GN=Tomm34 PE=2 SV=1	+						+	+
Q9QYA2	Mitochondrial import receptor subunit TOM40 homolog OS=Mus musculus GN=Tomm40 PE=1 SV=3	+					+	+	+
Q9CZW5	Mitochondrial import receptor subunit TOM70 OS=Mus musculus GN=Tomm70a PE=1 SV=2	+
Q9WVA3	Mitotic checkpoint protein BUB3 OS=Mus musculus GN=Bub3 PE=1 SV=2	+
P10404	MLV-related proviral Env polyprotein OS=Mus musculus PE=1 SV=3
P26041	Moesin OS=Mus musculus GN=Msn PE=1 SV=3	+	+	+
Q99LR1	Monoacylglycerol lipase ABHD12 OS=Mus musculus GN=Abhd12 PE=1 SV=2						+	+	+
P53986	Monocarboxylate transporter 1 OS=Mus musculus GN=Slc16a1 PE=1 SV=1	+		+				+
O70451	Monocarboxylate transporter 2 OS=Mus musculus GN=Slc16a7 PE=1 SV=1							+
Q9CWP6	Motile sperm domain-containing protein 2 OS=Mus musculus GN=Mospd2 PE=1 SV=2						+	+
O35379	Multidrug resistance-associated protein 1 OS=Mus musculus GN=Abcc1 PE=1 SV=1	+		+
Q9DCL9	Multifunctional protein ADE2 OS=Mus musculus GN=Paics PE=1 SV=4	+					+
Q78HU3	Multivesicular body subunit 12A OS=Mus musculus GN=Mvb12a PE=1 SV=1	+
P28665	Murinoglobulin-1 OS=Mus musculus GN=Mug1 PE=1 SV=3	+
P28666	Murinoglobulin-2 OS=Mus musculus GN=Mug2 PE=1 SV=2
O35682	Myeloid-associated differentiation marker OS=Mus musculus GN=Myadm PE=1 SV=2	+
Q69ZN7	Myoferlin OS=Mus musculus GN=Myof PE=1 SV=2	+					+	+	+
Q6PDN3	Myosin light chain kinase, smooth muscle OS=Mus musculus GN=Mylk PE=1 SV=3	+
Q60605	Myosin light polypeptide 6 OS=Mus musculus GN=Myl6 PE=1 SV=3	+		+			+	+
Q3THE2	Myosin regulatory light chain 12B OS=Mus musculus GN=Myl12b PE=1 SV=2	+					+	+	+
O08638	Myosin-11 OS=Mus musculus GN=Myh11 PE=1 SV=1	+		+			+	+	+
Q8VDD5	Myosin-9 OS=Mus musculus GN=Myh9 PE=1 SV=4	+		+			+	+	+
P26645	Myristoylated alanine-rich C-kinase substrate OS=Mus musculus GN=Marcks PE=1 SV=2	+
Q64191	N(4)-(beta-N-acetylglucosaminyl)-L-asparaginase OS=Mus musculus GN=Aga PE=1 SV=1						+	+	+
P70441	Na(+)/H(+) exchange regulatory cofactor NHE-RF1 OS=Mus musculus GN=Slc9a3r1 PE=1 SV=3	+
Q9JIL4	Na(+)/H(+) exchange regulatory cofactor NHE-RF3 OS=Mus musculus GN=Pdzk1 PE=1 SV=1	+		+
Q9CZR2	N-acetylated-alpha-linked acidic dipeptidase 2 OS=Mus musculus GN=Naalad2 PE=1 SV=2	+		+
Q80VA0	N-acetylgalactosaminyltransferase 7 OS=Mus musculus GN=Galnt7 PE=1 SV=2	+					+	+
Q8JZV7	N-acetylglucosamine-6-phosphate deacetylase OS=Mus musculus GN=Amdhd2 PE=1 SV=1
P23336	N-acetyllactosaminide alpha-1,3-galactosyltransferase OS=Mus musculus GN=Ggta1 PE=2 SV=1
Q7TN73	N-acetylneuraminate 9-O-acetyltransferase OS=Mus musculus GN=Casd1 PE=2 SV=1						+
Q9DCJ9	N-acetylneuraminate lyase OS=Mus musculus GN=Npl PE=1 SV=1
Q99KK2	N-acylneuraminate cytidylyltransferase OS=Mus musculus GN=Cmas PE=1 SV=2
Q61941	NAD(P) transhydrogenase, mitochondrial OS=Mus musculus GN=Nnt PE=1 SV=2	+					+	+	+
Q9ERS2	NADH dehydrogenase [ubiquinone] 1 alpha subcomplex subunit 13 OS=Mus musculus GN=Ndufa13 PE=1 SV=3	+					+	+	+
Q9DCS9	NADH dehydrogenase [ubiquinone] 1 beta subcomplex subunit 10 OS=Mus musculus GN=Ndufb10 PE=1 SV=3	+					+	+	+
Q9CR61	NADH dehydrogenase [ubiquinone] 1 beta subcomplex subunit 7 OS=Mus musculus GN=Ndufb7 PE=1 SV=3						+	+	+
Q9DCN2	NADH-cytochrome b5 reductase 3 OS=Mus musculus GN=Cyb5r3 PE=1 SV=3	+		+			+	+	+
P06801	NADP-dependent malic enzyme OS=Mus musculus GN=Me1 PE=1 SV=2	+							+
P37040	NADPH--cytochrome P450 reductase OS=Mus musculus GN=Por PE=1 SV=2	+		+			+	+	+
Q80UM3	N-alpha-acetyltransferase 15, NatA auxiliary subunit OS=Mus musculus GN=Naa15 PE=1 SV=1	+
O09043	Napsin-A OS=Mus musculus GN=Napsa PE=1 SV=1	+					+	+	+
Q8BHG1	Nardilysin OS=Mus musculus GN=Nrd1 PE=1 SV=1	+
P28660	Nck-associated protein 1 OS=Mus musculus GN=Nckap1 PE=1 SV=2	+						+
Q8C878	NEDD8-activating enzyme E1 catalytic subunit OS=Mus musculus GN=Uba3 PE=1 SV=2	+
Q8VBW6	NEDD8-activating enzyme E1 regulatory subunit OS=Mus musculus GN=Nae1 PE=1 SV=1	+
P61082	NEDD8-conjugating enzyme Ubc12 OS=Mus musculus GN=Ube2m PE=1 SV=1	+		+
Q8C4Y3	Negative elongation factor B OS=Mus musculus GN=Nelfb PE=1 SV=2	+
Q61391	Neprilysin OS=Mus musculus GN=Mme PE=1 SV=3	+		+	+		+	+	+
Q6ZWQ0	Nesprin-2 OS=Mus musculus GN=Syne2 PE=1 SV=2							+
Q9EPN1	Neurobeachin OS=Mus musculus GN=Nbea PE=1 SV=1
P35803	Neuronal membrane glycoprotein M6-b OS=Mus musculus GN=Gpm6b PE=1 SV=2
P97333	Neuropilin-1 OS=Mus musculus GN=Nrp1 PE=1 SV=2	+
P97300	Neuroplastin OS=Mus musculus GN=Nptn PE=1 SV=3	+
P51912	Neutral amino acid transporter B(0) OS=Mus musculus GN=Slc1a5 PE=1 SV=2	+
P57716	Nicastrin OS=Mus musculus GN=Ncstn PE=1 SV=3	+		+			+	+	+
Q99KQ4	Nicotinamide phosphoribosyltransferase OS=Mus musculus GN=Nampt PE=1 SV=1	+
O35604	Niemann-Pick C1 protein OS=Mus musculus GN=Npc1 PE=1 SV=2	+						+
Q8K2T1	NmrA-like family domain-containing protein 1 OS=Mus musculus GN=Nmral1 PE=1 SV=1	+
Q6GQT9	Nodal modulator 1 OS=Mus musculus GN=Nomo1 PE=1 SV=1	+					+	+	+
Q99K48	Non-POU domain-containing octamer-binding protein OS=Mus musculus GN=Nono PE=1 SV=3	+
Q9EQC5	N-terminal kinase-like protein OS=Mus musculus GN=Scyl1 PE=1 SV=1	+
Q02819	Nucleobindin-1 OS=Mus musculus GN=Nucb1 PE=1 SV=2	+		+			+
P81117	Nucleobindin-2 OS=Mus musculus GN=Nucb2 PE=1 SV=2	+		+			+	+	+
P09405	Nucleolin OS=Mus musculus GN=Ncl PE=1 SV=2	+
Q61937	Nucleophosmin OS=Mus musculus GN=Npm1 PE=1 SV=1
P15532	Nucleoside diphosphate kinase A OS=Mus musculus GN=Nme1 PE=1 SV=1	+
Q01768	Nucleoside diphosphate kinase B OS=Mus musculus GN=Nme2 PE=1 SV=1	+		+			+	+	+
P28656	Nucleosome assembly protein 1-like 1 OS=Mus musculus GN=Nap1l1 PE=1 SV=2	+
Q9CRD0	OCIA domain-containing protein 1 OS=Mus musculus GN=Ociad1 PE=1 SV=1						+	+	+
Q3UU35	Ovostatin homolog OS=Mus musculus GN=Ovos PE=2 SV=2
O54901	OX-2 membrane glycoprotein OS=Mus musculus GN=Cd200 PE=1 SV=1	+
Q4KMM3	Oxidation resistance protein 1 OS=Mus musculus GN=Oxr1 PE=1 SV=3
Q3B7Z2	Oxysterol-binding protein 1 OS=Mus musculus GN=Osbp PE=1 SV=3	+
Q8BX94	Oxysterol-binding protein-related protein 2 OS=Mus musculus GN=Osbpl2 PE=1 SV=1
Q9JJX6	P2X purinoceptor 4 OS=Mus musculus GN=P2rx4 PE=1 SV=1	+
O88531	Palmitoyl-protein thioesterase 1 OS=Mus musculus GN=Ppt1 PE=1 SV=2	+					+	+	+
Q0EEE2	Patched domain-containing protein 3 OS=Mus musculus GN=Ptchd3 PE=1 SV=1
Q3TJD7	PDZ and LIM domain protein 7 OS=Mus musculus GN=Pdlim7 PE=1 SV=1	+
Q8BFY6	Peflin OS=Mus musculus GN=Pef1 PE=1 SV=1	+						+
Q9JI78	Peptide-N(4)-(N-acetyl-beta-glucosaminyl)asparagine amidase OS=Mus musculus GN=Ngly1 PE=1 SV=2	+
P17742	Peptidyl-prolyl cis-trans isomerase A OS=Mus musculus GN=Ppia PE=1 SV=2	+	+	+
P24369	Peptidyl-prolyl cis-trans isomerase B OS=Mus musculus GN=Ppib PE=1 SV=2	+		+			+	+	+
Q9D1M7	Peptidyl-prolyl cis-trans isomerase FKBP11 OS=Mus musculus GN=Fkbp11 PE=1 SV=1						+	+
P30416	Peptidyl-prolyl cis-trans isomerase FKBP4 OS=Mus musculus GN=Fkbp4 PE=1 SV=5	+
Q64378	Peptidyl-prolyl cis-trans isomerase FKBP5 OS=Mus musculus GN=Fkbp5 PE=1 SV=1	+
Q8R2Y8	Peptidyl-tRNA hydrolase 2, mitochondrial OS=Mus musculus GN=Ptrh2 PE=2 SV=1	+					+	+	+
Q8CGN5	Perilipin-1 OS=Mus musculus GN=Plin1 PE=1 SV=2	+
Q9DBG5	Perilipin-3 OS=Mus musculus GN=Plin3 PE=1 SV=1	+						+
Q62009	Periostin OS=Mus musculus GN=Postn PE=1 SV=2	+
P35700	Peroxiredoxin-1 OS=Mus musculus GN=Prdx1 PE=1 SV=1	+	+	+			+	+	+
Q61171	Peroxiredoxin-2 OS=Mus musculus GN=Prdx2 PE=1 SV=3	+	+	+			+	+	+
O08709	Peroxiredoxin-6 OS=Mus musculus GN=Prdx6 PE=1 SV=3	+	+	+			+		+
Q9EPL9	Peroxisomal acyl-coenzyme A oxidase 3 OS=Mus musculus GN=Acox3 PE=1 SV=2						+	+	+
P51660	Peroxisomal multifunctional enzyme type 2 OS=Mus musculus GN=Hsd17b4 PE=1 SV=3	+					+	+	+
Q91YL7	PGAP2-interacting protein OS=Mus musculus GN=Cwh43 PE=1 SV=1							+	+
Q8C0C7	Phenylalanine--tRNA ligase alpha subunit OS=Mus musculus GN=Farsa PE=2 SV=1	+
Q9WUA2	Phenylalanine--tRNA ligase beta subunit OS=Mus musculus GN=Farsb PE=2 SV=2	+					+
Q8VEM8	Phosphate carrier protein, mitochondrial OS=Mus musculus GN=Slc25a3 PE=1 SV=1	+					+	+	+
P70296	Phosphatidylethanolamine-binding protein 1 OS=Mus musculus GN=Pebp1 PE=1 SV=3	+	+	+	+		+	+	+
Q66GT5	Phosphatidylglycerophosphatase and protein-tyrosine phosphatase 1 OS=Mus musculus GN=Ptpmt1 PE=1 SV=1						+	+	+
Q9EP69	Phosphatidylinositide phosphatase SAC1 OS=Mus musculus GN=Sacm1l PE=2 SV=1	+					+	+
Q2TBE6	Phosphatidylinositol 4-kinase type 2-alpha OS=Mus musculus GN=Pi4k2a PE=1 SV=1	+
Q8CBQ5	Phosphatidylinositol 4-kinase type 2-beta OS=Mus musculus GN=Pi4k2b PE=1 SV=1	+
O70362	Phosphatidylinositol-glycan-specific phospholipase D OS=Mus musculus GN=Gpld1 PE=1 SV=1							+
Q9D0F9	Phosphoglucomutase-1 OS=Mus musculus GN=Pgm1 PE=1 SV=4	+
Q8BZF8	Phosphoglucomutase-like protein 5 OS=Mus musculus GN=Pgm5 PE=1 SV=2	+
P09411	Phosphoglycerate kinase 1 OS=Mus musculus GN=Pgk1 PE=1 SV=4	+	+	+
P09041	Phosphoglycerate kinase 2 OS=Mus musculus GN=Pgk2 PE=1 SV=4	+	+	+				+	+
Q9DBJ1	Phosphoglycerate mutase 1 OS=Mus musculus GN=Pgam1 PE=1 SV=3	+
O70250	Phosphoglycerate mutase 2 OS=Mus musculus GN=Pgam2 PE=2 SV=3	+	+	+				+	+
Q8CHP8	Phosphoglycolate phosphatase OS=Mus musculus GN=Pgp PE=1 SV=1	+		+					+
Q3TTY0	Phospholipase B1, membrane-associated OS=Mus musculus GN=Plb1 PE=2 SV=2							+	+
Q8VCI0	Phospholipase B-like 1 OS=Mus musculus GN=Plbd1 PE=1 SV=1								+
Q80Y98	Phospholipase DDHD2 OS=Mus musculus GN=Ddhd2 PE=1 SV=3	+
O70325	Phospholipid hydroperoxide glutathione peroxidase, mitochondrial OS=Mus musculus GN=Gpx4 PE=1 SV=4	+		+			+	+	+
Q99JY8	Phospholipid phosphatase 3 OS=Mus musculus GN=Plpp3 PE=1 SV=1
Q9JIZ9	Phospholipid scramblase 3 OS=Mus musculus GN=Plscr3 PE=1 SV=1	+
P55065	Phospholipid transfer protein OS=Mus musculus GN=Pltp PE=1 SV=1	+
Q9QZW0	Phospholipid-transporting ATPase 11C OS=Mus musculus GN=Atp11c PE=1 SV=2	+
Q9D0M1	Phosphoribosyl pyrophosphate synthase-associated protein 1 OS=Mus musculus GN=Prpsap1 PE=1 SV=1	+
Q8R574	Phosphoribosyl pyrophosphate synthase-associated protein 2 OS=Mus musculus GN=Prpsap2 PE=1 SV=1	+
Q5SUR0	Phosphoribosylformylglycinamidine synthase OS=Mus musculus GN=Pfas PE=2 SV=1	+
Q99K85	Phosphoserine aminotransferase OS=Mus musculus GN=Psat1 PE=1 SV=1	+		+				+
Q8R143	Pituitary tumor-transforming gene 1 protein-interacting protein OS=Mus musculus GN=Pttg1ip PE=1 SV=1	+
Q99KR8	Plasma alpha-L-fucosidase OS=Mus musculus GN=Fuca2 PE=1 SV=1	+
G5E829	Plasma membrane calcium-transporting ATPase 1 OS=Mus musculus GN=Atp2b1 PE=1 SV=1	+					+	+
Q6Q477	Plasma membrane calcium-transporting ATPase 4 OS=Mus musculus GN=Atp2b4 PE=1 SV=1	+					+	+	+
Q91VC4	Plasmalemma vesicle-associated protein OS=Mus musculus GN=Plvap PE=1 SV=1	+
P20918	Plasminogen OS=Mus musculus GN=Plg PE=1 SV=3	+
Q61233	Plastin-2 OS=Mus musculus GN=Lcp1 PE=1 SV=4	+	+	+			+		+
Q99K51	Plastin-3 OS=Mus musculus GN=Pls3 PE=1 SV=3	+					+	+	+
Q08857	Platelet glycoprotein 4 OS=Mus musculus GN=Cd36 PE=1 SV=2	+
Q61205	Platelet-activating factor acetylhydrolase IB subunit gamma OS=Mus musculus GN=Pafah1b3 PE=1 SV=1	+		+
P26618	Platelet-derived growth factor receptor alpha OS=Mus musculus GN=Pdgfra PE=1 SV=3	+
P05622	Platelet-derived growth factor receptor beta OS=Mus musculus GN=Pdgfrb PE=1 SV=1	+
B2RXS4	Plexin-B2 OS=Mus musculus GN=Plxnb2 PE=1 SV=1	+					+	+
P60335	Poly(rC)-binding protein 1 OS=Mus musculus GN=Pcbp1 PE=1 SV=1	+						+
Q61990	Poly(rC)-binding protein 2 OS=Mus musculus GN=Pcbp2 PE=1 SV=1	+
P29341	Polyadenylate-binding protein 1 OS=Mus musculus GN=Pabpc1 PE=1 SV=2	+
O54724	Polymerase I and transcript release factor OS=Mus musculus GN=Ptrf PE=1 SV=1	+
O08912	Polypeptide N-acetylgalactosaminyltransferase 1 OS=Mus musculus GN=Galnt1 PE=1 SV=1						+	+
Q6P9S7	Polypeptide N-acetylgalactosaminyltransferase 10 OS=Mus musculus GN=Galnt10 PE=2 SV=1						+
Q8BGT9	Polypeptide N-acetylgalactosaminyltransferase 12 OS=Mus musculus GN=Galnt12 PE=2 SV=1						+	+
Q8K1B9	Polypeptide N-acetylgalactosaminyltransferase 18 OS=Mus musculus GN=Galnt18 PE=2 SV=1
Q6PB93	Polypeptide N-acetylgalactosaminyltransferase 2 OS=Mus musculus GN=Galnt2 PE=2 SV=1	+					+	+
P70419	Polypeptide N-acetylgalactosaminyltransferase 3 OS=Mus musculus GN=Galnt3 PE=2 SV=3	+					+	+	+
O08832	Polypeptide N-acetylgalactosaminyltransferase 4 OS=Mus musculus GN=Galnt4 PE=2 SV=1	+					+
P17225	Polypyrimidine tract-binding protein 1 OS=Mus musculus GN=Ptbp1 PE=1 SV=2	+
Q8BHD7	Polypyrimidine tract-binding protein 3 OS=Mus musculus GN=Ptbp3 PE=1 SV=1	+
Q3TQR0	Post-GPI attachment to proteins factor 2 OS=Mus musculus GN=Pgap2 PE=1 SV=2			+			+	+
Q8R5J9	PRA1 family protein 3 OS=Mus musculus GN=Arl6ip5 PE=1 SV=2	+
Q3TVI8	Pre-B-cell leukemia transcription factor-interacting protein 1 OS=Mus musculus GN=Pbxip1 PE=1 SV=2
O70591	Prefoldin subunit 2 OS=Mus musculus GN=Pfdn2 PE=1 SV=2	+
Q9WU28	Prefoldin subunit 5 OS=Mus musculus GN=Pfdn5 PE=1 SV=1	+
Q99KP6	Pre-mRNA-processing factor 19 OS=Mus musculus GN=Prpf19 PE=1 SV=1	+
Q91YR7	Pre-mRNA-processing factor 6 OS=Mus musculus GN=Prpf6 PE=2 SV=1	+
Q99PV0	Pre-mRNA-processing-splicing factor 8 OS=Mus musculus GN=Prpf8 PE=1 SV=2	+
Q9Z0S9	Prenylated Rab acceptor protein 1 OS=Mus musculus GN=Rabac1 PE=1 SV=1
Q9CQF9	Prenylcysteine oxidase OS=Mus musculus GN=Pcyox1 PE=1 SV=1	+					+	+	+
Q501J6	Probable ATP-dependent RNA helicase DDX17 OS=Mus musculus GN=Ddx17 PE=1 SV=1	+
Q61656	Probable ATP-dependent RNA helicase DDX5 OS=Mus musculus GN=Ddx5 PE=1 SV=2	+
Q6Q899	Probable ATP-dependent RNA helicase DDX58 OS=Mus musculus GN=Ddx58 PE=1 SV=2	+
P54823	Probable ATP-dependent RNA helicase DDX6 OS=Mus musculus GN=Ddx6 PE=1 SV=1	+
Q5XF90	Probable cation-transporting ATPase 13A4 OS=Mus musculus GN=Atp13a4 PE=2 SV=1							+	+
Q6DIC0	Probable global transcription activator SNF2L2 OS=Mus musculus GN=Smarca2 PE=1 SV=1	+
Q9D7B7	Probable glutathione peroxidase 8 OS=Mus musculus GN=Gpx8 PE=1 SV=1						+
Q5GAM8	Probable inactive ribonuclease-like protein 12 OS=Mus musculus GN=Rnase12 PE=2 SV=1						+	+
Q8K0B2	Probable lysosomal cobalamin transporter OS=Mus musculus GN=Lmbrd1 PE=1 SV=1	+
Q5Y5T1	Probable palmitoyltransferase ZDHHC20 OS=Mus musculus GN=Zdhhc20 PE=1 SV=1	+
P98197	Probable phospholipid-transporting ATPase IH OS=Mus musculus GN=Atp11a PE=1 SV=1	+						+
O70228	Probable phospholipid-transporting ATPase IIA OS=Mus musculus GN=Atp9a PE=1 SV=3	+					+
P98195	Probable phospholipid-transporting ATPase IIB OS=Mus musculus GN=Atp9b PE=1 SV=4	+
P70398	Probable ubiquitin carboxyl-terminal hydrolase FAF-X OS=Mus musculus GN=Usp9x PE=1 SV=2	+						+
P62962	Profilin-1 OS=Mus musculus GN=Pfn1 PE=1 SV=2	+		+			+	+	+
Q9WU78	Programmed cell death 6-interacting protein OS=Mus musculus GN=Pdcd6ip PE=1 SV=3	+						+
P12815	Programmed cell death protein 6 OS=Mus musculus GN=Pdcd6 PE=1 SV=2	+	+						+
P67778	Prohibitin OS=Mus musculus GN=Phb PE=1 SV=1	+					+	+	+
O35129	Prohibitin-2 OS=Mus musculus GN=Phb2 PE=1 SV=1	+					+	+	+
Q9WUQ2	Prolactin regulatory element-binding protein OS=Mus musculus GN=Preb PE=1 SV=1						+	+	+
Q9JK53	Prolargin OS=Mus musculus GN=Prelp PE=1 SV=2	+
P50580	Proliferation-associated protein 2G4 OS=Mus musculus GN=Pa2g4 PE=1 SV=3	+
Q91ZX7	Prolow-density lipoprotein receptor-related protein 1 OS=Mus musculus GN=Lrp1 PE=1 SV=1	+					+	+
Q9QUR6	Prolyl endopeptidase OS=Mus musculus GN=Prep PE=1 SV=1	+
O54990	Prominin-1 OS=Mus musculus GN=Prom1 PE=1 SV=1	+	+	+			+	+	+
Q3UUY6	Prominin-2 OS=Mus musculus GN=Prom2 PE=1 SV=1	+	+				+	+	+
Q61207	Prosaposin OS=Mus musculus GN=Psap PE=1 SV=2	+
O35074	Prostacyclin synthase OS=Mus musculus GN=Ptgis PE=2 SV=1
Q9WV91	Prostaglandin F2 receptor negative regulator OS=Mus musculus GN=Ptgfrn PE=1 SV=2	+
P22437	Prostaglandin G/H synthase 1 OS=Mus musculus GN=Ptgs1 PE=1 SV=1	+					+	+	+
O09114	Prostaglandin-H2 D-isomerase OS=Mus musculus GN=Ptgds PE=1 SV=1		+
Q9JKV1	Proteasomal ubiquitin receptor ADRM1 OS=Mus musculus GN=Adrm1 PE=1 SV=2	+
P97371	Proteasome activator complex subunit 1 OS=Mus musculus GN=Psme1 PE=2 SV=2	+		+				+
P97372	Proteasome activator complex subunit 2 OS=Mus musculus GN=Psme2 PE=2 SV=4	+		+				+
Q9R1P4	Proteasome subunit alpha type-1 OS=Mus musculus GN=Psma1 PE=1 SV=1	+		+				+	+
P49722	Proteasome subunit alpha type-2 OS=Mus musculus GN=Psma2 PE=1 SV=3	+		+			+		+
O70435	Proteasome subunit alpha type-3 OS=Mus musculus GN=Psma3 PE=1 SV=3	+		+				+	+
Q9R1P0	Proteasome subunit alpha type-4 OS=Mus musculus GN=Psma4 PE=1 SV=1	+						+	+
Q9Z2U1	Proteasome subunit alpha type-5 OS=Mus musculus GN=Psma5 PE=1 SV=1	+		+			+	+	+
Q9QUM9	Proteasome subunit alpha type-6 OS=Mus musculus GN=Psma6 PE=1 SV=1	+		+				+	+
Q9Z2U0	Proteasome subunit alpha type-7 OS=Mus musculus GN=Psma7 PE=1 SV=1	+		+				+	+
Q9CWH6	Proteasome subunit alpha type-7-like OS=Mus musculus GN=Psma8 PE=2 SV=1	+		+			+	+	+
O09061	Proteasome subunit beta type-1 OS=Mus musculus GN=Psmb1 PE=1 SV=1	+					+		+
O35955	Proteasome subunit beta type-10 OS=Mus musculus GN=Psmb10 PE=1 SV=1	+
Q9R1P3	Proteasome subunit beta type-2 OS=Mus musculus GN=Psmb2 PE=1 SV=1	+		+			+	+	+
Q9R1P1	Proteasome subunit beta type-3 OS=Mus musculus GN=Psmb3 PE=1 SV=1	+		+			+	+	+
P99026	Proteasome subunit beta type-4 OS=Mus musculus GN=Psmb4 PE=1 SV=1	+							+
O55234	Proteasome subunit beta type-5 OS=Mus musculus GN=Psmb5 PE=1 SV=3	+		+				+	+
Q60692	Proteasome subunit beta type-6 OS=Mus musculus GN=Psmb6 PE=1 SV=3	+		+				+	+
P70195	Proteasome subunit beta type-7 OS=Mus musculus GN=Psmb7 PE=1 SV=1	+							+
P28063	Proteasome subunit beta type-8 OS=Mus musculus GN=Psmb8 PE=1 SV=2	+
P28076	Proteasome subunit beta type-9 OS=Mus musculus GN=Psmb9 PE=1 SV=1	+
Q6PDI5	Proteasome-associated protein ECM29 homolog OS=Mus musculus GN=Ecm29 PE=1 SV=3
Q80UX8	Protein ABHD13 OS=Mus musculus GN=Abhd13 PE=2 SV=1
Q9JIF0	Protein arginine N-methyltransferase 1 OS=Mus musculus GN=Prmt1 PE=1 SV=1	+
Q6P2L7	Protein CASC4 OS=Mus musculus GN=Casc4 PE=1 SV=1	+					+
P27773	Protein disulfide-isomerase A3 OS=Mus musculus GN=Pdia3 PE=1 SV=2	+	+	+			+	+	+
P08003	Protein disulfide-isomerase A4 OS=Mus musculus GN=Pdia4 PE=1 SV=3	+		+			+	+	+
Q922R8	Protein disulfide-isomerase A6 OS=Mus musculus GN=Pdia6 PE=1 SV=3	+		+			+	+	+
P09103	Protein disulfide-isomerase OS=Mus musculus GN=P4hb PE=1 SV=2	+		+			+	+	+
Q9D0F3	Protein ERGIC-53 OS=Mus musculus GN=Lman1 PE=1 SV=1	+					+	+	+
Q8K2Y3	Protein eva-1 homolog B OS=Mus musculus GN=Eva1b PE=1 SV=1	+
Q8BR63	Protein FAM177A1 OS=Mus musculus GN=Fam177a1 PE=1 SV=1	+
Q9D8T0	Protein FAM3A OS=Mus musculus GN=Fam3a PE=2 SV=1						+	+
Q91VU0	Protein FAM3C OS=Mus musculus GN=Fam3c PE=1 SV=1	+		+			+	+
Q3TJZ6	Protein FAM98A OS=Mus musculus GN=Fam98a PE=2 SV=1	+
Q8BUV8	Protein GPR107 OS=Mus musculus GN=Gpr107 PE=1 SV=2	+
Q91WD0	Protein GPR108 OS=Mus musculus GN=Gpr108 PE=1 SV=1			+
P20444	Protein kinase C alpha type OS=Mus musculus GN=Prkca PE=1 SV=3	+
Q62433	Protein NDRG1 OS=Mus musculus GN=Ndrg1 PE=1 SV=1	+
Q91X88	Protein O-linked-mannose beta-1,2-N-acetylglucosaminyltransferase 1 OS=Mus musculus GN=Pomgnt1 PE=1 SV=1						+
Q3UM45	Protein phosphatase 1 regulatory subunit 7 OS=Mus musculus GN=Ppp1r7 PE=1 SV=2	+
Q3UYC0	Protein phosphatase 1H OS=Mus musculus GN=Ppm1h PE=1 SV=1
Q8BHN0	Protein phosphatase 1L OS=Mus musculus GN=Ppm1l PE=1 SV=1	+
Q3UPH1	Protein PRRC1 OS=Mus musculus GN=Prrc1 PE=2 SV=1
Q8BK67	Protein RCC2 OS=Mus musculus GN=Rcc2 PE=1 SV=1	+
Q9CQU3	Protein RER1 OS=Mus musculus GN=Rer1 PE=1 SV=1	+					+	+
P50543	Protein S100-A11 OS=Mus musculus GN=S100a11 PE=1 SV=1	+					+		+
Q9D2Q8	Protein S100-A14 OS=Mus musculus GN=S100a14 PE=1 SV=1	+		+
Q9D1M0	Protein SEC13 homolog OS=Mus musculus GN=Sec13 PE=1 SV=3	+		+
Q9Z2G6	Protein sel-1 homolog 1 OS=Mus musculus GN=Sel1l PE=2 SV=2						+	+
Q01405	Protein transport protein Sec23A OS=Mus musculus GN=Sec23a PE=1 SV=2	+		+			+	+
Q9D662	Protein transport protein Sec23B OS=Mus musculus GN=Sec23b PE=1 SV=1	+
Q3U2P1	Protein transport protein Sec24A OS=Mus musculus GN=Sec24a PE=1 SV=1	+
Q3UPL0	Protein transport protein Sec31A OS=Mus musculus GN=Sec31a PE=1 SV=2	+					+	+
Q9D3A9	Protein tweety homolog 1 OS=Mus musculus GN=Ttyh1 PE=1 SV=1
Q6P5F7	Protein tweety homolog 3 OS=Mus musculus GN=Ttyh3 PE=1 SV=1	+
Q80WQ2	Protein VAC14 homolog OS=Mus musculus GN=Vac14 PE=1 SV=1	+
Q91XB7	Protein YIF1A OS=Mus musculus GN=Yif1a PE=2 SV=1						+
Q9CX30	Protein YIF1B OS=Mus musculus GN=Yif1b PE=1 SV=2	+					+
Q3UDR8	Protein YIPF3 OS=Mus musculus GN=Yipf3 PE=1 SV=1
Q9EQQ2	Protein YIPF5 OS=Mus musculus GN=Yipf5 PE=1 SV=1	+
Q08642	Protein-arginine deiminase type-2 OS=Mus musculus GN=Padi2 PE=1 SV=2	+
P21981	Protein-glutamine gamma-glutamyltransferase 2 OS=Mus musculus GN=Tgm2 PE=1 SV=4	+
O88856	Protein-tyrosine sulfotransferase 2 OS=Mus musculus GN=Tpst2 PE=1 SV=1	+					+
P23492	Purine nucleoside phosphorylase OS=Mus musculus GN=Pnp PE=1 SV=2	+		+
Q11011	Puromycin-sensitive aminopeptidase OS=Mus musculus GN=Npepps PE=1 SV=2	+					+	+
Q7TNC4	Putative RNA-binding protein Luc7-like 2 OS=Mus musculus GN=Luc7l2 PE=1 SV=1
Q8K183	Pyridoxal kinase OS=Mus musculus GN=Pdxk PE=1 SV=1	+
Q9DCC4	Pyrroline-5-carboxylate reductase 3 OS=Mus musculus GN=Pycr3 PE=1 SV=2			+
Q9D051	Pyruvate dehydrogenase E1 component subunit beta, mitochondrial OS=Mus musculus GN=Pdhb PE=1 SV=1	+					+	+	+
P53657	Pyruvate kinase PKLR OS=Mus musculus GN=Pklr PE=1 SV=1	+
P52480	Pyruvate kinase PKM OS=Mus musculus GN=Pkm (PKM2) PE=1 SV=4	+	+	+	+
P50396	Rab GDP dissociation inhibitor alpha OS=Mus musculus GN=Gdi1 PE=1 SV=3	+
Q61598	Rab GDP dissociation inhibitor beta OS=Mus musculus GN=Gdi2 PE=1 SV=1	+	+	+			+	+
Q80UJ7	Rab3 GTPase-activating protein catalytic subunit OS=Mus musculus GN=Rab3gap1 PE=2 SV=4	+
Q8BMG7	Rab3 GTPase-activating protein non-catalytic subunit OS=Mus musculus GN=Rab3gap2 PE=1 SV=2	+						+
Q68EF0	Rab-3A-interacting protein OS=Mus musculus GN=Rab3ip PE=1 SV=1	+
Q810B6	Rabankyrin-5 OS=Mus musculus GN=Ankfy1 PE=1 SV=2	+
Q9D4V7	Rab-like protein 3 OS=Mus musculus GN=Rabl3 PE=1 SV=1
P26043	Radixin OS=Mus musculus GN=Rdx PE=1 SV=3	+	+	+				+	+
Q9CQ22	Ragulator complex protein LAMTOR1 OS=Mus musculus GN=Lamtor1 PE=1 SV=1	+
P69566	Ran-binding protein 9 OS=Mus musculus GN=Ranbp9 PE=1 SV=1	+
Q9JKF1	Ras GTPase-activating-like protein IQGAP1 OS=Mus musculus GN=Iqgap1 PE=1 SV=2	+		+			+	+	+
Q3UQ44	Ras GTPase-activating-like protein IQGAP2 OS=Mus musculus GN=Iqgap2 PE=1 SV=2	+		+			+
Q01730	Ras suppressor protein 1 OS=Mus musculus GN=Rsu1 PE=1 SV=3	+
P63001	Ras-related C3 botulinum toxin substrate 1 OS=Mus musculus GN=Rac1 PE=1 SV=1	+	+				+	+	+
Q05144	Ras-related C3 botulinum toxin substrate 2 OS=Mus musculus GN=Rac2 PE=2 SV=1	+						+
Q80X95	Ras-related GTP-binding protein A OS=Mus musculus GN=Rraga PE=1 SV=1	+
P46638	Ras-related protein Rab-11B OS=Mus musculus GN=Rab11b PE=1 SV=3	+	+	+			+	+	+
Q9DD03	Ras-related protein Rab-13 OS=Mus musculus GN=Rab13 PE=1 SV=1	+
Q91V41	Ras-related protein Rab-14 OS=Mus musculus GN=Rab14 PE=1 SV=3	+		+			+	+	+
P35293	Ras-related protein Rab-18 OS=Mus musculus GN=Rab18 PE=2 SV=2	+		+			+	+	+
P62821	Ras-related protein Rab-1A OS=Mus musculus GN=Rab1A PE=1 SV=3	+	+	+
Q9D1G1	Ras-related protein Rab-1B OS=Mus musculus GN=Rab1b PE=1 SV=1	+					+	+	+
P35285	Ras-related protein Rab-22A OS=Mus musculus GN=Rab22a PE=1 SV=2	+					+	+	+
P35288	Ras-related protein Rab-23 OS=Mus musculus GN=Rab23 PE=1 SV=2	+
P35290	Ras-related protein Rab-24 OS=Mus musculus GN=Rab24 PE=1 SV=2						+		+
Q9WTL2	Ras-related protein Rab-25 OS=Mus musculus GN=Rab25 PE=1 SV=2	+		+
P53994	Ras-related protein Rab-2A OS=Mus musculus GN=Rab2a PE=1 SV=1	+	+	+			+	+	+
P59279	Ras-related protein Rab-2B OS=Mus musculus GN=Rab2b PE=2 SV=1	+							+
Q6PHN9	Ras-related protein Rab-35 OS=Mus musculus GN=Rab35 PE=1 SV=1	+					+
P63011	Ras-related protein Rab-3A OS=Mus musculus GN=Rab3a PE=1 SV=1	+					+	+
Q9CQD1	Ras-related protein Rab-5A OS=Mus musculus GN=Rab5a PE=1 SV=1	+					+
P61021	Ras-related protein Rab-5B OS=Mus musculus GN=Rab5b PE=1 SV=1	+		+			+
P35278	Ras-related protein Rab-5C OS=Mus musculus GN=Rab5c PE=1 SV=2	+		+			+	+	+
P61294	Ras-related protein Rab-6B OS=Mus musculus GN=Rab6b PE=1 SV=1	+
P51150	Ras-related protein Rab-7a OS=Mus musculus GN=Rab7a PE=1 SV=2	+	+	+
P55258	Ras-related protein Rab-8A OS=Mus musculus GN=Rab8a PE=1 SV=2	+	+				+	+
P61028	Ras-related protein Rab-8B OS=Mus musculus GN=Rab8b PE=1 SV=1	+
Q9R0M6	Ras-related protein Rab-9A OS=Mus musculus GN=Rab9a PE=1 SV=1	+
P63321	Ras-related protein Ral-A OS=Mus musculus GN=Rala PE=1 SV=1	+		+			+	+
Q9JIW9	Ras-related protein Ral-B OS=Mus musculus GN=Ralb PE=2 SV=1	+					+
P62835	Ras-related protein Rap-1A OS=Mus musculus GN=Rap1a PE=2 SV=1	+	+
Q99JI6	Ras-related protein Rap-1b OS=Mus musculus GN=Rap1b PE=2 SV=2	+	+	+			+
P61226	Ras-related protein Rap-2b OS=Mus musculus GN=Rap2b PE=1 SV=1	+		+
Q8BU31	Ras-related protein Rap-2c OS=Mus musculus GN=Rap2c PE=1 SV=1	+
P10833	Ras-related protein R-Ras OS=Mus musculus GN=Rras PE=2 SV=1	+					+
P62071	Ras-related protein R-Ras2 OS=Mus musculus GN=Rras2 PE=1 SV=1	+
Q9JM62	Receptor expression-enhancing protein 6 OS=Mus musculus GN=Reep6 PE=1 SV=1	+							+
P70424	Receptor tyrosine-protein kinase erbB-2 OS=Mus musculus GN=Erbb2 PE=1 SV=3	+						+
Q9D0V7	Receptor-binding cancer antigen expressed on SiSo cells OS=Mus musculus GN=Ebag9 PE=1 SV=2
P18052	Receptor-type tyrosine-protein phosphatase alpha OS=Mus musculus GN=Ptpra PE=1 SV=3	+
P06800	Receptor-type tyrosine-protein phosphatase C OS=Mus musculus GN=Ptprc PE=1 SV=3	+
Q64455	Receptor-type tyrosine-protein phosphatase eta OS=Mus musculus GN=Ptprj PE=1 SV=2	+
Q9CYH2	Redox-regulatory protein FAM213A OS=Mus musculus GN=Fam213a PE=1 SV=2	+	+	+
Q9EPU0	Regulator of nonsense transcripts 1 OS=Mus musculus GN=Upf1 PE=1 SV=2	+						+
Q9CYN9	Renin receptor OS=Mus musculus GN=Atp6ap2 PE=1 SV=2	+
Q62193	Replication protein A 32 kDa subunit OS=Mus musculus GN=Rpa2 PE=1 SV=1	+
Q05186	Reticulocalbin-1 OS=Mus musculus GN=Rcn1 PE=1 SV=1	+		+			+	+
Q8BP92	Reticulocalbin-2 OS=Mus musculus GN=Rcn2 PE=2 SV=1	+		+			+	+
Q9ES97	Reticulon-3 OS=Mus musculus GN=Rtn3 PE=1 SV=2	+					+
Q99P72	Reticulon-4 OS=Mus musculus GN=Rtn4 PE=1 SV=2	+		+			+	+
P24549	Retinal dehydrogenase 1 OS=Mus musculus GN=Aldh1a1 PE=1 SV=5	+	+	+	+		+	+	+
Q62148	Retinal dehydrogenase 2 OS=Mus musculus GN=Aldh1a2 PE=2 SV=2
Q9QYF1	Retinol dehydrogenase 11 OS=Mus musculus GN=Rdh11 PE=2 SV=2	+		+			+	+	+
Q9ERI6	Retinol dehydrogenase 14 OS=Mus musculus GN=Rdh14 PE=1 SV=1	+					+	+	+
Q5FWK3	Rho GTPase-activating protein 1 OS=Mus musculus GN=Arhgap1 PE=1 SV=1	+					+
Q62159	Rho-related GTP-binding protein RhoC OS=Mus musculus GN=Rhoc PE=1 SV=2	+
P84096	Rho-related GTP-binding protein RhoG OS=Mus musculus GN=Rhog PE=1 SV=1	+					+	+
Q91VI7	Ribonuclease inhibitor OS=Mus musculus GN=Rnh1 PE=1 SV=1	+		+
Q9CS42	Ribose-phosphate pyrophosphokinase 2 OS=Mus musculus GN=Prps2 PE=1 SV=4	+					+	+	+
P18654	Ribosomal protein S6 kinase alpha-3 OS=Mus musculus GN=Rps6ka3 PE=1 SV=2	+
Q99PL5	Ribosome-binding protein 1 OS=Mus musculus GN=Rrbp1 PE=1 SV=2							+
Q9D7H3	RNA 3'-terminal phosphate cyclase OS=Mus musculus GN=RtcA PE=1 SV=2	+
Q91WT8	RNA-binding protein 47 OS=Mus musculus GN=Rbm47 PE=1 SV=1
Q61545	RNA-binding protein EWS OS=Mus musculus GN=Ewsr1 PE=1 SV=2	+
P56959	RNA-binding protein FUS OS=Mus musculus GN=Fus PE=2 SV=1	+
Q920Q6	RNA-binding protein Musashi homolog 2 OS=Mus musculus GN=Msi2 PE=1 SV=1	+
P60122	RuvB-like 1 OS=Mus musculus GN=Ruvbl1 PE=1 SV=1	+	+	+
Q9WTM5	RuvB-like 2 OS=Mus musculus GN=Ruvbl2 PE=2 SV=3	+	+
Q8R127	Saccharopine dehydrogenase-like oxidoreductase OS=Mus musculus GN=Sccpdh PE=2 SV=1	+		+			+	+	+
Q3THS6	S-adenosylmethionine synthase isoform type-2 OS=Mus musculus GN=Mat2a PE=1 SV=2	+
Q3URD3	Sarcolemmal membrane-associated protein OS=Mus musculus GN=Slmap PE=1 SV=2
Q64518	Sarcoplasmic/endoplasmic reticulum calcium ATPase 3 OS=Mus musculus GN=Atp2a3 PE=1 SV=3	+
Q8K299	Scavenger receptor class A member 5 OS=Mus musculus GN=Scara5 PE=1 SV=1
Q61009	Scavenger receptor class B member 1 OS=Mus musculus GN=Scarb1 PE=1 SV=1	+
Q8BRF7	Sec1 family domain-containing protein 1 OS=Mus musculus GN=Scfd1 PE=1 SV=1	+					+
Q6NZC7	SEC23-interacting protein OS=Mus musculus GN=Sec23ip PE=2 SV=2	+						+
Q8K021	Secretory carrier-associated membrane protein 1 OS=Mus musculus GN=Scamp1 PE=1 SV=1	+					+	+	+
Q9ERN0	Secretory carrier-associated membrane protein 2 OS=Mus musculus GN=Scamp2 PE=1 SV=1	+					+	+	+
O35609	Secretory carrier-associated membrane protein 3 OS=Mus musculus GN=Scamp3 PE=1 SV=3	+		+
Q9JKD3	Secretory carrier-associated membrane protein 5 OS=Mus musculus GN=Scamp5 PE=1 SV=1
P17563	Selenium-binding protein 1 OS=Mus musculus GN=Selenbp1 PE=1 SV=2	+
Q9JHW4	Selenocysteine-specific elongation factor OS=Mus musculus GN=Eefsec PE=1 SV=2	+
Q9ERR7	Selenoprotein F OS=Mus musculus GN=Selenof PE=1 SV=3
Q8C1B7	Septin-11 OS=Mus musculus GN=Sept11 PE=1 SV=4
P42208	Septin-2 OS=Mus musculus GN=Sept2 PE=1 SV=2
Q9R1T4	Septin-6 OS=Mus musculus GN=Sept6 PE=1 SV=4
O55131	Septin-7 OS=Mus musculus GN=Sept7 PE=1 SV=1						+	+	+
Q9QZI8	Serine incorporator 1 OS=Mus musculus GN=Serinc1 PE=1 SV=1	+
Q9QZI9	Serine incorporator 3 OS=Mus musculus GN=Serinc3 PE=1 SV=2	+
Q5M8S2	Serine protease 46 OS=Mus musculus GN=Prss46 PE=2 SV=2							+	+
Q14BX2	Serine protease 55 OS=Mus musculus GN=Prss55 PE=2 SV=1						+	+	+
Q9R118	Serine protease HTRA1 OS=Mus musculus GN=Htra1 PE=1 SV=2	+							+
P07759	Serine protease inhibitor A3K OS=Mus musculus GN=Serpina3k PE=1 SV=2
Q8CAC8	Serine protease inhibitor Kazal-type 10 OS=Mus musculus GN=Spink10 PE=2 SV=1
P84104	Serine/arginine-rich splicing factor 3 OS=Mus musculus GN=Srsf3 PE=1 SV=1	+
O35326	Serine/arginine-rich splicing factor 5 OS=Mus musculus GN=Srsf5 PE=1 SV=2	+
Q8BL97	Serine/arginine-rich splicing factor 7 OS=Mus musculus GN=Srsf7 PE=1 SV=1	+
Q99JT2	Serine/threonine-protein kinase 26 OS=Mus musculus GN=Stk26 PE=1 SV=1	+
P04627	Serine/threonine-protein kinase A-Raf OS=Mus musculus GN=Araf PE=2 SV=2	+
Q9JLN9	Serine/threonine-protein kinase mTOR OS=Mus musculus GN=Mtor PE=1 SV=2	+					+	+
Q76MZ3	Serine/threonine-protein phosphatase 2A 65 kDa regulatory subunit A alpha isoform OS=Mus musculus GN=Ppp2r1a PE=1 SV=3	+		+
Q7TNP2	Serine/threonine-protein phosphatase 2A 65 kDa regulatory subunit A beta isoform OS=Mus musculus GN=Ppp2r1b PE=1 SV=2	+						+	+
Q60676	Serine/threonine-protein phosphatase 5 OS=Mus musculus GN=Ppp5c PE=1 SV=3	+
Q7TSI3	Serine/threonine-protein phosphatase 6 regulatory subunit 1 OS=Mus musculus GN=Ppp6r1 PE=1 SV=1	+
Q9Z1Z2	Serine-threonine kinase receptor-associated protein OS=Mus musculus GN=Strap PE=1 SV=2	+
P26638	Serine--tRNA ligase, cytoplasmic OS=Mus musculus GN=Sars PE=2 SV=3	+
Q921I1	Serotransferrin OS=Mus musculus GN=Tf PE=1 SV=1	+		+
P19324	Serpin H1 OS=Mus musculus GN=Serpinh1 PE=1 SV=3	+					+
P07724	Serum albumin OS=Mus musculus GN=Alb PE=1 SV=3	+	+	+	+		+	+	+
P31532	Serum amyloid A-4 protein OS=Mus musculus GN=Saa4 PE=1 SV=2	+
P12246	Serum amyloid P-component OS=Mus musculus GN=Apcs PE=1 SV=2	+	+
P52430	Serum paraoxonase/arylesterase 1 OS=Mus musculus GN=Pon1 PE=1 SV=2	+
Q62087	Serum paraoxonase/lactonase 3 OS=Mus musculus GN=Pon3 PE=1 SV=2	+					+
Q9R0P3	S-formylglutathione hydrolase OS=Mus musculus GN=Esd PE=1 SV=1	+		+
Q99J77	Sialic acid synthase OS=Mus musculus GN=Nans PE=1 SV=1	+		+
Q8BN82	Sialin OS=Mus musculus GN=Slc17a5 PE=1 SV=2
Q91V61	Sideroflexin-3 OS=Mus musculus GN=Sfxn3 PE=1 SV=1	+					+	+	+
Q9R0P6	Signal peptidase complex catalytic subunit SEC11A OS=Mus musculus GN=Sec11a PE=1 SV=1	+		+			+	+	+
Q9CYN2	Signal peptidase complex subunit 2 OS=Mus musculus GN=Spcs2 PE=1 SV=1	+					+	+	+
Q6ZWQ7	Signal peptidase complex subunit 3 OS=Mus musculus GN=Spcs3 PE=1 SV=1	+		+			+		+
P14576	Signal recognition particle 54 kDa protein OS=Mus musculus GN=Srp54 PE=1 SV=2	+
P47758	Signal recognition particle receptor subunit beta OS=Mus musculus GN=Srprb PE=1 SV=1	+		+			+	+	+
Q8BMA6	Signal recognition particle subunit SRP68 OS=Mus musculus GN=Srp68 PE=2 SV=2	+
P42227	Signal transducer and activator of transcription 3 OS=Mus musculus GN=Stat3 PE=1 SV=2	+
P52633	Signal transducer and transcription activator 6 OS=Mus musculus GN=Stat6 PE=1 SV=2	+
P62305	Small nuclear ribonucleoprotein E OS=Mus musculus GN=Snrpe PE=1 SV=1	+
P62320	Small nuclear ribonucleoprotein Sm D3 OS=Mus musculus GN=Snrpd3 PE=1 SV=1	+
P63163	Small nuclear ribonucleoprotein-associated protein N OS=Mus musculus GN=Snrpn PE=2 SV=1	+
Q8VDN2	Sodium/potassium-transporting ATPase subunit alpha-1 OS=Mus musculus GN=Atp1a1 PE=1 SV=1	+		+			+	+	+
Q6PIE5	Sodium/potassium-transporting ATPase subunit alpha-2 OS=Mus musculus GN=Atp1a2 PE=1 SV=1	+
Q9WV27	Sodium/potassium-transporting ATPase subunit alpha-4 OS=Mus musculus GN=Atp1a4 PE=1 SV=3	+		+			+	+	+
P14094	Sodium/potassium-transporting ATPase subunit beta-1 OS=Mus musculus GN=Atp1b1 PE=1 SV=1	+					+	+
P97370	Sodium/potassium-transporting ATPase subunit beta-3 OS=Mus musculus GN=Atp1b3 PE=1 SV=1	+	+	+			+	+	+
Q3U1J0	Sodium-coupled neutral amino acid transporter 5 OS=Mus musculus GN=Slc38a5 PE=1 SV=1	+					+
Q9DBP0	Sodium-dependent phosphate transport protein 2B OS=Mus musculus GN=Slc34a2 PE=1 SV=1	+
Q99MR3	Solute carrier family 12 member 9 OS=Mus musculus GN=Slc12a9 PE=1 SV=2	+						+
P32037	Solute carrier family 2, facilitated glucose transporter member 3 OS=Mus musculus GN=Slc2a3 PE=1 SV=1	+		+			+	+	+
Q9WV38	Solute carrier family 2, facilitated glucose transporter member 5 OS=Mus musculus GN=Slc2a5 PE=1 SV=2	+						+	+
Q7TML3	Solute carrier family 35 member F2 OS=Mus musculus GN=Slc35f2 PE=1 SV=2							+	+
Q9D6X5	Solute carrier family 52, riboflavin transporter, member 3 OS=Mus musculus GN=Slc52a3 PE=1 SV=3							+	+
Q8BGD4	Solute carrier organic anion transporter family member 4C1 OS=Mus musculus GN=Slco4c1 PE=1 SV=1	+
Q64442	Sorbitol dehydrogenase OS=Mus musculus GN=Sord PE=1 SV=3	+		+	+			+	+
Q6P069	Sorcin OS=Mus musculus GN=Sri PE=1 SV=1
Q9WV80	Sorting nexin-1 OS=Mus musculus GN=Snx1 PE=1 SV=1	+						+
Q9D8U8	Sorting nexin-5 OS=Mus musculus GN=Snx5 PE=1 SV=1	+		+
Q6P8X1	Sorting nexin-6 OS=Mus musculus GN=Snx6 PE=1 SV=2	+
Q3UHA3	Spatacsin OS=Mus musculus GN=Spg11 PE=1 SV=3	+						+
Q62261	Spectrin beta chain, non-erythrocytic 1 OS=Mus musculus GN=Sptbn1 PE=1 SV=2	+
Q9WTX5	S-phase kinase-associated protein 1 OS=Mus musculus GN=Skp1 PE=1 SV=3	+
Q9JIA7	Sphingosine kinase 2 OS=Mus musculus GN=Sphk2 PE=1 SV=2
Q9Z1N5	Spliceosome RNA helicase Ddx39b OS=Mus musculus GN=Ddx39b PE=1 SV=1	+
Q8VIJ6	Splicing factor, proline- and glutamine-rich OS=Mus musculus GN=Sfpq PE=1 SV=1	+
Q3TFQ1	SPRY domain-containing protein 7 OS=Mus musculus GN=Spryd7 PE=1 SV=2	+
Q78PY7	Staphylococcal nuclease domain-containing protein 1 OS=Mus musculus GN=Snd1 PE=1 SV=1	+						+
Q9Z1W9	STE20/SPS1-related proline-alanine-rich protein kinase OS=Mus musculus GN=Stk39 PE=1 SV=1	+
Q69Z37	Sterile alpha motif domain-containing protein 9-like OS=Mus musculus GN=Samd9l PE=1 SV=2	+
Q9R1J0	Sterol-4-alpha-carboxylate 3-dehydrogenase, decarboxylating OS=Mus musculus GN=Nsdhl PE=2 SV=1	+		+			+	+	+
Q9WUD1	STIP1 homology and U box-containing protein 1 OS=Mus musculus GN=Stub1 PE=1 SV=1	+
P38647	Stress-70 protein, mitochondrial OS=Mus musculus GN=Hspa9 PE=1 SV=3	+					+	+	+
Q60864	Stress-induced-phosphoprotein 1 OS=Mus musculus GN=Stip1 PE=1 SV=1	+
Q9Z2I9	Succinyl-CoA ligase [ADP-forming] subunit beta, mitochondrial OS=Mus musculus GN=Sucla2 PE=1 SV=2	+					+	+	+
Q9JJN4	Succinyl-CoA:3-ketoacid coenzyme A transferase 2A, mitochondrial OS=Mus musculus GN=Oxct2a PE=2 SV=2
Q3TMX7	Sulfhydryl oxidase 2 OS=Mus musculus GN=Qsox2 PE=2 SV=1	+					+	+
Q9R112	Sulfide:quinone oxidoreductase, mitochondrial OS=Mus musculus GN=Sqrdl PE=1 SV=3
Q8R086	Sulfite oxidase, mitochondrial OS=Mus musculus GN=Suox PE=2 SV=2						+	+	+
P52840	Sulfotransferase 1A1 OS=Mus musculus GN=Sult1a1 PE=1 SV=1	+		+
Q9Z1F9	SUMO-activating enzyme subunit 2 OS=Mus musculus GN=Uba2 PE=1 SV=1	+
P08228	Superoxide dismutase [Cu-Zn] OS=Mus musculus GN=Sod1 PE=1 SV=2	+		+	+		+	+	+
P56677	Suppressor of tumorigenicity 14 protein homolog OS=Mus musculus GN=St14 PE=1 SV=2	+
Q64310	Surfeit locus protein 4 OS=Mus musculus GN=Surf4 PE=1 SV=1	+					+	+	+
Q9DBX3	Sushi domain-containing protein 2 OS=Mus musculus GN=Susd2 PE=1 SV=1	+
Q6PDG5	SWI/SNF complex subunit SMARCC2 OS=Mus musculus GN=Smarcc2 PE=1 SV=2	+
O54941	SWI/SNF-related matrix-associated actin-dependent regulator of chromatin subfamily E member 1 OS=Mus musculus GN=Smarce1 PE=1 SV=1	+
Q62465	Synaptic vesicle membrane protein VAT-1 homolog OS=Mus musculus GN=Vat1 PE=1 SV=3	+		+			+	+
O09044	Synaptosomal-associated protein 23 OS=Mus musculus GN=Snap23 PE=1 SV=1	+		+
Q9R0Q1	Synaptotagmin-like protein 4 OS=Mus musculus GN=Sytl4 PE=1 SV=1	+					+
Q9ER00	Syntaxin-12 OS=Mus musculus GN=Stx12 PE=1 SV=1	+					+	+
Q8BVI5	Syntaxin-16 OS=Mus musculus GN=Stx16 PE=1 SV=3	+
Q9D0I4	Syntaxin-17 OS=Mus musculus GN=Stx17 PE=1 SV=1							+
Q64704	Syntaxin-3 OS=Mus musculus GN=Stx3 PE=1 SV=1	+
P70452	Syntaxin-4 OS=Mus musculus GN=Stx4 PE=1 SV=1	+
Q8K1E0	Syntaxin-5 OS=Mus musculus GN=Stx5 PE=1 SV=3
Q9JKK1	Syntaxin-6 OS=Mus musculus GN=Stx6 PE=1 SV=1	+
O70439	Syntaxin-7 OS=Mus musculus GN=Stx7 PE=1 SV=3	+					+	+
O88983	Syntaxin-8 OS=Mus musculus GN=Stx8 PE=1 SV=1	+					+	+
Q64324	Syntaxin-binding protein 2 OS=Mus musculus GN=Stxbp2 PE=1 SV=1	+
Q60770	Syntaxin-binding protein 3 OS=Mus musculus GN=Stxbp3 PE=1 SV=1	+
O08992	Syntenin-1 OS=Mus musculus GN=Sdcbp PE=1 SV=1	+	+
Q99JZ0	Syntenin-2 OS=Mus musculus GN=Sdcbp2 PE=2 SV=1	+	+
P26039	Talin-1 OS=Mus musculus GN=Tln1 PE=1 SV=2	+		+			+	+
Q71LX4	Talin-2 OS=Mus musculus GN=Tln2 PE=1 SV=3	+
Q9R233	Tapasin OS=Mus musculus GN=Tapbp PE=1 SV=2	+
Q921F2	TAR DNA-binding protein 43 OS=Mus musculus GN=Tardbp PE=1 SV=1	+
A3KGB4	TBC1 domain family member 8B OS=Mus musculus GN=Tbc1d8b PE=1 SV=1
Q99KW9	T-cell immunomodulatory protein OS=Mus musculus GN=Itfg1 PE=1 SV=2	+					+
P11983	T-complex protein 1 subunit alpha OS=Mus musculus GN=Tcp1 PE=1 SV=3	+		+				+	+
P80314	T-complex protein 1 subunit beta OS=Mus musculus GN=Cct2 PE=1 SV=4	+		+			+	+	+
P80315	T-complex protein 1 subunit delta OS=Mus musculus GN=Cct4 PE=1 SV=3	+		+				+	+
P80316	T-complex protein 1 subunit epsilon OS=Mus musculus GN=Cct5 PE=1 SV=1	+		+			+	+	+
P80313	T-complex protein 1 subunit eta OS=Mus musculus GN=Cct7 PE=1 SV=1	+		+				+	+
P80318	T-complex protein 1 subunit gamma OS=Mus musculus GN=Cct3 PE=1 SV=1	+		+				+	+
P42932	T-complex protein 1 subunit theta OS=Mus musculus GN=Cct8 PE=1 SV=3	+		+				+
P80317	T-complex protein 1 subunit zeta OS=Mus musculus GN=Cct6a PE=1 SV=3	+		+			+	+	+
Q9JMI7	Testis-expressed sequence 101 protein OS=Mus musculus GN=Tex101 PE=1 SV=1		+	+			+	+	+
Q9JHJ7	Testisin OS=Mus musculus GN=Prss21 PE=2 SV=2						+	+	+
Q8QZY6	Tetraspanin-14 OS=Mus musculus GN=Tspan14 PE=1 SV=1	+
O70401	Tetraspanin-6 OS=Mus musculus GN=Tspan6 PE=1 SV=1	+							+
Q8R3G9	Tetraspanin-8 OS=Mus musculus GN=Tspan8 PE=1 SV=1	+
Q8BJU2	Tetraspanin-9 OS=Mus musculus GN=Tspan9 PE=1 SV=1	+
A3KMP2	Tetratricopeptide repeat protein 38 OS=Mus musculus GN=Ttc38 PE=1 SV=2	+
Q8C1A5	Thimet oligopeptidase OS=Mus musculus GN=Thop1 PE=1 SV=1	+
P10639	Thioredoxin OS=Mus musculus GN=Txn PE=1 SV=3	+		+
Q9JMH6	Thioredoxin reductase 1, cytoplasmic OS=Mus musculus GN=Txnrd1 PE=1 SV=3	+
Q8CDN6	Thioredoxin-like protein 1 OS=Mus musculus GN=Txnl1 PE=1 SV=3	+		+
Q9D0R2	Threonine--tRNA ligase, cytoplasmic OS=Mus musculus GN=Tars PE=1 SV=2	+		+
P97770	THUMP domain-containing protein 3 OS=Mus musculus GN=Thumpd3 PE=1 SV=1	+
P01831	Thy-1 membrane glycoprotein OS=Mus musculus GN=Thy1 PE=1 SV=1	+
Q99LJ1	Tissue alpha-L-fucosidase OS=Mus musculus GN=Fuca1 PE=1 SV=1	+
Q9QZ06	Toll-interacting protein OS=Mus musculus GN=Tollip PE=1 SV=1	+
Q99MB1	Toll-like receptor 3 OS=Mus musculus GN=Tlr3 PE=1 SV=2
Q99PW4	TP53-regulating kinase OS=Mus musculus GN=Tp53rk PE=2 SV=1	+
Q3TLI0	Trafficking protein particle complex subunit 10 OS=Mus musculus GN=Trappc10 PE=1 SV=2	+					+
B2RXC1	Trafficking protein particle complex subunit 11 OS=Mus musculus GN=Trappc11 PE=1 SV=1	+
Q8K2L8	Trafficking protein particle complex subunit 12 OS=Mus musculus GN=Trappc12 PE=1 SV=2	+
Q9JME7	Trafficking protein particle complex subunit 2-like protein OS=Mus musculus GN=Trappc2l PE=1 SV=1							+	+
Q93092	Transaldolase OS=Mus musculus GN=Taldo1 PE=1 SV=2	+
P62869	Transcription elongation factor B polypeptide 2 OS=Mus musculus GN=Tceb2 PE=1 SV=1	+
Q62318	Transcription intermediary factor 1-beta OS=Mus musculus GN=Trim28 PE=1 SV=3	+
P42669	Transcriptional activator protein Pur-alpha OS=Mus musculus GN=Pura PE=1 SV=1	+
O35295	Transcriptional activator protein Pur-beta OS=Mus musculus GN=Purb PE=1 SV=3	+
Q62351	Transferrin receptor protein 1 OS=Mus musculus GN=Tfrc PE=1 SV=1	+
Q9QUI0	Transforming protein RhoA OS=Mus musculus GN=Rhoa PE=1 SV=1	+		+			+	+	+
Q9WVA4	Transgelin-2 OS=Mus musculus GN=Tagln2 PE=1 SV=4	+		+
Q62313	Trans-Golgi network integral membrane protein 1 OS=Mus musculus GN=Tgoln1 PE=1 SV=1
Q01853	Transitional endoplasmic reticulum ATPase OS=Mus musculus GN=Vcp PE=1 SV=4	+		+			+	+	+
P40142	Transketolase OS=Mus musculus GN=Tkt PE=1 SV=1	+		+				+
Q99LC8	Translation initiation factor eIF-2B subunit alpha OS=Mus musculus GN=Eif2b1 PE=2 SV=1	+
Q9QZE7	Translin-associated protein X OS=Mus musculus GN=Tsnax PE=1 SV=1	+
Q9CY50	Translocon-associated protein subunit alpha OS=Mus musculus GN=Ssr1 PE=1 SV=1	+					+	+	+
Q62186	Translocon-associated protein subunit delta OS=Mus musculus GN=Ssr4 PE=2 SV=1	+		+			+	+	+
Q9DBU0	Transmembrane 9 superfamily member 1 OS=Mus musculus GN=Tm9sf1 PE=2 SV=2						+
P58021	Transmembrane 9 superfamily member 2 OS=Mus musculus GN=Tm9sf2 PE=2 SV=1	+		+			+	+	+
Q9ET30	Transmembrane 9 superfamily member 3 OS=Mus musculus GN=Tm9sf3 PE=1 SV=1	+					+	+
Q8BH24	Transmembrane 9 superfamily member 4 OS=Mus musculus GN=Tm9sf4 PE=2 SV=1	+		+			+	+
Q7TQ65	Transmembrane channel-like protein 4 OS=Mus musculus GN=Tmc4 PE=2 SV=2	+
Q32NZ6	Transmembrane channel-like protein 5 OS=Mus musculus GN=Tmc5 PE=2 SV=1
Q9D1D4	Transmembrane emp24 domain-containing protein 10 OS=Mus musculus GN=Tmed10 PE=2 SV=1	+	+	+			+	+	+
Q9R0Q3	Transmembrane emp24 domain-containing protein 2 OS=Mus musculus GN=Tmed2 PE=1 SV=1	+
Q78IS1	Transmembrane emp24 domain-containing protein 3 OS=Mus musculus GN=Tmed3 PE=1 SV=1						+	+	+
Q8R1V4	Transmembrane emp24 domain-containing protein 4 OS=Mus musculus GN=Tmed4 PE=2 SV=1	+		+			+
Q9CXE7	Transmembrane emp24 domain-containing protein 5 OS=Mus musculus GN=Tmed5 PE=1 SV=1	+					+
Q99KF1	Transmembrane emp24 domain-containing protein 9 OS=Mus musculus GN=Tmed9 PE=1 SV=2	+		+			+	+	+
Q810U2	Transmembrane epididymal protein 1A OS=Mus musculus GN=Teddm1a PE=2 SV=1
Q6PAQ9	Transmembrane gamma-carboxyglutamic acid protein 3 OS=Mus musculus GN=Prrg3 PE=2 SV=2
Q99P91	Transmembrane glycoprotein NMB OS=Mus musculus GN=Gpnmb PE=1 SV=2	+							+
Q80X71	Transmembrane protein 106B OS=Mus musculus GN=Tmem106b PE=1 SV=1	+
Q9WUH1	Transmembrane protein 115 OS=Mus musculus GN=Tmem115 PE=1 SV=1						+
P52875	Transmembrane protein 165 OS=Mus musculus GN=Tmem165 PE=1 SV=2	+					+	+
Q91VX9	Transmembrane protein 168 OS=Mus musculus GN=Tmem168 PE=1 SV=1
Q8BVA2	Transmembrane protein 222 OS=Mus musculus GN=Tmem222 PE=1 SV=1
Q9CR67	Transmembrane protein 33 OS=Mus musculus GN=Tmem33 PE=1 SV=1	+					+
Q9DBS1	Transmembrane protein 43 OS=Mus musculus GN=Tmem43 PE=1 SV=1	+						+
Q3U145	Transmembrane protein 64 OS=Mus musculus GN=Tmem64 PE=1 SV=1
Q8BFY9	Transportin-1 OS=Mus musculus GN=Tnpo1 PE=1 SV=2	+					+
Q9JLT2	Trehalase OS=Mus musculus GN=Treh PE=1 SV=1	+
Q8BMS1	Trifunctional enzyme subunit alpha, mitochondrial OS=Mus musculus GN=Hadha PE=1 SV=1	+					+	+	+
Q64737	Trifunctional purine biosynthetic protein adenosine-3 OS=Mus musculus GN=Gart PE=1 SV=3	+
P17751	Triosephosphate isomerase OS=Mus musculus GN=Tpi1 PE=1 SV=4	+	+	+			+	+	+
Q8BVW3	Tripartite motif-containing protein 14 OS=Mus musculus GN=Trim14 PE=1 SV=2
O89023	Tripeptidyl-peptidase 1 OS=Mus musculus GN=Tpp1 PE=1 SV=2	+					+	+	+
Q64514	Tripeptidyl-peptidase 2 OS=Mus musculus GN=Tpp2 PE=1 SV=3	+		+				+	+
Q1HFZ0	tRNA (cytosine(34)-C(5))-methyltransferase OS=Mus musculus GN=Nsun2 PE=1 SV=2	+
Q99LF4	tRNA-splicing ligase RtcB homolog OS=Mus musculus GN=Rtcb PE=2 SV=1	+
P32921	Tryptophan--tRNA ligase, cytoplasmic OS=Mus musculus GN=Wars PE=1 SV=2	+					+	+
P68369	Tubulin alpha-1A chain OS=Mus musculus GN=Tuba1a PE=1 SV=1	+					+	+	+
P68373	Tubulin alpha-1C chain OS=Mus musculus GN=Tuba1c PE=1 SV=1	+					+
P05214	Tubulin alpha-3 chain OS=Mus musculus GN=Tuba3a PE=1 SV=1	+					+	+	+
P68368	Tubulin alpha-4A chain OS=Mus musculus GN=Tuba4a PE=1 SV=1	+		+
Q7TMM9	Tubulin beta-2A chain OS=Mus musculus GN=Tubb2a PE=1 SV=1	+	+
Q9CWF2	Tubulin beta-2B chain OS=Mus musculus GN=Tubb2b PE=1 SV=1	+
Q9D6F9	Tubulin beta-4A chain OS=Mus musculus GN=Tubb4a PE=1 SV=3	+					+	+	+
P68372	Tubulin beta-4B chain OS=Mus musculus GN=Tubb4b PE=1 SV=1	+					+	+	+
P99024	Tubulin beta-5 chain OS=Mus musculus GN=Tubb5 PE=1 SV=1	+		+			+	+	+
Q922F4	Tubulin beta-6 chain OS=Mus musculus GN=Tubb6 PE=1 SV=1	+
Q8BYA0	Tubulin-specific chaperone D OS=Mus musculus GN=Tbcd PE=2 SV=1	+		+
Q8CIV8	Tubulin-specific chaperone E OS=Mus musculus GN=Tbce PE=1 SV=1	+
Q62393	Tumor protein D52 OS=Mus musculus GN=Tpd52 PE=1 SV=2	+
Q4QQM4	Tumor protein p53-inducible protein 11 OS=Mus musculus GN=Trp53i11 PE=1 SV=1
Q9DBS2	Tumor protein p63-regulated gene 1-like protein OS=Mus musculus GN=Tprg1l PE=1 SV=1
Q61187	Tumor susceptibility gene 101 protein OS=Mus musculus GN=Tsg101 PE=1 SV=2	+
Q8BGV3	Tumor-associated calcium signal transducer 2 OS=Mus musculus GN=Tacstd2 PE=1 SV=1	+
Q91YR1	Twinfilin-1 OS=Mus musculus GN=Twf1 PE=1 SV=2	+
Q9CZX7	Type 2 phosphatidylinositol 4,5-bisphosphate 4-phosphatase OS=Mus musculus GN=Tmem55a PE=1 SV=1	+
Q922K9	Tyrosine-protein kinase FRK OS=Mus musculus GN=Frk PE=1 SV=3	+
P25911	Tyrosine-protein kinase Lyn OS=Mus musculus GN=Lyn PE=1 SV=4	+
Q04736	Tyrosine-protein kinase Yes OS=Mus musculus GN=Yes1 PE=1 SV=3	+
Q91WQ3	Tyrosine--tRNA ligase, cytoplasmic OS=Mus musculus GN=Yars PE=2 SV=3	+
Q62376	U1 small nuclear ribonucleoprotein 70 kDa OS=Mus musculus GN=Snrnp70 PE=1 SV=2	+
P57784	U2 small nuclear ribonucleoprotein A' OS=Mus musculus GN=Snrpa1 PE=1 SV=2	+
Q6P4T2	U5 small nuclear ribonucleoprotein 200 kDa helicase OS=Mus musculus GN=Snrnp200 PE=1 SV=1	+					+
P35123	Ubiquitin carboxyl-terminal hydrolase 4 OS=Mus musculus GN=Usp4 PE=1 SV=3	+
P56399	Ubiquitin carboxyl-terminal hydrolase 5 OS=Mus musculus GN=Usp5 PE=1 SV=1	+
P62983	Ubiquitin-40S ribosomal protein S27a OS=Mus musculus GN=Rps27a PE=1 SV=2	+	+				+	+	+
Q02053	Ubiquitin-like modifier-activating enzyme 1 OS=Mus musculus GN=Uba1 PE=1 SV=1	+		+				+	+
Q8C7R4	Ubiquitin-like modifier-activating enzyme 6 OS=Mus musculus GN=Uba6 PE=1 SV=1	+
Q9D906	Ubiquitin-like modifier-activating enzyme ATG7 OS=Mus musculus GN=Atg7 PE=1 SV=1	+
P21126	Ubiquitin-like protein 4A OS=Mus musculus GN=Ubl4a PE=1 SV=1	+
O08759	Ubiquitin-protein ligase E3A OS=Mus musculus GN=Ube3a PE=1 SV=2	+
Q8R059	UDP-glucose 4-epimerase OS=Mus musculus GN=Gale PE=2 SV=1	+
Q6P5E4	UDP-glucose:glycoprotein glucosyltransferase 1 OS=Mus musculus GN=Uggt1 PE=1 SV=4	+		+			+	+	+
Q64435	UDP-glucuronosyltransferase 1-6 OS=Mus musculus GN=Ugt1a6 PE=1 SV=1	+
Q6ZQM8	UDP-glucuronosyltransferase 1-7C OS=Mus musculus GN=Ugt1a7c PE=2 SV=1
Q8VC42	Uncharacterized protein C18orf8 homolog OS=Mus musculus GN=Mic1 PE=2 SV=1
P46735	Unconventional myosin-Ib OS=Mus musculus GN=Myo1b PE=1 SV=3	+					+	+	+
Q9WTI7	Unconventional myosin-Ic OS=Mus musculus GN=Myo1c PE=1 SV=2	+		+			+	+	+
Q5SYD0	Unconventional myosin-Id OS=Mus musculus GN=Myo1d PE=1 SV=1	+					+	+	+
P21271	Unconventional myosin-Vb OS=Mus musculus GN=Myo5b PE=1 SV=2	+					+	+
Q64331	Unconventional myosin-VI OS=Mus musculus GN=Myo6 PE=1 SV=1	+					+	+	+
Q9JK81	UPF0160 protein MYG1, mitochondrial OS=Mus musculus GN=Myg1 PE=1 SV=1	+
Q9CQE8	UPF0568 protein C14orf166 homolog OS=Mus musculus PE=2 SV=1
Q78IK2	Up-regulated during skeletal muscle growth protein 5 OS=Mus musculus GN=Usmg5 PE=1 SV=1						+	+	+
Q91YL3	Uridine-cytidine kinase-like 1 OS=Mus musculus GN=Uckl1 PE=1 SV=1
P70697	Uroporphyrinogen decarboxylase OS=Mus musculus GN=Urod PE=1 SV=2	+
Q91ZJ5	UTP--glucose-1-phosphate uridylyltransferase OS=Mus musculus GN=Ugp2 PE=2 SV=3	+
P54728	UV excision repair protein RAD23 homolog B OS=Mus musculus GN=Rad23b PE=1 SV=2	+
Q5H8C4	Vacuolar protein sorting-associated protein 13A OS=Mus musculus GN=Vps13a PE=2 SV=1						+	+	+
Q8BX70	Vacuolar protein sorting-associated protein 13C OS=Mus musculus GN=Vps13c PE=1 SV=2	+					+	+	+
Q8C0E2	Vacuolar protein sorting-associated protein 26B OS=Mus musculus GN=Vps26b PE=1 SV=1	+
Q9QZ88	Vacuolar protein sorting-associated protein 29 OS=Mus musculus GN=Vps29 PE=1 SV=1	+
Q9EQH3	Vacuolar protein sorting-associated protein 35 OS=Mus musculus GN=Vps35 PE=1 SV=1	+					+	+
P97390	Vacuolar protein sorting-associated protein 45 OS=Mus musculus GN=Vps45 PE=1 SV=1	+
Q8VEJ9	Vacuolar protein sorting-associated protein 4A OS=Mus musculus GN=Vps4a PE=1 SV=1	+
P46467	Vacuolar protein sorting-associated protein 4B OS=Mus musculus GN=Vps4b PE=1 SV=2	+
Q9CR26	Vacuolar protein sorting-associated protein VTA1 homolog OS=Mus musculus GN=Vta1 PE=1 SV=1	+
Q9Z1Q9	Valine--tRNA ligase OS=Mus musculus GN=Vars PE=2 SV=1	+						+
P50544	Very long-chain specific acyl-CoA dehydrogenase, mitochondrial OS=Mus musculus GN=Acadvl PE=1 SV=3	+					+	+	+
Q8K2C9	Very-long-chain (3R)-3-hydroxyacyl-CoA dehydratase 3 OS=Mus musculus GN=ptplad1 PE=1 SV=2			+
Q9CY27	Very-long-chain enoyl-CoA reductase OS=Mus musculus GN=Tecr PE=1 SV=1						+	+
Q9CR60	Vesicle transport protein GOT1B OS=Mus musculus GN=Golt1b PE=1 SV=1	+					+	+
Q9CSV6	Vesicle transport protein SFT2C OS=Mus musculus GN=Sft2d3 PE=1 SV=2
O88384	Vesicle transport through interaction with t-SNAREs homolog 1B OS=Mus musculus GN=Vti1b PE=1 SV=1	+					+	+
P63044	Vesicle-associated membrane protein 2 OS=Mus musculus GN=Vamp2 PE=1 SV=2	+		+
P63024	Vesicle-associated membrane protein 3 OS=Mus musculus GN=Vamp3 PE=1 SV=1	+		+			+	+	+
O70480	Vesicle-associated membrane protein 4 OS=Mus musculus GN=Vamp4 PE=1 SV=1						+
P70280	Vesicle-associated membrane protein 7 OS=Mus musculus GN=Vamp7 PE=1 SV=1	+		+
O70404	Vesicle-associated membrane protein 8 OS=Mus musculus GN=Vamp8 PE=1 SV=1	+		+				+
Q9WV55	Vesicle-associated membrane protein-associated protein A OS=Mus musculus GN=Vapa PE=1 SV=2	+					+	+	+
Q9QY76	Vesicle-associated membrane protein-associated protein B OS=Mus musculus GN=Vapb PE=2 SV=3	+					+	+
P46460	Vesicle-fusing ATPase OS=Mus musculus GN=Nsf PE=1 SV=2	+		+			+
O08547	Vesicle-trafficking protein SEC22b OS=Mus musculus GN=Sec22b PE=1 SV=3	+		+			+	+
Q9DBH5	Vesicular integral-membrane protein VIP36 OS=Mus musculus GN=Lman2 PE=2 SV=2	+		+			+	+	+
Q8VDJ3	Vigilin OS=Mus musculus GN=Hdlbp PE=1 SV=1	+						+
P20152	Vimentin OS=Mus musculus GN=Vim PE=1 SV=3	+							+
Q64727	Vinculin OS=Mus musculus GN=Vcl PE=1 SV=4	+						+
P21614	Vitamin D-binding protein OS=Mus musculus GN=Gc PE=1 SV=2
P29788	Vitronectin OS=Mus musculus GN=Vtn PE=1 SV=2	+
Q60932	Voltage-dependent anion-selective channel protein 1 OS=Mus musculus GN=Vdac1 PE=1 SV=3	+					+	+	+
Q60930	Voltage-dependent anion-selective channel protein 2 OS=Mus musculus GN=Vdac2 PE=1 SV=2	+					+	+	+
Q60931	Voltage-dependent anion-selective channel protein 3 OS=Mus musculus GN=Vdac3 PE=1 SV=1	+					+	+	+
O08532	Voltage-dependent calcium channel subunit alpha-2/delta-1 OS=Mus musculus GN=Cacna2d1 PE=1 SV=1	+					+
Q99KC8	von Willebrand factor A domain-containing protein 5A OS=Mus musculus GN=Vwa5a PE=1 SV=2
P15920	V-type proton ATPase 116 kDa subunit a isoform 2 OS=Mus musculus GN=Atp6v0a2 PE=1 SV=2	+					+
Q920R6	V-type proton ATPase 116 kDa subunit a isoform 4 OS=Mus musculus GN=Atp6v0a4 PE=1 SV=1	+
P50516	V-type proton ATPase catalytic subunit A OS=Mus musculus GN=Atp6v1a PE=1 SV=2	+		+	+		+	+	+
P62814	V-type proton ATPase subunit B, brain isoform OS=Mus musculus GN=Atp6v1b2 PE=1 SV=1	+		+			+	+	+
P51863	V-type proton ATPase subunit d 1 OS=Mus musculus GN=Atp6v0d1 PE=1 SV=2	+		+			+	+	+
P57746	V-type proton ATPase subunit D OS=Mus musculus GN=Atp6v1d PE=1 SV=1	+					+	+
P50518	V-type proton ATPase subunit E 1 OS=Mus musculus GN=Atp6v1e1 PE=1 SV=2	+					+	+
Q9CR51	V-type proton ATPase subunit G 1 OS=Mus musculus GN=Atp6v1g1 PE=1 SV=3	+					+	+
Q8BVE3	V-type proton ATPase subunit H OS=Mus musculus GN=Atp6v1h PE=1 SV=1	+		+
Q9JHY4	WAP four-disulfide core domain protein 15B OS=Mus musculus GN=Wfdc15b PE=2 SV=1							+	+
F6ULY1	WAP four-disulfide core domain protein 6B OS=Mus musculus GN=Wfdc6b PE=2 SV=1							+	+
O88342	WD repeat-containing protein 1 OS=Mus musculus GN=Wdr1 PE=1 SV=3	+		+				+
Q8K1X1	WD repeat-containing protein 11 OS=Mus musculus GN=Wdr11 PE=1 SV=1	+
Q8BND3	WD repeat-containing protein 35 OS=Mus musculus GN=Wdr35 PE=2 SV=3
Q8CBE3	WD repeat-containing protein 37 OS=Mus musculus GN=Wdr37 PE=1 SV=1	+
Q7TMQ7	WD repeat-containing protein 91 OS=Mus musculus GN=Wdr91 PE=1 SV=1	+
Q8BH43	Wiskott-Aldrich syndrome protein family member 2 OS=Mus musculus GN=Wasf2 PE=1 SV=1	+
P56695	Wolframin OS=Mus musculus GN=Wfs1 PE=1 SV=1						+
Q91WL8	WW domain-containing oxidoreductase OS=Mus musculus GN=Wwox PE=1 SV=1						+
Q6P1B1	Xaa-Pro aminopeptidase 1 OS=Mus musculus GN=Xpnpep1 PE=2 SV=1	+
Q11136	Xaa-Pro dipeptidase OS=Mus musculus GN=Pepd PE=1 SV=3	+
Q00519	Xanthine dehydrogenase/oxidase OS=Mus musculus GN=Xdh PE=1 SV=5	+
P23475	X-ray repair cross-complementing protein 6 OS=Mus musculus GN=Xrcc6 PE=1 SV=5	+
Q9EPL0	Xylosyltransferase 2 OS=Mus musculus GN=Xylt2 PE=2 SV=3	+					+	+
Q9DB43	Zinc finger protein-like 1 OS=Mus musculus GN=Zfpl1 PE=1 SV=1						+	+
Q8R4H9	Zinc transporter 5 OS=Mus musculus GN=Slc30a5 PE=1 SV=1						+
Q9JKN1	Zinc transporter 7 OS=Mus musculus GN=Slc30a7 PE=1 SV=1	+		+			+	+
Q60736	Zona pellucida sperm-binding protein 3 receptor OS=Mus musculus GN=Zp3r PE=1 SV=1								+
Q62522	Zona pellucida-binding protein 1 OS=Mus musculus GN=Zpbp PE=2 SV=2		+				+	+	+
References
1Keerthikumar et al., (2016) ExoCarta: A web-based compendium of exosomal cargo. Journal of Molecular Biology 428:688-692.
2Thimon et al., Protein composition of human epididymosomes collected during surgical vasectomy reversal: a proteomic and genomic approach (2008) Human Reproduction 23:1698-1707.
3Girouard et al., (2011) Comparative proteome and lipid profiles of bovine epididymosomes collected in the intraluminal compartment of the caput and cauda epididymidis. International Journal of Andrology 34:e475–e486.
4Gatti et al., (2005) Identification, proteomic profiling, and origin of ram epididymal fluid exosome-like vesicles. Biology of Reproduction 72:1452–1465.
5Skerget et al., (2015) Sperm proteome maturation in the mouse epididymis. PLoS One 10:e0140650

## Sheet: Top 100 exosome markers
Top 100 Exosome protein markers1
Rank	Gene Symbol	Number of times identified	Present in Mouse Epididymosomes (92 / 100)
1	CD9	98	+
2	HSPA8	97	+
3	PDCD6IP	96	+
4	GAPDH	95	+
5	ACTB	93	+
6	ANXA2	83	+
7	CD63	82	+
8	SDCBP	78	+
9	ENO1	78	+
10	HSP90AA1	77	+
11	TSG101	76	+
12	PKM	72	+
13	LDHA	72	+
14	EEF1A1	71	+
15	YWHAZ	69	+
16	PGK1	69	+
17	EEF2	69	+
18	ALDOA	69	+
19	HSP90AB1	67	+
20	ANXA5	67	+
21	FASN	66	+
22	YWHAE	65	+
23	CLTC	64	+
24	CD81	64	+
25	ALB	64	+
26	VCP	62	+
27	TPI1	62	+
28	PPIA	62	+
29	MSN	62	+
30	CFL1	62	+
31	PRDX1	61	+
32	PFN1	61	+
33	RAP1B	60	+
34	ITGB1	60	+
35	HSPA5	58	+
36	SLC3A2	57	+
37	HIST1H4A	57	+
38	GNB2	57	+
39	ATP1A1	57	+
40	YWHAQ	56	+
41	FLOT1	56	+
42	FLNA	56	+
43	CLIC1	56	+
44	CDC42	56	+
45	CCT2	56	+
46	A2M	55	+
47	YWHAG	54	+
49	RAC1	53	+
50	LGALS3BP	53	+
51	HSPA1A	53	+
52	GNAI2	53	+
53	ANXA1	53	+
48	TUBA1B	53
54	RHOA	52	+
55	MFGE8	52	+
56	PRDX2	51	+
57	GDI2	51	+
58	EHD4	51	+
59	ACTN4	51	+
60	YWHAB	50	+
61	RAB7A	50	+
62	LDHB	50	+
63	GNAS	50	+
64	TFRC	49	+
65	RAB5C	49	+
67	ANXA6	49	+
68	ANXA11	49	+
66	ARF1	49
69	ACTG1	49
70	KPNB1	48	+
71	EZR	48	+
72	ANXA4	48	+
73	ACLY	48	+
74	TUBA1C	47	+
75	RAB14	47	+
77	GNB1	47	+
76	HIST2H4A	47
78	UBA1	46	+
81	RAB5A	46	+
82	PTGFRN	46	+
83	CCT5	46	+
84	CCT3	46	+
85	BSG	46	+
86	AHCY	46	+
79	THBS1	46
80	RAN	46
87	RAB5B	45	+
88	RAB1A	45	+
89	LAMP2	45	+
90	ITGA6	45	+
93	FN1	45	+
91	HIST1H4B	45
92	GSN	45
94	YWHAH	44	+
95	TUBA1A	44	+
96	TKT	44	+
97	TCP1	44	+
98	STOM	44	+
99	SLC16A1	44	+
100	RAB8A	44	+
References
1Keerthikumar et al., (2016) ExoCarta: A Web-Based Compendium of Exosomal Cargo. J Mol Biol 428, 688-692
