# Supplementary material for: Proteomic Profiling of Mouse Epididymosomes Reveals their Contributions to Post-testicular Sperm Maturation
Source: Mol Cell Proteomics. 2018 Sep 13;18(Suppl 1):S91–S108. doi: 10.1074/mcp.RA118.000946 (PMC6427233; doi:10.1074/mcp.RA118.000946)
Supplement: Table S1 [file 139095_1_supp_192819_p65mdp.xlsx]

## Sheet: TMT Data
Table S1: Summary of mouse epididymosome proteomic data
																						ABUNDANCE CAPUT					ABUNDANCE CORPUS					ABUNDANCE CAUDA						CAUDA / CAPUT			CORPUS / CAPUT				CAUDA / CORPUS
Protein FDR Confidence	Master	Accession	Description	Exp. q-value	Sum PEP Score	Coverage	# Peptides	# PSMs	# Unique Peptides	# Protein Groups	# AAs	MW [kDa]	calc. pI	Modifications	emPAI	# Razor Peptides	Score Mascot	# Peptides Mascot		Abundance: 126, Control, Pool, n/a		Caput 1 (127N)	Caput 2 (127C)	Caput 3 (128N)	Av. Caput		Corpus 1 (128C)	Corpus 2 (129N)	Corpus 3 (129C)	Av. Corpus		Cauda 1 (130N)	Cauda 2 (130c)	Cauda 1 (131)	Av. Cauda		Fold-change	Ratio	t-test		Fold-change	Ratio	t-test		Fold-change	Ratio	t-test
High	Master Protein	O08810	116 kDa U5 small nuclear ribonucleoprotein component OS=Mus musculus GN=Eftud2 PE=1 SV=1	0	35.461	12.8733	12	13	10	1	971	109.3	5		0.675	0	109	12		100.8		111.5	129.2	99.3	113.333		90.4	83.5	121.5	98.4667		72.2	98	93.7	87.9667		0.776176	-1.28837	0.0978334		0.868824	-1.15098	0.364901		0.893365	-1.11936	0.499332
High	Master Protein	Q9CQV8	14-3-3 protein beta/alpha OS=Mus musculus GN=Ywhab PE=1 SV=3	0	64.29	52.8455	11	23	5	1	246	28.1	4.83	Acetyl [K5]	9	1	246	11		66.4		188.1	81.1	189.6	152.933		108.5	113.6	87.9	103.333		57.8	52.2	54.9	54.9667		0.359416	-2.78229	0.052733		0.675676	-1.48	0.248648		0.531935	-1.87993	0.00381135
High	Master Protein	P62259	14-3-3 protein epsilon OS=Mus musculus GN=Ywhae PE=1 SV=1	0	50.549	39.2157	9	12	7	1	255	29.2	4.74		3.084	0	206	9		89.6		151.3	70.8	107.6	109.9		133.8	137.4	90.4	120.533		91.5	70.1	57.5	73.0333		0.664544	-1.50479	0.21872		1.09675	1.09675	0.720969		0.605918	-1.65039	0.0582784
High	Master Protein	P68510	14-3-3 protein eta OS=Mus musculus GN=Ywhah PE=1 SV=2	0	28.916	26.8293	7	12	3	1	246	28.2	4.89		2.162	0	87	7		85.7		135.7	63.9	123.8	107.8		128.7	152.9	104.3	128.633		70.3	65.1	69.6	68.3333		0.63389	-1.57756	0.151149		1.19326	1.19326	0.472233		0.531226	-1.88244	0.0129568
High	Master Protein	P61982	14-3-3 protein gamma OS=Mus musculus GN=Ywhag PE=1 SV=2	0	39.01	38.8664	8	15	3	1	247	28.3	4.89		3.084	1	115	8		80		149	79	109.8	112.6		141.3	126.3	80.3	115.967		98.7	66.3	69.3	78.1		0.693606	-1.44174	0.203837		1.0299	1.0299	0.90791		0.673469	-1.48485	0.146605
High	Master Protein	P68254	14-3-3 protein theta OS=Mus musculus GN=Ywhaq PE=1 SV=1	0	88.506	51.4286	14	28	9	1	245	27.8	4.78	Acetyl [K3]	13.678	1	231	14		64.7		159.6	71.1	163	131.233		129.3	131.3	110.4	123.667		57.3	59.1	54.2	56.8667		0.433325	-2.30774	0.0689998		0.942342	-1.06119	0.818089		0.459838	-2.17468	0.000605672
High	Master Protein	P63101	14-3-3 protein zeta/delta OS=Mus musculus GN=Ywhaz PE=1 SV=1	0	110.017	65.3061	17	41	13	1	245	27.8	4.79	Acetyl [K3]	22.357	5	340	17		73.3		163.3	63.2	160.9	129.133		124.6	128.2	86.9	113.233		72.8	67.6	59.3	66.5667		0.515488	-1.93991	0.132649		0.876871	-1.14042	0.677595		0.587872	-1.70105	0.0276194
High	Master Protein	Q9DBL9	1-acylglycerol-3-phosphate O-acyltransferase ABHD5 OS=Mus musculus GN=Abhd5 PE=1 SV=1	0	25.438	12.8205	3	7	3	1	351	39.1	6.79		1.069	0	117	3		81.7		94.7	113	134.6	114.1		151.6	91.2	82	108.267		97.4	67	86.8	83.7333		0.733859	-1.36266	0.10555		0.948875	-1.05388	0.824816		0.773399	-1.29299	0.356833
High	Master Protein	O35083	1-acyl-sn-glycerol-3-phosphate acyltransferase alpha OS=Mus musculus GN=Agpat1 PE=1 SV=1	0	9.814	11.2281	2	3	2	1	285	31.7	9.14		0.311	0	90	2		96.1		99.3	124.3	149.5	124.367		115.1	113.8	78.7	102.533		74.8	78.8	69.5	74.3667		0.597963	-1.67234	0.0274742		0.824444	-1.21294	0.309312		0.725293	-1.37875	0.0825391
High	Master Protein	Q9D517	1-acyl-sn-glycerol-3-phosphate acyltransferase gamma OS=Mus musculus GN=Agpat3 PE=1 SV=2	0	111.076	33.2447	15	26	15	1	376	43.3	8.51		9	0	328	15		96.5		94.1	144.9	213.3	150.767		82.8	116	115.9	104.9		51.8	43.7	41.2	45.5667		0.302233	-3.30871	0.0386587		0.695777	-1.43724	0.274564		0.434382	-2.30212	0.00670863
High	Master Protein	Q8R3B1	1-phosphatidylinositol 4,5-bisphosphate phosphodiesterase delta-1 OS=Mus musculus GN=Plcd1 PE=1 SV=2	0	31.394	16.0053	7	7	7	1	756	85.8	6.21		0.455	0	117	7		95.9		120.2	91.6	107.8	106.533		125.6	95.9	89.1	103.533		110.3	87.9	75.6	91.2667		0.856696	-1.16728	0.308774		0.97184	-1.02898	0.840063		0.88152	-1.1344	0.462849
High	Master Protein	Q3TXS7	26S proteasome non-ATPase regulatory subunit 1 OS=Mus musculus GN=Psmd1 PE=1 SV=1	0	200.384	40.5037	34	61	34	1	953	105.7	5.39		6.46	0	525	34		104.8		98.3	105.6	52.3	85.4		74	96.4	149.6	106.667		100.5	126.5	92	106.333		1.24512	1.24512	0.346722		1.24902	1.24902	0.489052		0.996875	-1.00313	0.989881
High	Master Protein	Q9Z2X2	26S proteasome non-ATPase regulatory subunit 10 OS=Mus musculus GN=Psmd10 PE=1 SV=3	0	37.039	45.0216	9	19	9	1	231	25.1	6.06		6.017	0	87	9		84.9		152.5	112.5	96.1	120.367		90.8	93.3	119.3	101.133		78.2	83.8	88.5	83.5		0.693714	-1.44152	0.0961244		0.84021	-1.19018	0.370189		0.825643	-1.21118	0.139681
High	Master Protein	Q8BG32	26S proteasome non-ATPase regulatory subunit 11 OS=Mus musculus GN=Psmd11 PE=1 SV=3	0	125.422	51.4218	20	40	20	1	422	47.4	6.48		5.978	0	544	20		111.9		90.6	110.5	50.1	83.7333		56.5	90.3	141.6	96.1333		95.9	128.8	123.9	116.2		1.38774	1.38774	0.188665		1.14809	1.14809	0.704783		1.20874	1.20874	0.49529
High	Master Protein	Q9D8W5	26S proteasome non-ATPase regulatory subunit 12 OS=Mus musculus GN=Psmd12 PE=1 SV=4	0	110.179	38.3772	20	36	20	1	456	52.9	7.06		5.661	0	345	20		115.8		92	102.7	48.4	81.0333		53.3	78	129.2	86.8333		106.1	144.3	130.2	126.867		1.56561	1.56561	0.0837444		1.07158	1.07158	0.845175		1.46104	1.46104	0.184268
High	Master Protein	Q9WVJ2	26S proteasome non-ATPase regulatory subunit 13 OS=Mus musculus GN=Psmd13 PE=1 SV=1	0	71.857	42.8191	15	24	15	1	376	42.8	5.71		3.924	0	352	15		111.9		81.1	99.4	48.8	76.4333		66.9	88.3	145.5	100.233		98	135.9	124.2	119.367		1.56171	1.56171	0.0817053		1.31138	1.31138	0.439205		1.19089	1.19089	0.502607
High	Master Protein	O35593	26S proteasome non-ATPase regulatory subunit 14 OS=Mus musculus GN=Psmd14 PE=1 SV=2	0	50.059	42.5806	11	17	11	1	310	34.6	6.52		5.158	0	128	11		103.7		116.6	108.6	58.5	94.5667		72.2	124.2	155	117.133		84.5	94.9	81.9	87.1		0.921043	-1.08573	0.70876		1.23863	1.23863	0.496959		0.743597	-1.34481	0.287258
High	Master Protein	Q8VDM4	26S proteasome non-ATPase regulatory subunit 2 OS=Mus musculus GN=Psmd2 PE=1 SV=1	0	168.061	38.6564	30	52	30	1	908	100.1	5.17		3.299	0	512	30		109.5		94.6	97.9	56.9	83.1333		74.3	91.6	133.5	99.8		104	122	115.5	113.833		1.36929	1.36929	0.0960996		1.20048	1.20048	0.489964		1.14061	1.14061	0.486941
High	Master Protein	P14685	26S proteasome non-ATPase regulatory subunit 3 OS=Mus musculus GN=Psmd3 PE=1 SV=3	0	107.326	43.3962	23	31	23	1	530	60.7	8.44		3.924	0	238	23		106.9		105.7	118.2	62.7	95.5333		71.6	86.8	136.7	98.3667		93.5	119.7	98.2	103.8		1.08653	1.08653	0.680394		1.02966	1.02966	0.918056		1.05524	1.05524	0.810822
High	Master Protein	O35226	26S proteasome non-ATPase regulatory subunit 4 OS=Mus musculus GN=Psmd4 PE=1 SV=1	0	127.805	44.1489	14	31	2	1	376	40.7	4.79		13.678	13	618	14		90.4		151.6	146.9	71.2	123.233		95.8	91.5	139.4	108.9		65.7	74.5	73	71.0667		0.576684	-1.73405	0.117237		0.883689	-1.13162	0.659944		0.652586	-1.53236	0.071626
High	Master Protein	Q8BJY1	26S proteasome non-ATPase regulatory subunit 5 OS=Mus musculus GN=Psmd5 PE=1 SV=4	0	80.81	30.3571	14	23	14	1	504	55.9	5.21		2.398	0	334	14		93.1		92.1	100.4	70.3	87.6		84.7	99.1	129.7	104.5		92.8	120.8	117	110.2		1.25799	1.25799	0.146058		1.19292	1.19292	0.350929		1.05455	1.05455	0.738157
High	Master Protein	Q99JI4	26S proteasome non-ATPase regulatory subunit 6 OS=Mus musculus GN=Psmd6 PE=1 SV=1	0	107.135	41.3882	15	32	15	1	389	45.5	5.52		4.736	0	90	15		88.4		122.4	122.6	72.2	105.733		69.6	102.9	164.6	112.367		80.3	102.2	74.8	85.7667		0.81116	-1.2328	0.346692		1.06274	1.06274	0.848192		0.763275	-1.31014	0.411808
High	Master Protein	P26516	26S proteasome non-ATPase regulatory subunit 7 OS=Mus musculus GN=Psmd7 PE=1 SV=2	0	60.22	32.7103	9	17	9	1	321	36.5	6.77		4.412	0	209	9		106		109.2	102.7	55.3	89.0667		63.5	89.6	143.4	98.8333		85.1	119.8	125.3	110.067		1.23578	1.23578	0.376764		1.10966	1.10966	0.753333		1.11366	1.11366	0.695334
High	Master Protein	P62334	26S proteasome regulatory subunit 10B OS=Mus musculus GN=Psmc6 PE=1 SV=1	0	207.737	74.5501	26	53	26	1	389	44.1	7.49		25.49	0	831	26		114		75.9	102.8	59.5	79.4		67.2	77	113.9	86.0333		94.3	154.9	140.4	129.867		1.6356	1.6356	0.0854686		1.08354	1.08354	0.74475		1.50949	1.50949	0.131223
High	Master Protein	P62192	26S proteasome regulatory subunit 4 OS=Mus musculus GN=Psmc1 PE=1 SV=1	0	219.082	64.5455	27	55	27	1	440	49.2	6.21		25.827	0	953	27		116.5		86.6	100.5	52	79.7		60.8	83.8	106.8	83.8		100.4	157.3	135.5	131.067		1.6445	1.6445	0.07954		1.05144	1.05144	0.844545		1.56404	1.56404	0.0900517
High	Master Protein	O88685	26S proteasome regulatory subunit 6A OS=Mus musculus GN=Psmc3 PE=1 SV=2	0	238.983	66.7421	33	89	33	1	442	49.5	5.19		46.706	0	815	33		104.9		94.9	107.1	66.6	89.5333		65.3	88.1	116.6	90		87	143.6	125.9	118.833		1.32725	1.32725	0.227538		1.00521	1.00521	0.98166		1.32037	1.32037	0.266606
High	Master Protein	P54775	26S proteasome regulatory subunit 6B OS=Mus musculus GN=Psmc4 PE=1 SV=2	0	167.882	60.5263	25	56	25	1	418	47.4	5.21		17.166	0	545	25		118.6		83.2	108	56.3	82.5		54.7	79.4	109.6	81.2333		88.3	153.7	148.1	130.033		1.57616	1.57616	0.138153		0.984646	-1.01559	0.956436		1.60074	1.60074	0.136759
High	Master Protein	P46471	26S proteasome regulatory subunit 7 OS=Mus musculus GN=Psmc2 PE=1 SV=5	0	352.212	84.0647	46	99	46	1	433	48.6	5.95		152.993	0	974	46		110.7		87	108.5	57	84.1667		61.3	86.9	126.3	91.5		89.2	146	127	120.733		1.43446	1.43446	0.177903		1.08713	1.08713	0.776006		1.31949	1.31949	0.310883
High	Master Protein	P62196	26S proteasome regulatory subunit 8 OS=Mus musculus GN=Psmc5 PE=1 SV=1	0	218.024	83.0049	35	69	35	1	406	45.6	7.55		50.795	0	633	35		111.2		77.6	103.2	54	78.2667		70.6	78.5	110.4	86.5		97.1	160.8	136.7	131.533		1.68058	1.68058	0.0849498		1.1052	1.1052	0.682537		1.52062	1.52062	0.112395
High	Master Protein	P52760	2-iminobutanoate/2-iminopropanoate deaminase OS=Mus musculus GN=Rida PE=1 SV=3	0	13.211	37.7778	4	4	4	1	135	14.2	8.68		1.512	0	73	4		103.9		129.2	74.4	106.1	103.233		97.3	99.9	79.9	92.3667		88.9	91.7	128.7	103.1		0.998708	-1.00129	0.995102		0.894737	-1.11765	0.559215		1.1162	1.1162	0.494071
High	Master Protein	Q8BHA9	2-phosphoxylose phosphatase 1 OS=Mus musculus GN=Pxylp1 PE=2 SV=1	0	10.1	5.83333	2	2	2	1	480	54.9	8.78		0.194	0	84	2		95.4		56.9	75	79.5	70.4667		74.9	217.1	116.3	136.1		103.3	103.7	77.9	94.9667		1.34768	1.34768	0.0894528		1.93141	1.93141	0.199829		0.697771	-1.43313	0.393745
High	Master Protein	O08756	3-hydroxyacyl-CoA dehydrogenase type-2 OS=Mus musculus GN=Hsd17b10 PE=1 SV=4	0	20.287	33.7165	5	5	5	1	261	27.4	8.41		1.054	0	89	5		94.3		98.8	108.8	101.5	103.033		130.8	132.7	76.1	113.2		85.3	81.5	90.3	85.7		0.83177	-1.20226	0.0115568		1.09867	1.09867	0.617311		0.757067	-1.32089	0.216002
High	Master Protein	Q8BWT1	3-ketoacyl-CoA thiolase, mitochondrial OS=Mus musculus GN=Acaa2 PE=1 SV=3	0	161.787	63.728	22	34	22	1	397	41.8	8.09		12.183	0	633	22		104.6		90.6	139.8	79.9	103.433		107.2	80.1	107.2	98.1667		91.5	102.7	96.4	96.8667		0.936513	-1.06779	0.743531		0.949082	-1.05365	0.810256		0.986757	-1.01342	0.898796
High	Master Protein	Q6GV12	3-ketodihydrosphingosine reductase OS=Mus musculus GN=Kdsr PE=1 SV=1	0	53.604	25.6024	7	15	7	1	332	35.9	7.9		2.594	0	308	7		103.2		79.8	98.7	124	100.833		91.7	110.8	96.1	99.5333		119.3	90.9	85.5	98.5667		0.977521	-1.023	0.897669		0.987107	-1.01306	0.930709		0.990288	-1.00981	0.939507
High	Master Protein	O88736	3-keto-steroid reductase OS=Mus musculus GN=Hsd17b7 PE=1 SV=1	0	15.173	12.5749	3	4	3	1	334	37.3	6.73		0.501	0	99	3		104.9		107.6	158.1	155.9	140.533		59.8	79	67.3	68.7		101.3	80.3	85.7	89.1		0.634013	-1.57725	0.0434339		0.488852	-2.04561	0.0145137		1.29694	1.29694	0.0724807
High	Master Protein	P62281	40S ribosomal protein S11 OS=Mus musculus GN=Rps11 PE=1 SV=3	0	91.175	68.3544	20	41	20	1	158	18.4	10.3		793.328	0	230	20		106.8		70.7	222.7	56.1	116.5		53.2	67.5	138.9	86.5333		72.8	120.9	90.3	94.6667		0.812589	-1.23063	0.712102		0.742775	-1.3463	0.640973		1.09399	1.09399	0.79974
High	Master Protein	P62301	40S ribosomal protein S13 OS=Mus musculus GN=Rps13 PE=1 SV=2	0	71.066	51.6556	13	25	13	1	151	17.2	10.54		42.288	0	264	13		103.3		88.5	189.7	75.9	118.033		62.8	90.7	133.2	95.5667		78.4	93.6	83.9	85.3		0.722677	-1.38374	0.41807		0.809658	-1.23509	0.616399		0.892571	-1.12036	0.649677
High	Master Protein	P62264	40S ribosomal protein S14 OS=Mus musculus GN=Rps14 PE=1 SV=3	0	90.504	49.0066	13	42	13	1	151	16.3	10.05		1388.49	0	383	13		84.8		123.2	185.3	110.5	139.667		86.9	74.4	137.5	99.6		59.5	75.6	62.5	65.8667		0.471599	-2.12045	0.0354282		0.713126	-1.40228	0.253986		0.661312	-1.51215	0.16552
High	Master Protein	P62245	40S ribosomal protein S15a OS=Mus musculus GN=Rps15a PE=1 SV=2	0	47.945	63.0769	9	16	9	1	130	14.8	10.13		18.953	0	188	9		114.9		65.6	224	55.9	115.167		47	74.6	144.3	88.6333		69.3	91.3	113.2	91.2667		0.792475	-1.26187	0.691212		0.769609	-1.29936	0.689334		1.02971	1.02971	0.937597
High	Master Protein	P14131	40S ribosomal protein S16 OS=Mus musculus GN=Rps16 PE=1 SV=4	0	94.218	76.7123	18	55	18	1	146	16.4	10.21		260.016	0	203	18		83		108.9	216	86.8	137.233		69	71.8	156	98.9333		59.2	89.6	59.7	69.5		0.506437	-1.97458	0.175052		0.720913	-1.38713	0.478582		0.702493	-1.4235	0.385828
High	Master Protein	P63276	40S ribosomal protein S17 OS=Mus musculus GN=Rps17 PE=1 SV=2	0	102.722	63.7037	9	24	9	1	135	15.5	9.85		1466.8	0	279	9		106.8		72	195.4	67.7	111.7		62.1	64.1	130.3	85.5		71.8	121.5	108.2	100.5		0.899731	-1.11144	0.813382		0.765443	-1.30643	0.610509		1.17544	1.17544	0.60663
High	Master Protein	P62270	40S ribosomal protein S18 OS=Mus musculus GN=Rps18 PE=1 SV=3	0	71.937	52.6316	14	33	14	1	152	17.7	10.99		55.234	0	392	14		112.1		78.7	219.1	58.1	118.633		57.8	62.2	131.9	83.9667		68.6	106.9	104.6	93.3667		0.787019	-1.27062	0.652954		0.707783	-1.41286	0.569327		1.11195	1.11195	0.745412
High	Master Protein	Q9CZX8	40S ribosomal protein S19 OS=Mus musculus GN=Rps19 PE=1 SV=3	0	77.673	64.8276	13	32	13	1	145	16.1	10.4		37.312	0	182	13		93.2		107.6	192.7	83.1	127.8		67.1	73	144.3	94.8		57.7	87.2	94.2	79.7		0.623631	-1.60351	0.241822		0.741784	-1.3481	0.470574		0.840717	-1.18946	0.60854
High	Master Protein	P25444	40S ribosomal protein S2 OS=Mus musculus GN=Rps2 PE=1 SV=3	0	111.646	52.901	17	41	17	1	293	31.2	10.24		14.199	0	388	17		114.5		73.3	179.2	63.1	105.2		59.8	66	119.9	81.9		79	134.3	110.9	108.067		1.02725	1.02725	0.946876		0.778517	-1.28449	0.606429		1.3195	1.3195	0.352972
High	Master Protein	P60867	40S ribosomal protein S20 OS=Mus musculus GN=Rps20 PE=1 SV=1	0	36.954	44.5378	7	26	7	1	119	13.4	9.94	Acetyl [K4(100)]	99	0	112	7		57.7		141.5	164.7	121.9	142.7		118.5	81.5	144.4	114.8		55.2	71.2	43.3	56.5667		0.396403	-2.52269	0.00431537		0.804485	-1.24303	0.274421		0.492741	-2.02946	0.0433605
High	Master Protein	P62267	40S ribosomal protein S23 OS=Mus musculus GN=Rps23 PE=1 SV=3	0	61.609	45.4545	10	46	10	1	143	15.8	10.49		132.352	0	269	10		85.5		122.9	175.2	117.7	138.6		71.8	69	112.1	84.3		72.1	95.3	78.4	81.9333		0.59115	-1.69162	0.0446723		0.608225	-1.64413	0.0779682		0.971926	-1.02889	0.886408
High	Master Protein	P62849	40S ribosomal protein S24 OS=Mus musculus GN=Rps24 PE=1 SV=1	0	56.123	46.6165	8	14	8	1	133	15.4	10.78		50.795	0	159	8		115.6		78.8	169.6	53.7	100.7		45.3	72.1	140	85.8		85.2	135.3	104.3	108.267		1.07514	1.07514	0.852301		0.852036	-1.17366	0.75767		1.26185	1.26185	0.5181
High	Master Protein	P62852	40S ribosomal protein S25 OS=Mus musculus GN=Rps25 PE=1 SV=1	0	34.028	44	7	23	7	1	125	13.7	10.11		99	0	185	7		117.9		78.2	194.2	62.6	111.667		56	73.6	137.9	89.1667		66.5	107.1	106	93.2		0.834627	-1.19814	0.693722		0.798507	-1.25234	0.666212		1.04523	1.04523	0.89336
High	Master Protein	P62855	40S ribosomal protein S26 OS=Mus musculus GN=Rps26 PE=1 SV=3	0	22.456	20.8696	2	10	2	1	115	13	11		3.642	0	281	2		129		63.1	181.8	47.9	97.6		46.2	58.2	145.7	83.3667		72.7	146.4	109.1	109.4		1.1209	1.1209	0.815566		0.854167	-1.17073	0.80038		1.31228	1.31228	0.529848
High	Master Protein	P62908	40S ribosomal protein S3 OS=Mus musculus GN=Rps3 PE=1 SV=1	0	90.296	67.0782	16	24	16	1	243	26.7	9.66		10.288	0	369	16		113.2		86.8	165.1	59.2	103.7		69.5	76.1	125.6	90.4		76.3	122	106	101.433		0.978142	-1.02235	0.950665		0.871745	-1.14712	0.732791		1.12205	1.12205	0.645203
High	Master Protein	P97351	40S ribosomal protein S3a OS=Mus musculus GN=Rps3a PE=1 SV=3	0	82.539	49.6212	17	36	17	1	264	29.9	9.73		11.743	0	186	17		117.9		66.9	202	59.4	109.433		52	71.3	135.2	86.1667		88.3	115	91.9	98.4		0.899178	-1.11213	0.826229		0.78739	-1.27002	0.68176		1.14197	1.14197	0.668294
High	Master Protein	P62702	40S ribosomal protein S4, X isoform OS=Mus musculus GN=Rps4x PE=1 SV=2	0	167.893	61.597	20	54	20	1	263	29.6	10.15		36.276	0	647	20		115.5		69.7	205.3	67.6	114.2		53.5	77.8	117.6	82.9667		74.2	118.7	100.2	97.7		0.855517	-1.16888	0.745041		0.726503	-1.37646	0.560318		1.17758	1.17758	0.551827
High	Master Protein	P97461	40S ribosomal protein S5 OS=Mus musculus GN=Rps5 PE=1 SV=3	0	41.057	40.6863	10	18	10	1	204	22.9	9.72		18.953	0	142	10		100.7		93.5	153.7	75.9	107.7		69.4	77.2	115.6	87.4		82.3	136.9	94.8	104.667		0.971835	-1.02898	0.921101		0.811513	-1.23227	0.502018		1.19756	1.19756	0.473266
High	Master Protein	P62754	40S ribosomal protein S6 OS=Mus musculus GN=Rps6 PE=1 SV=1	0	145.362	42.9719	21	48	21	1	249	28.7	10.84		202.092	0	343	21		106.7		83.5	195.9	66.1	115.167		59.4	79.1	135	91.1667		69.2	111.2	93.8	91.4		0.793632	-1.26003	0.605544		0.791606	-1.26325	0.633374		1.00256	1.00256	0.993194
High	Master Protein	P62082	40S ribosomal protein S7 OS=Mus musculus GN=Rps7 PE=2 SV=1	0	93.731	47.9381	14	34	14	1	194	22.1	10.1		157.489	0	197	14		99		64.2	200.8	59.4	108.133		64.2	84.4	177.8	108.8		64.9	108.5	76.9	83.4333		0.771578	-1.29604	0.634951		1.00617	1.00617	0.991391		0.76685	-1.30404	0.534068
High	Master Protein	P62242	40S ribosomal protein S8 OS=Mus musculus GN=Rps8 PE=1 SV=2	0	138.54	61.5385	17	52	17	1	208	24.2	10.32		810.131	0	519	17		108.6		73.7	178.3	62.5	104.833		59.7	71.6	129.3	86.8667		77	128.8	110.5	105.433		1.00572	1.00572	0.988715		0.828617	-1.20683	0.695429		1.21374	1.21374	0.519241
High	Master Protein	Q6ZWN5	40S ribosomal protein S9 OS=Mus musculus GN=Rps9 PE=1 SV=3	0	40.804	47.9381	15	24	15	1	194	22.6	10.65		18.307	0	155	15		118.9		76.2	203.5	52.7	110.8		53.4	65.2	119.9	79.5		82.9	119	108.2	103.367		0.932912	-1.07191	0.884549		0.717509	-1.39371	0.573496		1.30021	1.30021	0.360078
High	Master Protein	P14206	40S ribosomal protein SA OS=Mus musculus GN=Rpsa PE=1 SV=4	0	71.102	33.5593	8	37	8	1	295	32.8	4.87		7.577	0	427	8		90.7		108	160	104.3	124.1		87.8	85.2	104.8	92.6		80.8	97.7	80.7	86.4		0.696213	-1.43634	0.116096		0.746172	-1.34017	0.172733		0.933045	-1.07176	0.498937
High	Master Protein	Q61112	45 kDa calcium-binding protein OS=Mus musculus GN=Sdf4 PE=1 SV=1	0	49.055	30.4709	9	16	9	1	361	42	4.96		2.675	0	77	9		93.2		55.7	70.9	153.6	93.4		60.8	267.7	108.8	145.767		72.8	58	58.6	63.1333		0.675946	-1.47941	0.381403		1.56067	1.56067	0.493251		0.433112	-2.30887	0.257993
High	Master Protein	P10852	4F2 cell-surface antigen heavy chain OS=Mus musculus GN=Slc3a2 PE=1 SV=1	0	264.019	44.1065	31	91	31	1	526	58.3	5.91	Acetyl [K10(99.5)]	34.112	0	1283	31		86.1		165.6	139.1	293	199.233		74.9	68.4	49	64.1		47.8	42.4	33.6	41.2667		0.207127	-4.82795	0.029576		0.321733	-3.10816	0.0484492		0.643786	-1.55331	0.0606057
High	Master Protein	Q9JLJ2	4-trimethylaminobutyraldehyde dehydrogenase OS=Mus musculus GN=Aldh9a1 PE=1 SV=1	0	62.232	26.3158	9	11	9	1	494	53.5	6.98		1.326	0	209	9		102.5		95.4	76.1	60.3	77.2667		155.1	108.9	127.4	130.467		90.2	91.9	92.2	91.4333		1.18335	1.18335	0.235987		1.68852	1.68852	0.0341469		0.700818	-1.4269	0.043921
High	Master Protein	Q5EG47	5'-AMP-activated protein kinase catalytic subunit alpha-1 OS=Mus musculus GN=Prkaa1 PE=1 SV=2	0	15.369	7.69231	3	3	3	1	559	63.9	8.12		0.212	0	70	3		104.3		80.8	97.4	92	90.0667		100.6	89.4	87.3	92.4333		103.8	133.3	111.1	116.067		1.28868	1.28868	0.062174		1.02628	1.02628	0.730218		1.25568	1.25568	0.0731197
High	Master Protein	O54950	5'-AMP-activated protein kinase subunit gamma-1 OS=Mus musculus GN=Prkag1 PE=1 SV=2	0	25.69	16.0606	5	6	5	1	330	37.5	7.14		0.823	0	91	5		105.4		111.8	163.4	107.8	127.667		91.4	80.4	87.9	86.5667		80.5	90.1	81.3	83.9667		0.657702	-1.52044	0.0739084		0.678068	-1.47478	0.0867964		0.969965	-1.03096	0.592044
High	Master Protein	Q61503	5'-nucleotidase OS=Mus musculus GN=Nt5e PE=1 SV=2	0	323.798	48.2639	27	113	27	1	576	63.8	6.64		34.112	0	2073	27		93.7		85.8	66.5	99.1	83.8		149.2	137.3	88.8	125.1		110.6	89	80.1	93.2333		1.11257	1.11257	0.511242		1.49284	1.49284	0.117472		0.74527	-1.34179	0.196306
High	Master Protein	Q8K010	5-oxoprolinase OS=Mus musculus GN=Oplah PE=1 SV=1	0	17.116	4.42547	3	3	3	1	1288	137.5	6.28		0.102	0	73	3		104.6		92.1	98.6	70.2	86.9667		97	85	101.1	94.3667		113.4	119.8	118.2	117.133		1.34688	1.34688	0.0266154		1.08509	1.08509	0.494511		1.24126	1.24126	0.0118857
High	Master Protein	P63038	60 kDa heat shock protein, mitochondrial OS=Mus musculus GN=Hspd1 PE=1 SV=1	0	27.678	14.3106	6	20	6	1	573	60.9	6.18		0.668	0	125	6		84.5		161.9	82	128.2	124.033		130	117	96.8	114.6		80.1	60.8	58.8	66.5667		0.536684	-1.86329	0.0758964		0.923945	-1.08232	0.726049		0.580861	-1.72158	0.0152471
High	Master Protein	P14869	60S acidic ribosomal protein P0 OS=Mus musculus GN=Rplp0 PE=1 SV=3	0	100.069	53.6278	15	36	15	1	317	34.2	6.25		11.589	0	286	15		109		63	175.1	68.5	102.2		61	77.7	130.1	89.6		85.1	132.2	98.3	105.2		1.02935	1.02935	0.942509		0.876712	-1.14063	0.779147		1.17411	1.17411	0.567948
High	Master Protein	P99027	60S acidic ribosomal protein P2 OS=Mus musculus GN=Rplp2 PE=1 SV=3	0	94.677	84.3478	9	25	9	1	115	11.6	4.54		1466.8	0	382	9		104.5		90.1	160.7	57.2	102.667		59.3	110.7	170.9	113.633		82.9	92.1	71.6	82.2		0.800649	-1.24899	0.546447		1.10682	1.10682	0.817108		0.723379	-1.3824	0.392032
High	Master Protein	Q6ZWV3	60S ribosomal protein L10 OS=Mus musculus GN=Rpl10 PE=1 SV=3	0	77.206	64.486	16	28	16	1	214	24.6	10.08		45.416	0	214	16		107.2		70.3	193.9	83.5	115.9		57.2	73.1	120.1	83.4667		81.5	121.9	91.3	98.2333		0.84757	-1.17984	0.688968		0.720161	-1.38858	0.497325		1.17692	1.17692	0.546847
High	Master Protein	P53026	60S ribosomal protein L10a OS=Mus musculus GN=Rpl10a PE=1 SV=3	0	40.302	17.9724	6	9	6	1	217	24.9	9.98		3.924	0	89	6		110.8		76.4	206.6	102.8	128.6		57.8	74.3	124.8	85.6333		71.7	107.3	67.4	82.1333		0.638673	-1.56575	0.327591		0.665889	-1.50175	0.389494		0.959128	-1.04261	0.890165
High	Master Protein	Q9CXW4	60S ribosomal protein L11 OS=Mus musculus GN=Rpl11 PE=1 SV=4	0	47.707	26.4045	7	18	7	1	178	20.2	9.6		11.589	0	124	7		80.2		88.5	241.2	102.4	144.033		58.5	74.1	142.9	91.8333		44.9	105.2	62	70.7		0.490859	-2.03725	0.230878		0.637584	-1.56842	0.397987		0.769873	-1.29892	0.539405
High	Master Protein	P35979	60S ribosomal protein L12 OS=Mus musculus GN=Rpl12 PE=1 SV=2	0	94.354	63.0303	11	36	11	1	165	17.8	9.42		34.112	0	542	11		100.6		83.3	205.5	91.9	126.9		69.6	85.3	122.4	92.4333		80.4	95.5	65.3	80.4		0.63357	-1.57836	0.313145		0.728395	-1.37288	0.461653		0.869816	-1.14967	0.538638
High	Master Protein	P47963	60S ribosomal protein L13 OS=Mus musculus GN=Rpl13 PE=1 SV=3	0	112.583	68.7204	20	70	20	1	211	24.3	11.55		491.388	0	414	20		99.7		68.6	263.4	67.1	133.033		54.4	66.7	128.9	83.3333		75.4	99	76.8	83.7333		0.629416	-1.58877	0.494331		0.626409	-1.5964	0.512015		1.0048	1.0048	0.987651
High	Master Protein	P19253	60S ribosomal protein L13a OS=Mus musculus GN=Rpl13a PE=1 SV=4	0	48.269	36.9458	11	32	11	1	203	23.4	11.02		6.627	0	185	11		121		79.2	236.9	60.4	125.5		54	72.1	112	79.3667		70.9	105.3	88.2	88.1333		0.702258	-1.42398	0.546815		0.632404	-1.58127	0.474648		1.11046	1.11046	0.680869
High	Master Protein	Q9CR57	60S ribosomal protein L14 OS=Mus musculus GN=Rpl14 PE=1 SV=3	0	55.57	37.788	12	22	12	1	217	23.5	11.02		16.783	0	345	12		93.9		64.4	222.3	72.7	119.8		52.5	75.2	144.2	90.6333		77.5	122	75.2	91.5667		0.764329	-1.30834	0.625726		0.756539	-1.32181	0.642847		1.0103	1.0103	0.977782
High	Master Protein	Q9CZM2	60S ribosomal protein L15 OS=Mus musculus GN=Rpl15 PE=2 SV=4	0	57.63	35.2941	7	22	7	1	204	24.1	11.62		6.197	0	149	7		122.5		37.5	250.8	59.9	116.067		35.2	51.3	112.9	66.4667		82.6	130.6	116.7	109.967		0.947444	-1.05547	0.933958		0.572659	-1.74624	0.527131		1.65446	1.65446	0.19064
High	Master Protein	Q9CPR4	60S ribosomal protein L17 OS=Mus musculus GN=Rpl17 PE=1 SV=3	0	78.66	53.2609	15	25	15	1	184	21.4	10.18		42.288	0	188	15		114.3		67	184.7	63.9	105.2		45.2	66.1	105	72.1		100.7	148.7	104.5	117.967		1.12136	1.12136	0.779545		0.685361	-1.45908	0.48862		1.63615	1.63615	0.120735
High	Master Protein	P35980	60S ribosomal protein L18 OS=Mus musculus GN=Rpl18 PE=1 SV=3	0	71.356	47.3404	11	49	11	1	188	21.6	11.78		214.443	0	313	11		117.4		66.8	210.1	89.1	122		44.1	65.6	103.5	71.0667		81.2	115.9	106.3	101.133		0.828962	-1.20633	0.671679		0.582514	-1.7167	0.346532		1.42308	1.42308	0.211075
High	Master Protein	P62717	60S ribosomal protein L18a OS=Mus musculus GN=Rpl18a PE=1 SV=1	0	82.493	48.2955	12	31	12	1	176	20.7	10.71		40.246	0	334	12		111.4		65.3	204.3	67.8	112.467		57.2	71.3	113.5	80.6667		88.3	120.6	100.3	103.067		0.91642	-1.0912	0.850862		0.71725	-1.39421	0.551251		1.27769	1.27769	0.311719
High	Master Protein	P84099	60S ribosomal protein L19 OS=Mus musculus GN=Rpl19 PE=1 SV=1	0	66.93	35.7143	12	23	12	1	196	23.5	11.47		99	0	337	12		119.3		50.4	171.1	57.1	92.8667		53.4	66.3	102.1	73.9333		99.4	163.6	117.2	126.733		1.36468	1.36468	0.480577		0.796123	-1.25609	0.673965		1.71416	1.71416	0.0931258
High	Master Protein	O09167	60S ribosomal protein L21 OS=Mus musculus GN=Rpl21 PE=1 SV=3	0	46.56	48.125	8	24	8	1	160	18.6	10.49		99	0	136	8		101.3		86.8	253.8	87.3	142.633		46.8	77	116.2	80		61.3	89.2	80.4	76.9667		0.539612	-1.85318	0.307442		0.560879	-1.78292	0.349015		0.962083	-1.03941	0.895645
High	Master Protein	P67984	60S ribosomal protein L22 OS=Mus musculus GN=Rpl22 PE=1 SV=2	0	22.176	44.5312	5	9	5	1	128	14.8	9.19		9	0	74	5		98.3		91.8	166.1	103.2	120.367		73	85.1	125.6	94.5667		68.4	88.7	99.7	85.6		0.71116	-1.40615	0.234434		0.785655	-1.27282	0.409701		0.905182	-1.10475	0.650808
High	Master Protein	P62830	60S ribosomal protein L23 OS=Mus musculus GN=Rpl23 PE=1 SV=1	0	68.51	70	11	25	11	1	140	14.9	10.51		58.948	0	334	11		106.7		78.6	198.6	76.7	117.967		69.4	73.2	116.5	86.3667		75.2	113.1	92.1	93.4667		0.792314	-1.26213	0.589134		0.732128	-1.36588	0.503705		1.08221	1.08221	0.72299
High	Master Protein	P62751	60S ribosomal protein L23a OS=Mus musculus GN=Rpl23a PE=1 SV=1	0	67.513	41.0256	12	22	12	1	156	17.7	10.45		128.155	0	184	12		82.2		122.9	152.2	125.6	133.567		74.2	77	152.2	101.133		68.5	80	65.2	71.2333		0.533317	-1.87506	0.0038562		0.757175	-1.3207	0.299053		0.704351	-1.41975	0.313197
High	Master Protein	Q8BP67	60S ribosomal protein L24 OS=Mus musculus GN=Rpl24 PE=1 SV=2	0	52.862	42.6752	9	22	9	1	157	17.8	11.25		55.234	0	292	9		110		66.1	228.3	61.3	118.567		57.8	74.3	131.1	87.7333		67.3	110.3	93.4	90.3333		0.761878	-1.31255	0.642326		0.739949	-1.35144	0.630008		1.02964	1.02964	0.923638
High	Master Protein	P61358	60S ribosomal protein L27 OS=Mus musculus GN=Rpl27 PE=1 SV=2	0	27.919	49.2647	7	21	7	1	136	15.8	10.56		45.416	0	161	7		114.9		107.3	162	87.8	119.033		68.7	74.1	132.8	91.8667		65.8	86.2	100.3	84.1		0.706525	-1.41538	0.224898		0.771773	-1.29572	0.419796		0.915457	-1.09235	0.750914
High	Master Protein	P14115	60S ribosomal protein L27a OS=Mus musculus GN=Rpl27a PE=1 SV=5	0	54.962	41.2162	9	34	9	1	148	16.6	11.12		236.137	0	278	9		107.7		89.1	204.9	90	128		56.3	89.5	127.2	91		68.9	91.8	74.5	78.4		0.6125	-1.63265	0.273025		0.710938	-1.40659	0.443556		0.861538	-1.16071	0.591131
High	Master Protein	P41105	60S ribosomal protein L28 OS=Mus musculus GN=Rpl28 PE=1 SV=2	0	68.157	50.365	11	27	11	1	137	15.7	12.02		128.155	0	182	11		118.7		47.8	297.4	56.1	133.767		48.3	69.2	147.7	88.4		63.2	83	68.6	71.6		0.53526	-1.86825	0.490907		0.660852	-1.5132	0.630598		0.809955	-1.23464	0.614756
High	Master Protein	P47915	60S ribosomal protein L29 OS=Mus musculus GN=Rpl29 PE=2 SV=2	0	33.919	43.125	9	28	9	1	160	17.6	11.84		145.78	0	127	9		102		75.7	239.4	74.9	130		50.4	72.9	126.5	83.2667		78	99.8	80.4	86.0667		0.662051	-1.51046	0.470162		0.640513	-1.56125	0.473852		1.03363	1.03363	0.911288
High	Master Protein	P27659	60S ribosomal protein L3 OS=Mus musculus GN=Rpl3 PE=1 SV=3	0	156.447	41.4392	23	63	23	1	403	46.1	10.21		88.615	0	557	23		105.9		70.6	212	73.1	118.567		54.4	70.9	124.3	83.2		79.4	128.1	81.3	96.2667		0.81192	-1.23165	0.674851		0.701715	-1.42508	0.528198		1.15705	1.15705	0.646973
High	Master Protein	P62889	60S ribosomal protein L30 OS=Mus musculus GN=Rpl30 PE=1 SV=2	0	54.819	57.3913	11	20	11	1	115	12.8	9.63		55.234	0	218	11		84.6		89.5	212	94.9	132.133		68.1	80.8	142.3	97.0667		65.2	94.8	67.8	75.9333		0.574672	-1.74012	0.243		0.734612	-1.36126	0.488926		0.78228	-1.27831	0.441963
High	Master Protein	P62900	60S ribosomal protein L31 OS=Mus musculus GN=Rpl31 PE=1 SV=1	0	48.38	64	12	27	12	1	125	14.5	10.54		137.95	0	240	12		65.7		109.1	215.8	118	147.633		70.4	82.9	135.9	96.4		53.4	91.7	57.1	67.4		0.456536	-2.19041	0.0915413		0.652969	-1.53147	0.265807		0.69917	-1.43027	0.284584
High	Master Protein	P62911	60S ribosomal protein L32 OS=Mus musculus GN=Rpl32 PE=1 SV=2	0	49.572	56.2963	9	20	9	1	135	15.9	11.33		137.95	0	143	9		106.5		58.7	241	61.3	120.333		48.5	64.7	128.9	80.7		77.9	117.2	95.3	96.8		0.804432	-1.24311	0.721011		0.670637	-1.49112	0.575763		1.1995	1.1995	0.583813
High	Master Protein	Q9D1R9	60S ribosomal protein L34 OS=Mus musculus GN=Rpl34 PE=1 SV=2	0	46.378	42.735	12	22	12	1	117	13.3	11.47		463.159	0	87	12		97.4		79.2	260.6	84	141.267		62.6	76.7	121.5	86.9333		65.9	90.7	61.4	72.6667		0.514394	-1.94404	0.319308		0.615385	-1.625	0.432146		0.83589	-1.19633	0.514188
High	Master Protein	Q6ZWV7	60S ribosomal protein L35 OS=Mus musculus GN=Rpl35 PE=1 SV=1	0	24.8	31.7073	5	7	5	1	123	14.5	11.05		30.623	0	76	5		97.6		82.7	176.9	76.7	112.1		61.6	90.6	190.5	114.233		62.8	77.2	83.4	74.4667		0.664288	-1.50537	0.317956		1.01903	1.01903	0.968493		0.651882	-1.53402	0.37118
High	Master Protein	P47964	60S ribosomal protein L36 OS=Mus musculus GN=Rpl36 PE=3 SV=2	0	19.554	23.8095	4	7	4	1	105	12.2	11.34		9	0	79	4		104.7		67.4	204.7	62.7	111.6		55.1	61.1	147.9	88.0333		75.1	131	90.4	98.8333		0.885603	-1.12917	0.809074		0.788829	-1.2677	0.692374		1.12268	1.12268	0.768668
High	Master Protein	Q9JJI8	60S ribosomal protein L38 OS=Mus musculus GN=Rpl38 PE=1 SV=3	0	24.619	51.4286	4	14	4	1	70	8.2	10.1		214.443	0	84	4		111.6		66.7	189.4	58	104.7		54.1	68.7	155.8	92.8667		85.1	93.8	116.7	98.5333		0.941102	-1.06258	0.894021		0.886979	-1.12742	0.834227		1.06102	1.06102	0.872444
High	Master Protein	Q9D8E6	60S ribosomal protein L4 OS=Mus musculus GN=Rpl4 PE=1 SV=3	0	217.553	49.4033	28	82	28	1	419	47.1	11		74.858	0	871	28		117.7		49.6	219.5	59.9	109.667		45.9	60.1	118.9	74.9667		79.5	141.7	107.2	109.467		0.998176	-1.00183	0.997408		0.683587	-1.46287	0.590242		1.4602	1.4602	0.295457
High	Master Protein	P47962	60S ribosomal protein L5 OS=Mus musculus GN=Rpl5 PE=1 SV=3	0	45.626	34.3434	9	17	9	1	297	34.4	9.77		3.642	0	201	9		113		84.1	159.4	63.6	102.367		67.7	84.3	112.4	88.1333		92.2	126.4	96.9	105.167		1.02735	1.02735	0.932435		0.860957	-1.1615	0.678667		1.19327	1.19327	0.369869
High	Master Protein	P47911	60S ribosomal protein L6 OS=Mus musculus GN=Rpl6 PE=1 SV=3	0	144.857	45.9459	23	63	23	1	296	33.5	10.7		99	0	586	23		103.7		70	232.9	75.6	126.167		54.1	76.3	142.7	91.0333		62.1	99.2	83.4	81.5667		0.646499	-1.54679	0.458819		0.721532	-1.38594	0.587569		0.896009	-1.11606	0.758105
High	Master Protein	P14148	60S ribosomal protein L7 OS=Mus musculus GN=Rpl7 PE=1 SV=2	0	142.065	48.5185	20	77	20	1	270	31.4	10.89		128.155	0	479	20		115.3		74.4	200.3	67	113.9		53	68.3	115.8	79.0333		78.6	122.2	105.2	102		0.895522	-1.11667	0.804821		0.693884	-1.44116	0.501124		1.29059	1.29059	0.37019
High	Master Protein	P12970	60S ribosomal protein L7a OS=Mus musculus GN=Rpl7a PE=1 SV=2	0	121.21	51.5038	20	49	20	1	266	30	10.56		83.834	0	514	20		95.7		98.9	213.1	103.8	138.6		66.8	73.9	112.5	84.4		72.6	92.4	70.2	78.4		0.565657	-1.76786	0.187716		0.608947	-1.64218	0.245795		0.92891	-1.07653	0.724185
High	Master Protein	P62918	60S ribosomal protein L8 OS=Mus musculus GN=Rpl8 PE=1 SV=2	0	89.616	47.0817	16	48	16	1	257	28	11.03		82.768	0	334	16		92.7		108.4	221.4	96.6	142.133		67.6	76.1	124.5	89.4		67.2	82	63.5	70.9		0.498827	-2.0047	0.150928		0.628987	-1.58986	0.292576		0.793065	-1.26093	0.37622
High	Master Protein	P51410	60S ribosomal protein L9 OS=Mus musculus GN=Rpl9 PE=2 SV=2	0	84.742	39.5833	10	20	10	1	192	21.9	9.95		22.101	0	266	10		92.4		81.7	238.6	82	134.1		63.1	68.5	151.5	94.3667		56.8	96.2	69.2	74.0667		0.552324	-1.81053	0.324846		0.703704	-1.42105	0.541275		0.784882	-1.27408	0.546877
High	Master Protein	Q9DCD0	6-phosphogluconate dehydrogenase, decarboxylating OS=Mus musculus GN=Pgd PE=1 SV=3	0	130.561	40.5797	19	39	19	1	483	53.2	7.23		5.978	0	423	19		95.3		109.8	81.4	83.2	91.4667		155.5	117.1	118.1	130.233		77.5	79.9	82.1	79.8333		0.872813	-1.14572	0.278127		1.42383	1.42383	0.0680744		0.613002	-1.63132	0.0165865
High	Master Protein	P20029	78 kDa glucose-regulated protein OS=Mus musculus GN=Hspa5 PE=1 SV=3	0	387.724	56.6412	46	161	43	1	655	72.4	5.16		111.202	0	2156	46		83.7		108.3	77.1	185.1	123.5		143	147.3	89	126.433		61.9	51.6	53	55.5		0.449393	-2.22523	0.102673		1.02375	1.02375	0.940889		0.438967	-2.27808	0.0203527
High	Master Protein	P97819	85/88 kDa calcium-independent phospholipase A2 OS=Mus musculus GN=Pla2g6 PE=1 SV=3	0	69.693	23.544	12	20	12	1	807	89.5	7.24		1.024	0	294	12		105.6		76.3	85.4	73.7	78.4667		86.1	96.7	85.6	89.4667		131.6	128.2	130.9	130.233		1.65973	1.65973	0.000150646		1.14019	1.14019	0.0957476		1.45566	1.45566	0.000412772
High	Master Protein	Q8BU33	Acetolactate synthase-like protein OS=Mus musculus GN=Ilvbl PE=1 SV=1	0	146.527	35.6013	13	22	13	1	632	68.1	8.69		2.652	0	798	13		98.2		101.4	140.2	159.5	133.7		76.8	88.3	89.7	84.9333		84.3	82.1	79.5	81.9667		0.613064	-1.63115	0.0392311		0.635253	-1.57418	0.0500127		0.965071	-1.03619	0.52961
High	Master Protein	Q8CAY6	Acetyl-CoA acetyltransferase, cytosolic OS=Mus musculus GN=Acat2 PE=1 SV=2	0	281.725	64.7355	21	76	21	1	397	41.3	7.5	Acetyl [K265(100); K266(100)]	99	0	1209	21		74		95.1	68.4	82.1	81.8667		172.7	163.6	162.2	166.167		55.1	67.8	59.1	60.6667		0.741042	-1.34945	0.0687082		2.02972	2.02972	0.000549677		0.365095	-2.73901	2.95601e-05
High	Master Protein	Q8QZT1	Acetyl-CoA acetyltransferase, mitochondrial OS=Mus musculus GN=Acat1 PE=1 SV=1	0	22.205	12.9717	3	4	3	1	424	44.8	8.51		0.445	0	117	3		104		113.6	91.5	79.1	94.7333		160.9	111.3	103.6	125.267		72	86.9	77	78.6333		0.830049	-1.20475	0.217086		1.32231	1.32231	0.21234		0.627728	-1.59305	0.0651253
High	Master Protein	Q99J27	Acetyl-coenzyme A transporter 1 OS=Mus musculus GN=Slc33a1 PE=1 SV=1	0	28.059	14.1818	7	7	7	1	550	61	8.16		0.743	0	103	7		97.9		150.9	146.3	191.3	162.833		50.5	83.7	67.8	67.3333		71.5	72.8	67.4	70.5667		0.433367	-2.30751	0.00303805		0.413511	-2.41832	0.00516217		1.04802	1.04802	0.756199
High	Master Protein	Q9WV54	Acid ceramidase OS=Mus musculus GN=Asah1 PE=1 SV=1	0	79.837	36.802	12	23	12	1	394	44.6	8.46		4.248	0	278	12		99.6		109.3	102.5	61.9	91.2333		118.5	81.7	94.1	98.1		115.6	96.3	120.7	110.867		1.2152	1.2152	0.301361		1.07526	1.07526	0.726897		1.13014	1.13014	0.385536
High	Master Protein	P58242	Acid sphingomyelinase-like phosphodiesterase 3b OS=Mus musculus GN=Smpdl3b PE=1 SV=1	0	66.049	34.6491	10	14	10	1	456	51.6	6.43		2.039	0	157	10		86		183.2	78.2	137	132.8		154.3	100.5	74.4	109.733		68.2	62.3	55.9	62.1333		0.467871	-2.13734	0.0820241		0.826305	-1.21021	0.580657		0.566221	-1.76609	0.115997
High	Master Protein	Q99KI0	Aconitate hydratase, mitochondrial OS=Mus musculus GN=Aco2 PE=1 SV=1	0	43.122	11.7949	8	11	8	1	780	85.4	7.93		0.734	0	119	8		104.9		77.1	71.8	74	74.3		141.9	106.5	82.9	110.433		105.6	113.4	121.9	113.633		1.52939	1.52939	0.00135996		1.48632	1.48632	0.10376		1.02898	1.02898	0.865915
High	Master Protein	P23578	Acrosin OS=Mus musculus GN=Acr PE=1 SV=1	0	92.276	30.5046	8	20	8	1	436	48.9	9.36		2.455	0	417	8		107.4		49.6	46.6	43.4	46.5333		137	69.5	68.2	91.5667		174.5	137.1	166.7	159.433		3.42622	3.42622	0.000609902		1.96777	1.96777	0.119347		1.74117	1.74117	0.0557899
High	Master Protein	P60710	Actin, cytoplasmic 1 OS=Mus musculus GN=Actb PE=1 SV=1	0	710.93	70.9333	40	663	13	1	375	41.7	5.48	Acetyl [K18]	3.00788e+06	52	6004	40		107.5		89.8	110.1	83.2	94.3667		82.8	81.8	109.6	91.4		84.7	116.4	134.2	111.767		1.18439	1.18439	0.353324		0.968562	-1.03246	0.81958		1.22283	1.22283	0.299512
High	Master Protein	Q9QZB7	Actin-related protein 10 OS=Mus musculus GN=Actr10 PE=1 SV=2	0	14.543	11.7506	3	4	3	1	417	46.2	7.61		0.407	0	84	3		115.9		146.5	154.5	42.2	114.4		39.6	77.8	207.5	108.3		53.2	95.4	67.6	72.0667		0.629953	-1.58742	0.330313		0.946678	-1.05633	0.926796		0.665436	-1.50278	0.526548
High	Master Protein	P61161	Actin-related protein 2 OS=Mus musculus GN=Actr2 PE=1 SV=1	0	81.232	36.5482	12	18	12	1	394	44.7	6.74	Acetyl [K7]	3.489	0	202	12		105.7		87.2	99.4	55.3	80.6333		94.5	75	170.1	113.2		102.5	104.8	105.6	104.3		1.29351	1.29351	0.146979		1.40389	1.40389	0.364246		0.921378	-1.08533	0.774358
High	Master Protein	Q9WV32	Actin-related protein 2/3 complex subunit 1B OS=Mus musculus GN=Arpc1b PE=1 SV=4	0	27.935	23.3871	8	10	8	1	372	41	8.35		2.162	0	76	8		105.5		84.3	101.3	66.2	83.9333		87.6	70.5	155.3	104.467		113.2	113.9	102.2	109.767		1.30778	1.30778	0.0753537		1.24464	1.24464	0.501198		1.05073	1.05073	0.849377
High	Master Protein	Q9CVB6	Actin-related protein 2/3 complex subunit 2 OS=Mus musculus GN=Arpc2 PE=1 SV=3	0	38.458	32.3333	8	12	8	1	300	34.3	7.36		1.462	0	72	8		96		77.6	109	40.7	75.7667		93.4	68.7	222.9	128.333		94.9	110.5	86.3	97.2333		1.28333	1.28333	0.363855		1.6938	1.6938	0.367025		0.757662	-1.31985	0.555016
High	Master Protein	Q9JM76	Actin-related protein 2/3 complex subunit 3 OS=Mus musculus GN=Arpc3 PE=1 SV=3	0	37.329	51.6854	7	10	7	1	178	20.5	8.59		3.642	0	108	7		99.7		89.4	88.4	55.2	77.6667		76	64.8	193.7	111.5		114.9	110.2	107.7	110.933		1.42833	1.42833	0.0436969		1.43562	1.43562	0.472798		0.994918	-1.00511	0.989705
High	Master Protein	P59999	Actin-related protein 2/3 complex subunit 4 OS=Mus musculus GN=Arpc4 PE=1 SV=3	0	36.856	41.6667	8	16	8	1	168	19.7	8.43		5.105	0	143	8		85		81.4	122.8	41.6	81.9333		97.8	72.7	203.6	124.7		105.5	130	59.5	98.3333		1.20016	1.20016	0.627462		1.52197	1.52197	0.40938		0.788559	-1.26814	0.590345
High	Master Protein	Q9CPW4	Actin-related protein 2/3 complex subunit 5 OS=Mus musculus GN=Arpc5 PE=1 SV=3	0	28.676	37.7483	5	8	5	1	151	16.3	5.67	Acetyl [K3]	2.831	0	149	5		93.1		106.1	95.6	75.2	92.3		95.4	64.1	139.2	99.5667		116.9	107.8	106.7	110.467		1.19682	1.19682	0.132291		1.07873	1.07873	0.773454		1.10947	1.10947	0.646524
High	Master Protein	Q99JY9	Actin-related protein 3 OS=Mus musculus GN=Actr3 PE=1 SV=3	0	150.653	53.8278	17	35	17	1	418	47.3	5.88		10.007	0	548	17		109		82.4	92.5	63	79.3		90.9	67.7	136.7	98.4333		123.9	115.3	118.7	119.3		1.50441	1.50441	0.0113374		1.24128	1.24128	0.434354		1.21199	1.21199	0.364723
High	Master Protein	Q8R146	Acylamino-acid-releasing enzyme OS=Mus musculus GN=Apeh PE=1 SV=3	0	50.332	14.3443	9	14	9	1	732	81.5	5.59		1.285	0	182	9		108.1		80.1	85.3	57	74.1333		72.7	86.6	157.8	105.7		111.7	121.6	119.1	117.467		1.58453	1.58453	0.00920742		1.42581	1.42581	0.318907		1.11132	1.11132	0.680258
High	Master Protein	Q91YX5	Acyl-CoA:lysophosphatidylglycerol acyltransferase 1 OS=Mus musculus GN=Lpgat1 PE=1 SV=1	0	22.178	15.6757	5	6	5	1	370	43.1	8.79		0.931	0	94	5		104		108.4	139.1	123	123.5		75.9	80.1	104.5	86.8333		95.6	87	82.4	88.3333		0.71525	-1.39811	0.0220516		0.703104	-1.42226	0.0434119		1.01727	1.01727	0.88482
High	Master Protein	P31786	Acyl-CoA-binding protein OS=Mus musculus GN=Dbi PE=1 SV=2	0	24.561	39.0805	2	3	2	1	87	10	8.82		2.162	0	94	2		91		220.6	63.1	130	137.9		77.4	113.3	63	84.5667		105.6	78.1	57.8	80.5		0.583756	-1.71304	0.295127		0.613246	-1.63067	0.329033		0.951912	-1.05052	0.851604
High	Master Protein	Q91ZN5	Adenosine 3'-phospho 5'-phosphosulfate transporter 1 OS=Mus musculus GN=Slc35b2 PE=1 SV=1	0	63.103	20.1856	12	27	12	1	431	47.3	9.29		7.913	0	260	12		87		171	125.5	184.3	160.267		64	129.6	92.1	95.2333		51.7	47.6	47.1	48.8		0.304493	-3.28415	0.00336015		0.594218	-1.68288	0.0669373		0.512426	-1.9515	0.0714795
High	Master Protein	P50247	Adenosylhomocysteinase OS=Mus musculus GN=Ahcy PE=1 SV=3	0	122.228	44.213	17	33	17	1	432	47.7	6.54	Acetyl [K4]	6.743	0	415	17		98.8		82.4	72.8	83.3	79.5		101.9	78.3	162.1	114.1		86.9	128.6	104.9	106.8		1.3434	1.3434	0.0949477		1.43522	1.43522	0.241275		0.936021	-1.06835	0.80527
High	Master Protein	P54822	Adenylosuccinate lyase OS=Mus musculus GN=Adsl PE=1 SV=2	0	41.138	16.7355	6	12	6	1	484	54.8	7.27		0.951	0	185	6		109		96.5	85.5	53.2	78.4		133.6	67.2	95.5	98.7667		126.6	105.4	127.4	119.8		1.52806	1.52806	0.0494873		1.25978	1.25978	0.429849		1.21296	1.21296	0.363755
High	Master Protein	P28650	Adenylosuccinate synthetase isozyme 1 OS=Mus musculus GN=Adssl1 PE=1 SV=2	0	31.924	20.3501	6	6	5	1	457	50.2	8.43		0.61	0	81	6		103.7		82	88.5	82.8	84.4333		102.8	78.8	78.5	86.7		139.1	128.3	115.6	127.667		1.51204	1.51204	0.00366433		1.02685	1.02685	0.798455		1.47251	1.47251	0.0176967
High	Master Protein	P46664	Adenylosuccinate synthetase isozyme 2 OS=Mus musculus GN=Adss PE=1 SV=2	0	42.688	20.614	7	11	6	1	456	50	6.38		1.096	1	142	7		82.6		128.5	87.4	108.6	108.167		155.5	121.9	97.1	124.833		74.3	74.9	69.2	72.8		0.673035	-1.48581	0.0421217		1.15408	1.15408	0.465231		0.583178	-1.71474	0.0377531
High	Master Protein	P40124	Adenylyl cyclase-associated protein 1 OS=Mus musculus GN=Cap1 PE=1 SV=4	0	133.807	37.5527	19	41	19	1	474	51.5	7.52		8.326	0	311	19		103.2		101.6	76.4	56.7	78.2333		105.7	94.2	185.4	128.433		91.3	95.6	89.9	92.2667		1.17938	1.17938	0.344606		1.64167	1.64167	0.186045		0.718401	-1.39198	0.276507
High	Master Protein	Q8CJ12	Adhesion G-protein coupled receptor G2 OS=Mus musculus GN=Adgrg2 PE=1 SV=1	0	139.757	13.6769	13	69	13	1	1009	110.1	7.21		4.878	0	1005	13		85.2		219.6	100.9	135	151.833		118.4	97.2	89	101.533		55.3	55.8	43.6	51.5667		0.339627	-2.94441	0.0476478		0.668716	-1.4954	0.238692		0.507879	-1.96897	0.00655141
High	Master Protein	Q9D7N9	Adipocyte plasma membrane-associated protein OS=Mus musculus GN=Apmap PE=1 SV=1	0	86.672	33.012	13	21	13	1	415	46.4	6.32		3.507	0	189	13		100.2		71.7	114.3	178.8	121.6		74.1	115.1	95.2	94.8		102.1	74.4	74.1	83.5333		0.686952	-1.45571	0.306322		0.779605	-1.2827	0.466125		0.881153	-1.13488	0.495536
High	Master Protein	P48962	ADP/ATP translocase 1 OS=Mus musculus GN=Slc25a4 PE=1 SV=4	0	100.055	50.3356	14	31	7	1	298	32.9	9.72		8.006	0	457	14		110		58.1	107.8	99.5	88.4667		56.3	123.7	101	93.6667		130.7	116.1	96.8	114.533		1.29465	1.29465	0.226161		1.05878	1.05878	0.845788		1.22278	1.22278	0.398524
High	Master Protein	P51881	ADP/ATP translocase 2 OS=Mus musculus GN=Slc25a5 PE=1 SV=3	0	85.3	47.9866	14	28	7	1	298	32.9	9.73		6.197	6	404	14		105.9		59.7	146.2	109.8	105.233		45.6	130.8	110.6	95.6667		104.7	100.3	86.5	97.1667		0.923345	-1.08302	0.769016		0.909091	-1.1	0.803086		1.01568	1.01568	0.957224
High	Master Protein	Q3V132	ADP/ATP translocase 4 OS=Mus musculus GN=Slc25a31 PE=1 SV=1	0	49.683	26.25	9	21	5	1	320	35.2	9.58		2.675	0	261	9		105.2		74	143.9	132.4	116.767		58.5	115.5	97.5	90.5		102.2	92.7	78.2	91.0333		0.779617	-1.28268	0.320974		0.77505	-1.29024	0.392173		1.00589	1.00589	0.978041
High	Master Protein	P61750	ADP-ribosylation factor 4 OS=Mus musculus GN=Arf4 PE=1 SV=2	0	120.911	46.1111	8	49	3	1	180	20.4	7.14		42.288	0	624	8		101.5		99.9	139.7	131	123.533		90.6	102.4	93.8	95.6		86.8	84	70.4	80.4		0.650836	-1.53648	0.0301371		0.77388	-1.29219	0.0906356		0.841004	-1.18905	0.0694219
High	Master Protein	P84084	ADP-ribosylation factor 5 OS=Mus musculus GN=Arf5 PE=1 SV=2	0	112.477	56.1111	11	47	5	1	180	20.5	6.79		45.416	8	585	11		103.2		113.5	140.6	112.8	122.3		94.8	93.6	99.5	95.9667		80.4	94.7	66.8	80.6333		0.659308	-1.51674	0.0268406		0.784682	-1.2744	0.047675		0.840222	-1.19016	0.136753
High	Master Protein	P62331	ADP-ribosylation factor 6 OS=Mus musculus GN=Arf6 PE=1 SV=2	0	34.759	48	7	11	6	1	175	20.1	8.95		9	0	154	7		106.6		82.8	123.8	99.8	102.133		90.5	106.6	104	100.367		100.5	110.3	75.2	95.3333		0.93342	-1.07133	0.689753		0.982702	-1.0176	0.897667		0.949851	-1.0528	0.68639
High	Master Protein	P61211	ADP-ribosylation factor-like protein 1 OS=Mus musculus GN=Arl1 PE=1 SV=1	0	169.735	77.3481	13	42	13	1	181	20.4	5.72		500.187	0	599	13		94		136.4	184.4	164.1	161.633		83.4	85.1	76.7	81.7333		59.8	62.9	53.3	58.6667		0.362961	-2.75511	0.00191817		0.505671	-1.97757	0.00483875		0.717781	-1.39318	0.00378474
High	Master Protein	Q9D0J4	ADP-ribosylation factor-like protein 2 OS=Mus musculus GN=Arl2 PE=1 SV=1	0	19.28	34.2391	4	4	4	1	184	20.9	5.96		1.512	0	92	4		84.1		64.7	92.6	60.4	72.5667		128.9	91.7	136.1	118.9		105.6	129.4	106.5	113.833		1.56867	1.56867	0.031764		1.63849	1.63849	0.0532399		0.957387	-1.04451	0.764641
High	Master Protein	O88848	ADP-ribosylation factor-like protein 6 OS=Mus musculus GN=Arl6 PE=1 SV=1	0	20.996	36.0215	4	4	4	1	186	20.9	8.25		0.931	0	73	4		101.8		104.5	196.5	134.1	145.033		71.4	64.3	82.7	72.8		75.2	89.7	79.8	81.5667		0.562399	-1.7781	0.0818471		0.501954	-1.99222	0.0592053		1.12042	1.12042	0.270155
High	Master Protein	Q8VEH3	ADP-ribosylation factor-like protein 8A OS=Mus musculus GN=Arl8a PE=1 SV=1	0	85.564	48.3871	9	16	4	1	186	21.4	7.77		9	0	192	9		94.8		97.6	112.5	140.6	116.9		110.5	121.9	83.9	105.433		88.9	74.7	74.6	79.4		0.679213	-1.47229	0.0496348		0.90191	-1.10876	0.534723		0.753083	-1.32788	0.100153
High	Master Protein	Q9CQW2	ADP-ribosylation factor-like protein 8B OS=Mus musculus GN=Arl8b PE=1 SV=1	0	98.015	53.2258	11	26	6	1	186	21.5	8.43		19.309	6	237	11		96.4		109.9	135.2	148.7	131.267		99.9	93.5	81.7	91.7		89.4	79	66.3	78.2333		0.595988	-1.67789	0.0158488		0.698578	-1.43148	0.0345006		0.853144	-1.17213	0.190185
High	Master Protein	Q8BXL7	ADP-ribosylation factor-related protein 1 OS=Mus musculus GN=Arfrp1 PE=1 SV=2	0	43.502	37.8109	6	8	6	1	201	22.6	6.55		2.831	0	282	6		90.8		168.1	144.2	170	160.767		65.3	107.8	86.1	86.4		63.7	53.7	50.2	55.8667		0.347502	-2.87768	0.000342443		0.537425	-1.86073	0.00738541		0.646605	-1.54654	0.0773741
High	Master Protein	Q8CG76	Aflatoxin B1 aldehyde reductase member 2 OS=Mus musculus GN=Akr7a2 PE=1 SV=3	0	104.034	42.7793	14	45	14	1	367	40.6	8.12		14.849	0	378	14		79.2		108.2	73	89	90.0667		173.1	177.9	139.8	163.6		55.8	55.1	48.8	53.2333		0.591044	-1.69192	0.0240948		1.81643	1.81643	0.00946057		0.325387	-3.07326	0.000823506
High	Master Protein	Q9WTQ5	A-kinase anchor protein 12 OS=Mus musculus GN=Akap12 PE=1 SV=1	0	19.266	5.64133	5	5	5	1	1684	180.6	4.44		0.14	0	84	5		90.2		95.6	62.9	110.3	89.6		101.8	108.3	68.9	93		148.4	126.2	87.4	120.667		1.34673	1.34673	0.242455		1.03795	1.03795	0.863654		1.29749	1.29749	0.269421
High	Master Protein	Q8BGQ7	Alanine--tRNA ligase, cytoplasmic OS=Mus musculus GN=Aars PE=1 SV=1	0	130.149	28.5124	22	29	22	1	968	106.8	5.67		1.512	0	343	22		95.2		105.4	98.1	79.5	94.3333		145.3	100.7	105.5	117.167		85.4	94.2	90.7	90.1		0.955124	-1.04698	0.629801		1.24205	1.24205	0.229133		0.76899	-1.30041	0.132621
High	Master Protein	Q3THG9	Alanyl-tRNA editing protein Aarsd1 OS=Mus musculus GN=Aarsd1 PE=1 SV=2	0	19.339	16.5049	4	6	4	1	412	44.9	6.42		0.445	0	118	4		74.8		127.5	80	95.5	101		142.2	114.7	110.9	122.6		83.4	113.6	57.5	84.8333		0.839934	-1.19057	0.492203		1.21386	1.21386	0.275436		0.691952	-1.44519	0.117396
High	Master Protein	Q9JII6	Alcohol dehydrogenase [NADP(+)] OS=Mus musculus GN=Akr1a1 PE=1 SV=3	0	68.612	52.6154	12	18	12	1	325	36.6	7.39		3.365	0	169	12		87.5		210.1	85.2	161.6	152.3		88.9	80.9	65.3	78.3667		66.3	79.2	75	73.5		0.4826	-2.07211	0.0973431		0.514555	-1.94343	0.116418		0.937899	-1.06621	0.571312
High	Master Protein	P00329	Alcohol dehydrogenase 1 OS=Mus musculus GN=Adh1 PE=1 SV=2	0	76.296	32.8	12	20	12	1	375	39.7	8.1		4.179	0	173	12		104.6		98.6	65.8	78.6	81		126.4	102.1	86.4	104.967		100.6	113	123.8	112.467		1.38848	1.38848	0.0542027		1.29588	1.29588	0.18648		1.07145	1.07145	0.606268
High	Master Protein	Q64437	Alcohol dehydrogenase class 4 mu/sigma chain OS=Mus musculus GN=Adh7 PE=2 SV=2	0	42.612	23.7968	9	12	7	1	374	39.9	7.85		2.325	0	97	9		82.6		100.8	60.6	70.7	77.3667		184.1	178	142.5	168.2		54.4	64.4	61.9	60.2333		0.778544	-1.28445	0.240544		2.17406	2.17406	0.00685758		0.358105	-2.79247	0.00125713
High	Master Protein	P28474	Alcohol dehydrogenase class-3 OS=Mus musculus GN=Adh5 PE=1 SV=3	0	182.579	50.8021	25	47	23	1	374	39.5	7.25		26.213	2	586	25		127.7		74	45.1	58.3	59.1333		123.6	115.4	84.1	107.7		82.2	102.7	186.9	123.933		2.09583	2.09583	0.121923		1.82131	1.82131	0.0295115		1.15073	1.15073	0.659972
High	Master Protein	Q571I9	Aldehyde dehydrogenase family 16 member A1 OS=Mus musculus GN=Aldh16a1 PE=1 SV=2	0	98.462	22.1945	14	31	14	1	802	84.7	6.32		2.981	0	343	14		114.2		77.3	99.8	54.3	77.1333		64.4	67.8	92.8	75		101	156.3	172.1	143.133		1.85566	1.85566	0.0591251		0.972342	-1.02844	0.899725		1.90844	1.90844	0.0432825
High	Master Protein	E9Q3E1	Aldehyde dehydrogenase family 3 member B2 OS=Mus musculus GN=Aldh3b2 PE=1 SV=1	0	35.235	18.1628	8	8	8	1	479	52.9	6.09		0.931	0	116	8		95.3		128.9	76.2	82.7	95.9333		149.6	115.3	79.7	114.867		98.2	80.4	93.7	90.7667		0.946143	-1.05692	0.78165		1.19736	1.19736	0.508722		0.790192	-1.26552	0.312578
High	Master Protein	O35945	Aldehyde dehydrogenase, cytosolic 1 OS=Mus musculus GN=Aldh1a7 PE=1 SV=1	0	283.179	58.483	32	105	15	1	501	54.6	7.71		99	0	1117	32		104		142.6	177.6	93.7	137.967		70.5	58.8	105	78.1		71.2	89.3	87.4	82.6333		0.598937	-1.66962	0.0912776		0.566079	-1.76654	0.0993424		1.05805	1.05805	0.777684
High	Master Protein	P47738	Aldehyde dehydrogenase, mitochondrial OS=Mus musculus GN=Aldh2 PE=1 SV=1	0	42.768	24.8555	9	10	8	1	519	56.5	7.62		1.102	0	111	9		110.9		59.2	63	67	63.0667		78	75.1	96.1	83.0667		102.6	188	160.1	150.233		2.38214	2.38214	0.0259784		1.31712	1.31712	0.0450315		1.80859	1.80859	0.061022
High	Master Protein	Q8VC28	Aldo-keto reductase family 1 member C13 OS=Mus musculus GN=Akr1c13 PE=1 SV=2	0	37.427	32.5077	8	15	7	1	323	37	7.08		1.976	0	135	8		94.7		105.6	57.2	86.6	83.1333		99.7	144.4	88.2	110.767		112.3	106.5	104.8	107.867		1.29751	1.29751	0.157877		1.3324	1.3324	0.280838		0.973819	-1.02689	0.874943
High	Master Protein	P45376	Aldose reductase OS=Mus musculus GN=Akr1b1 PE=1 SV=3	0	47.793	44.3038	11	17	10	1	316	35.7	7.18		2.511	1	194	11		101.7		114.4	80.2	114	102.867		100.9	101.5	84.8	95.7333		74.3	111.1	117.1	100.833		0.980233	-1.02017	0.913272		0.930655	-1.07451	0.601124		1.05327	1.05327	0.742015
High	Master Protein	P21300	Aldose reductase-related protein 1 OS=Mus musculus GN=Akr1b7 PE=1 SV=4	0	71.229	48.1013	12	34	10	1	316	36	7.25		6.197	2	206	12		127.2		40.8	43.3	32.9	39		46	57.6	76.2	59.9333		96.7	194.8	284.6	192.033		4.92393	4.92393	0.0480379		1.53675	1.53675	0.0884383		3.20412	3.20412	0.0740974
High	Master Protein	P24823	Alkaline phosphatase, placental-like OS=Mus musculus GN=Alppl2 PE=2 SV=2	0	104.708	34.4045	15	27	15	1	529	57.2	6.8		5.105	0	250	15		91.5		67.7	56.7	60.6	61.6667		172.5	208.4	108.7	163.2		91	73	70.1	78.0333		1.26541	1.26541	0.0880374		2.64649	2.64649	0.0257803		0.478145	-2.09141	0.0463735
High	Master Protein	P09242	Alkaline phosphatase, tissue-nonspecific isozyme OS=Mus musculus GN=Alpl PE=1 SV=2	0	300.161	51.145	25	101	25	1	524	57.5	7.01		38.242	0	1759	25		84		135	81.1	189.7	135.267		159.1	125.3	87.1	123.833		52	47.5	39.2	46.2333		0.341794	-2.92574	0.0478353		0.915476	-1.09233	0.776354		0.373351	-2.67844	0.021353
High	Master Protein	Q11127	Alpha-(1,3)-fucosyltransferase 4 OS=Mus musculus GN=Fut4 PE=2 SV=1	0	61.457	35.7968	12	25	12	1	433	49.5	9.92		2.857	0	208	12		93.7		124.3	129.8	147.3	133.8		86.9	86.7	77.7	83.7667		98.8	81	73.9	84.5667		0.632038	-1.58218	0.00832297		0.626059	-1.59729	0.00271471		1.00955	1.00955	0.925186
High	Master Protein	Q9WTS2	Alpha-(1,6)-fucosyltransferase OS=Mus musculus GN=Fut8 PE=1 SV=2	0	52.669	20.6957	9	13	9	1	575	66.5	7.52		1.11	0	131	9		94.2		122	170.4	201.9	164.767		74	89.3	66	76.4333		62.8	57.8	61.5	60.7		0.3684	-2.71444	0.0110805		0.463888	-2.15569	0.0218297		0.794156	-1.2592	0.0877972
High	Master Protein	Q9DBE8	Alpha-1,3/1,6-mannosyltransferase ALG2 OS=Mus musculus GN=Alg2 PE=1 SV=2	0	43.456	21.2048	7	9	7	1	415	47.4	7.97		1.291	0	175	7		97.4		78.1	148.3	170.2	132.2		80.7	94.2	87.8	87.5667		91.9	79.1	72.2	81.0667		0.613212	-1.63076	0.145858		0.66238	-1.50971	0.18679		0.925771	-1.08018	0.403518
High	Master Protein	Q921V5	Alpha-1,6-mannosyl-glycoprotein 2-beta-N-acetylglucosaminyltransferase OS=Mus musculus GN=Mgat2 PE=1 SV=1	0	96.866	33.0317	13	33	13	1	442	51	8.59		7.318	0	170	13		96.5		119.2	160.7	187	155.633		62.5	116.7	96.8	92		62.4	50.7	47.7	53.6		0.344399	-2.90361	0.00727419		0.591133	-1.69167	0.06569		0.582609	-1.71642	0.0798977
High	Master Protein	P07758	Alpha-1-antitrypsin 1-1 OS=Mus musculus GN=Serpina1a PE=1 SV=4	0	72.475	22.276	11	31	4	1	413	46	5.72		3.806	7	279	11		87.3		165.7	84.5	122.9	124.367		118.4	103.6	67.8	96.6		74.1	82.7	92.7	83.1667		0.668722	-1.49539	0.161985		0.776735	-1.28744	0.375183		0.860939	-1.16152	0.447157
High	Master Protein	P22599	Alpha-1-antitrypsin 1-2 OS=Mus musculus GN=Serpina1b PE=1 SV=2	0	84.481	22.276	10	23	3	1	413	45.9	5.54		3.642	0	339	10		83.7		158	79.6	135.3	124.3		121.6	107.2	75	101.267		61.3	82.4	95.8	79.8333		0.642263	-1.55699	0.15444		0.814696	-1.22745	0.442614		0.788348	-1.26848	0.277045
High	Master Protein	Q9DCQ7	Alpha-1-antitrypsin 1-6 OS=Mus musculus GN=Serpina1f PE=2 SV=1	0	73.006	32.1168	13	44	13	1	411	46.3	8.59		8.047	0	301	13		118.1		70.2	45.8	55.6	57.2		111.4	118.3	80.3	103.333		99.2	143.6	157.5	133.433		2.33275	2.33275	0.0158438		1.80653	1.80653	0.0279164		1.29129	1.29129	0.227072
High	Master Protein	Q8K4T1	Alpha-2,8-sialyltransferase 8F OS=Mus musculus GN=St8sia6 PE=1 SV=1	0	22.643	14.3216	5	6	5	1	398	45.4	8.95		0.668	0	92	5		94.8		165.7	114.6	209.7	163.333		61.7	91.3	69.3	74.1		60.5	69	63.5	64.3333		0.393878	-2.53886	0.0230002		0.453673	-2.20423	0.0365675		0.868196	-1.15181	0.349092
High	Master Protein	Q7TPR4	Alpha-actinin-1 OS=Mus musculus GN=Actn1 PE=1 SV=1	0	295.249	51.6816	43	82	23	1	892	103	5.38		9.812	0	990	43		110.4		66.5	63	51.9	60.4667		114	85.6	90.4	96.6667		140.7	129.7	147.8	139.4		2.3054	2.3054	0.000326148		1.59868	1.59868	0.0210742		1.44207	1.44207	0.013972
High	Master Protein	P57780	Alpha-actinin-4 OS=Mus musculus GN=Actn4 PE=1 SV=1	0	368.563	60.5263	52	114	32	1	912	104.9	5.41		14.615	20	1327	52		91.3		97.4	61.4	59.5	72.7667		186.9	122.8	131	146.9		79.3	81.9	88.5	83.2333		1.14384	1.14384	0.453827		2.01878	2.01878	0.034867		0.566599	-1.76492	0.0351023
High	Master Protein	Q9QYC0	Alpha-adducin OS=Mus musculus GN=Add1 PE=1 SV=2	0	17.488	8.43537	4	5	4	1	735	80.6	5.9		0.377	0	76	4		104.1		90.8	94.3	70.9	85.3333		121.1	93.4	104.6	106.367		116	107.4	97.3	106.9		1.25273	1.25273	0.0762185		1.24648	1.24648	0.124701		1.00501	1.00501	0.958753
High	Master Protein	Q9DBF1	Alpha-aminoadipic semialdehyde dehydrogenase OS=Mus musculus GN=Aldh7a1 PE=1 SV=4	0	52.558	22.0779	9	17	9	1	539	58.8	7.47		1.626	0	186	9		97.5		79.3	73.3	65.1	72.5667		98.6	73.8	144.7	105.7		120.2	129.5	117.9	122.533		1.68856	1.68856	0.000776178		1.45659	1.45659	0.192718		1.15926	1.15926	0.469146
High	Master Protein	P61164	Alpha-centractin OS=Mus musculus GN=Actr1a PE=1 SV=1	0	86.828	39.0957	12	26	7	1	376	42.6	6.64		4.109	5	368	12		108.7		117.5	134.2	60.4	104.033		54.6	76.8	135.9	89.1		83.4	122.8	105.5	103.9		0.998718	-1.00128	0.996013		0.856456	-1.1676	0.674188		1.16611	1.16611	0.610283
High	Master Protein	P17182	Alpha-enolase OS=Mus musculus GN=Eno1 PE=1 SV=3	0	560.29	82.9493	41	255	35	1	434	47.1	6.8		2095.18	7	3159	41		95.1		108.7	65.9	90.7	88.4333		139.9	130.8	97.6	122.767		77.7	83.9	109.6	90.4		1.02224	1.02224	0.906883		1.38824	1.38824	0.127014		0.736356	-1.35804	0.11546
High	Master Protein	P27046	Alpha-mannosidase 2 OS=Mus musculus GN=Man2a1 PE=1 SV=2	0	70.399	19.4783	17	22	17	1	1150	131.5	8.03		0.84	0	200	17		102.2		82.4	90.6	116.7	96.5667		71.1	115.6	88.5	91.7333		143.8	92.9	96.3	111		1.14946	1.14946	0.498484		0.949948	-1.05269	0.785028		1.21003	1.21003	0.409141
High	Master Protein	Q91W89	Alpha-mannosidase 2C1 OS=Mus musculus GN=Man2c1 PE=1 SV=1	0	42.127	13.4745	10	14	10	1	1039	115.6	6.51		0.585	0	158	10		107.3		79.9	77.6	81.3	79.6		71.6	80.6	74	75.4		102	207.8	117.9	142.567		1.79104	1.79104	0.12865		0.947236	-1.0557	0.220963		1.8908	1.8908	0.111905
High	Master Protein	Q8BRK9	Alpha-mannosidase 2x OS=Mus musculus GN=Man2a2 PE=1 SV=2	0	45.747	11.1111	9	11	9	1	1152	130.6	6.87		0.476	0	157	9		94.3		81.3	67.1	102.6	83.6667		106.9	165.3	93.7	121.967		113.2	89.8	85.6	96.2		1.1498	1.1498	0.403265		1.45777	1.45777	0.190091		0.78874	-1.26784	0.336548
High	Master Protein	P70277	Alpha-N-acetylgalactosaminide alpha-2,6-sialyltransferase 2 OS=Mus musculus GN=St6galnac2 PE=2 SV=2	0	60.414	41.0188	12	21	12	1	373	42.5	9.42		3.217	0	119	12		93		130.2	165.5	260.5	185.4		57.3	75	57.7	63.3333		58.2	48.2	54.5	53.6333		0.289284	-3.45681	0.0278596		0.341604	-2.92737	0.0361294		0.846842	-1.18086	0.211264
High	Master Protein	Q9R2B6	Alpha-N-acetyl-neuraminyl-2,3-beta-galactosyl-1,3-N-acetyl-galactosaminide alpha-2,6-sialyltransferase OS=Mus musculus GN=St6galnac4 PE=1 SV=1	0	23.645	11.9444	4	6	4	1	360	40.7	8.56		1.154	0	79	4		86.1		182	179.2	187.6	182.933		68	75.6	64.4	69.3333		53.4	54.4	49.3	52.3667		0.286261	-3.49332	1.49795e-06		0.379009	-2.63846	1.03159e-05		0.755288	-1.324	0.00968528
High	Master Protein	Q9DB05	Alpha-soluble NSF attachment protein OS=Mus musculus GN=Napa PE=1 SV=1	0	118.851	67.1186	17	25	17	1	295	33.2	5.45	Acetyl [K6]	7.962	0	368	17		85.7		138.7	94	160.2	130.967		139.1	100.9	87.5	109.167		73.9	62.9	57.2	64.6667		0.493764	-2.02526	0.0299943		0.833545	-1.19969	0.430421		0.592366	-1.68814	0.051689
High	Master Protein	Q64133	Amine oxidase [flavin-containing] A OS=Mus musculus GN=Maoa PE=1 SV=3	0	39.961	19.962	9	13	9	1	526	59.6	7.81		1.31	0	165	9		102.2		89.3	133.6	91.3	104.733		61.8	108.1	104.7	91.5333		111.6	99.4	98.1	103.033		0.983768	-1.0165	0.915625		0.873966	-1.14421	0.559293		1.12564	1.12564	0.49951
High	Master Protein	Q8BW75	Amine oxidase [flavin-containing] B OS=Mus musculus GN=Maob PE=1 SV=4	0	113.254	35	14	32	14	1	520	58.5	8.29		3.977	0	276	14		105.5		84.4	159.4	108.4	117.4		60.9	112.7	112.8	95.4667		89.2	86.3	80.4	85.3		0.726576	-1.37632	0.222822		0.813174	-1.22975	0.478186		0.893506	-1.11919	0.591949
High	Master Protein	P31230	Aminoacyl tRNA synthase complex-interacting multifunctional protein 1 OS=Mus musculus GN=Aimp1 PE=1 SV=2	0	119.641	71.6129	17	34	17	1	310	34	8.35		19.691	0	404	17		100.4		87	153.3	65.5	101.933		59.9	72.7	134.2	88.9333		84.9	117.2	124.9	109		1.06933	1.06933	0.820227		0.872466	-1.14618	0.729059		1.22564	1.22564	0.48332
High	Master Protein	Q8R010	Aminoacyl tRNA synthase complex-interacting multifunctional protein 2 OS=Mus musculus GN=Aimp2 PE=1 SV=2	0	29.236	20.625	5	9	5	1	320	35.4	7.83		1.637	0	69	5		97.2		46.3	193.6	28.8	89.5667		30.5	49.1	157.2	78.9333		84.7	145.9	166.8	132.467		1.47897	1.47897	0.499008		0.88128	-1.13471	0.878926		1.67821	1.67821	0.314231
High	Master Protein	Q8VCT3	Aminopeptidase B OS=Mus musculus GN=Rnpep PE=1 SV=2	0	59.142	18	10	15	10	1	650	72.4	5.35		1.336	0	137	10		97.1		126.7	89.8	112.9	109.8		133.4	102.7	92.3	109.467		81.4	87.6	76.1	81.7		0.74408	-1.34394	0.067173		0.996964	-1.00305	0.984733		0.746346	-1.33986	0.0954746
High	Master Protein	P97449	Aminopeptidase N OS=Mus musculus GN=Anpep PE=1 SV=4	0	184.879	23.706	23	42	23	1	966	109.6	5.9		2.498	0	606	23		95.9		100.5	84.5	132.1	105.7		119	110.3	74.3	101.2		123.4	80.2	79.8	94.4667		0.893724	-1.11891	0.606426		0.957427	-1.04447	0.829372		0.933465	-1.07128	0.752256
High	Master Protein	P09470	Angiotensin-converting enzyme OS=Mus musculus GN=Ace PE=1 SV=3	0	561.949	42.3018	52	213	52	1	1312	150.8	6.55		25.367	0	1951	52		89.8		119	100.1	129.6	116.233		138.8	152	102.9	131.233		63.5	53.1	51.2	55.9333		0.481216	-2.07807	0.00307866		1.12905	1.12905	0.427897		0.426213	-2.34625	0.00766792
High	Master Protein	P10107	Annexin A1 OS=Mus musculus GN=Anxa1 PE=1 SV=2	0	246.178	76.5896	31	66	30	1	346	38.7	7.37		68.183	1	888	31		94		127.2	87.3	147.3	120.6		121.3	94.1	62.9	92.7667		116	75.1	74.8	88.6333		0.734936	-1.36066	0.225337		0.76921	-1.30004	0.317717		0.955444	-1.04663	0.858362
High	Master Protein	P97384	Annexin A11 OS=Mus musculus GN=Anxa11 PE=1 SV=2	0	74.367	24.8509	12	18	12	1	503	54	7.66		4.337	0	199	12		93.3		119	94.6	143.5	119.033		111.2	117.5	86	104.9		94.7	73	67.1	78.2667		0.657519	-1.52087	0.0680329		0.881266	-1.13473	0.454584		0.746107	-1.34029	0.105314
High	Master Protein	Q99JG3	Annexin A13 OS=Mus musculus GN=Anxa13 PE=1 SV=3	0	294.378	69.4006	26	77	26	1	317	35.9	5.99		135.887	0	1165	26		109.3		25.7	30.8	23.6	26.7		114.7	142.4	103.5	120.2		209.2	139.4	101.3	149.967		5.61673	5.61673	0.0176485		4.50187	4.50187	0.0013542		1.24764	1.24764	0.426242
High	Master Protein	P07356	Annexin A2 OS=Mus musculus GN=Anxa2 PE=1 SV=2	0	292.746	64.3068	33	129	33	1	339	38.7	7.69		207.93	0	1636	33		88.9		126.3	69.3	130.8	108.8		166.4	101.3	65.4	111.033		110.4	72.7	68.6	83.9		0.77114	-1.29678	0.355372		1.02053	1.02053	0.952954		0.755629	-1.3234	0.449654
High	Master Protein	O35639	Annexin A3 OS=Mus musculus GN=Anxa3 PE=1 SV=4	0	215.713	56.3467	26	53	26	1	323	36.4	5.76		37.312	0	584	26		90.2		117.6	80.6	97	98.4		165.4	140.6	106.3	137.433		77.5	61.3	63.7	67.5		0.685976	-1.45778	0.0593558		1.39668	1.39668	0.125514		0.491147	-2.03605	0.0173179
High	Master Protein	P97429	Annexin A4 OS=Mus musculus GN=Anxa4 PE=1 SV=4	0	196.535	76.8025	30	70	29	1	319	35.9	5.57	Acetyl [K4; K9]	99	0	720	30		94.1		98.6	69.1	99.4	89.0333		142.9	123	81.9	115.933		128	88.4	74.6	97		1.08948	1.08948	0.694366		1.30213	1.30213	0.260503		0.836688	-1.19519	0.475264
High	Master Protein	P48036	Annexin A5 OS=Mus musculus GN=Anxa5 PE=1 SV=1	0	196.255	62.3824	28	79	28	1	319	35.7	4.96		56.544	0	971	28		90.6		128.3	69.9	125.3	107.833		154.6	135.2	68.2	119.333		94	69.3	64.6	75.9667		0.704482	-1.41948	0.204839		1.10665	1.10665	0.740059		0.636592	-1.57086	0.192704
High	Master Protein	P14824	Annexin A6 OS=Mus musculus GN=Anxa6 PE=1 SV=3	0	387.5	71.7682	53	112	52	1	673	75.8	5.5	Acetyl [K3]	36.036	1	1319	53		95		93.5	63.5	111.5	89.5		157	105.6	72.1	111.567		128	87.1	86.6	100.567		1.12365	1.12365	0.602491		1.24655	1.24655	0.480298		0.901404	-1.10938	0.716782
High	Master Protein	Q07076	Annexin A7 OS=Mus musculus GN=Anxa7 PE=1 SV=2	0	77.36	30.6695	14	22	14	1	463	49.9	6.18		4.109	0	205	14		93.8		111.9	93.7	136.3	113.967		108.5	129.6	96.1	111.4		98.2	71.3	60.6	76.7		0.673004	-1.48588	0.0888663		0.977479	-1.02304	0.878415		0.68851	-1.45241	0.0797598
High	Master Protein	Q8BHY3	Anoctamin-1 OS=Mus musculus GN=Ano1 PE=1 SV=2	0	56.132	16.875	15	21	15	1	960	110.8	7.83		1.371	0	135	15		100.9		126.2	110.4	154.1	130.233		86.5	81.8	69.7	79.3333		122.4	82.7	65.4	90.1667		0.692347	-1.44436	0.131266		0.609163	-1.6416	0.0206575		1.13655	1.13655	0.571483
High	Master Protein	Q8BH79	Anoctamin-10 OS=Mus musculus GN=Ano10 PE=1 SV=1	0	37.482	8.95296	4	6	4	1	659	76.1	6.7		0.562	0	113	4		94.4		93.1	129.2	191.2	137.833		77.8	112.1	97.4	95.7667		89.2	51.5	64.1	68.2667		0.495284	-2.01904	0.086208		0.6948	-1.43926	0.237609		0.712844	-1.40283	0.138341
High	Master Protein	Q6P9J9	Anoctamin-6 OS=Mus musculus GN=Ano6 PE=1 SV=1	0	48.414	13.7212	9	12	9	1	911	106.2	6.76		0.701	0	72	9		96.7		108.8	95.8	142.3	115.633		113.9	97.4	78.2	96.5		116.2	77.4	73.3	88.9667		0.769386	-1.29974	0.242447		0.834534	-1.19827	0.330051		0.921934	-1.08468	0.682711
High	Master Protein	Q6DFX2	Anthrax toxin receptor 2 OS=Mus musculus GN=Antxr2 PE=1 SV=1	0	14.937	7.18686	3	4	3	1	487	53.2	7.56		0.374	0	71	3		96.3		92.9	87.4	96.3	92.2		114.1	92.7	77.1	94.6333		145.9	97.8	99.6	114.433		1.24114	1.24114	0.235882		1.02639	1.02639	0.836252		1.20923	1.20923	0.357284
High	Master Protein	P32261	Antithrombin-III OS=Mus musculus GN=Serpinc1 PE=1 SV=1	0	43.471	22.3656	10	20	10	1	465	52	6.46		1.943	0	87	10		90.8		159.9	95.6	104.9	120.133		152.2	141.8	61.8	118.6		61	92	39.9	64.3		0.535239	-1.86833	0.0904262		0.987236	-1.01293	0.967064		0.542159	-1.84448	0.168227
High	Master Protein	O35643	AP-1 complex subunit beta-1 OS=Mus musculus GN=Ap1b1 PE=1 SV=2	0	102.786	22.0573	20	29	9	1	943	103.9	5.17		1.837	0	308	20		103.7		94.4	131.5	82.6	102.833		119	88.4	122.2	109.867		87.8	91.9	78.5	86.0667		0.836953	-1.19481	0.333478		1.0684	1.0684	0.719584		0.783374	-1.27653	0.106828
High	Master Protein	P22892	AP-1 complex subunit gamma-1 OS=Mus musculus GN=Ap1g1 PE=1 SV=3	0	77.218	19.8297	14	22	14	1	822	91.3	6.8		1.33	0	231	14		101.2		103.6	148.9	102.2	118.233		135.5	82.9	119.8	112.733		70.4	65.2	70.3	68.6333		0.580491	-1.72268	0.0324778		0.953482	-1.04879	0.813835		0.608811	-1.64254	0.0482315
High	Master Protein	P17426	AP-2 complex subunit alpha-1 OS=Mus musculus GN=Ap2a1 PE=1 SV=1	0	91.713	22.5179	17	22	10	1	977	107.6	7.03		1.209	0	329	17		106.5		102.4	139.1	70.5	104		87.9	83.2	131.3	100.8		92	100.8	86.2	93		0.894231	-1.11828	0.616153		0.969231	-1.03175	0.904494		0.922619	-1.08387	0.64918
High	Master Protein	P17427	AP-2 complex subunit alpha-2 OS=Mus musculus GN=Ap2a2 PE=1 SV=2	0	106.301	23.9872	21	27	14	1	938	104	6.93		1.668	7	440	21		103		102.9	139.8	72.2	104.967		88.6	79	134.2	100.6		90.1	95.5	94.8	93.4667		0.890441	-1.12304	0.589176		0.958399	-1.04341	0.874387		0.929092	-1.07632	0.698167
High	Master Protein	P84091	AP-2 complex subunit mu OS=Mus musculus GN=Ap2m1 PE=1 SV=1	0	132.547	44.8276	19	34	19	1	435	49.6	9.54		6.88	0	645	19		105.3		98.7	170.8	72.5	114		76.9	69.7	140.9	95.8333		86.5	97	81.7	88.4		0.775439	-1.28959	0.43782		0.840643	-1.18957	0.649943		0.922435	-1.08409	0.763487
High	Master Protein	Q9Z1T1	AP-3 complex subunit beta-1 OS=Mus musculus GN=Ap3b1 PE=1 SV=2	0	37.075	7.8733	8	11	8	1	1105	122.7	5.66		0.451	0	142	8		109.9		119.8	173	88.8	127.2		87	72.4	95.6	85		85.1	87.7	80.8	84.5333		0.66457	-1.50473	0.158758		0.668239	-1.49647	0.173312		0.99451	-1.00552	0.950499
High	Master Protein	Q9DCR2	AP-3 complex subunit sigma-1 OS=Mus musculus GN=Ap3s1 PE=1 SV=2	0	9.408	13.4715	2	2	2	1	193	21.7	5.39		0.468	0	67	2		100.2		113.9	134.2	89.1	112.4		88.9	99.1	133.6	107.2		79.4	89	72.7	80.3667		0.715006	-1.39859	0.0821066		0.953737	-1.04851	0.795664		0.749689	-1.33389	0.134392
High	Master Protein	Q00623	Apolipoprotein A-I OS=Mus musculus GN=Apoa1 PE=1 SV=2	0	196.017	69.3182	30	123	30	1	264	30.6	5.73		353.813	0	1038	30		107.8		75.3	67.9	65.7	69.6333		135.9	87.6	74.2	99.2333		137	137.7	111	128.567		1.84634	1.84634	0.00311632		1.42508	1.42508	0.193517		1.2956	1.2956	0.229322
High	Master Protein	P06728	Apolipoprotein A-IV OS=Mus musculus GN=Apoa4 PE=1 SV=3	0	126.286	55.6962	20	37	20	1	395	45	5.47		9	0	363	20		112.6		63.9	101.5	73.7	79.7		81	72.4	68.5	73.9667		159.1	146.4	120.8	142.1		1.78294	1.78294	0.0172794		0.928064	-1.07751	0.653832		1.92114	1.92114	0.00454085
High	Master Protein	E9Q414	Apolipoprotein B-100 OS=Mus musculus GN=Apob PE=1 SV=1	0	92.585	6.23751	23	56	23	1	4505	509.1	6.81		0.27	0	924	23		103.4		84.9	61.7	54.4	67		180.7	68	68.1	105.6		151.8	105.8	121.1	126.233		1.88408	1.88408	0.0223201		1.57612	1.57612	0.374561		1.19539	1.19539	0.632442
High	Master Protein	P34928	Apolipoprotein C-I OS=Mus musculus GN=Apoc1 PE=1 SV=1	0	18.706	30.6818	4	6	4	1	88	9.7	9.09		30.623	0	73	4		112.5		58.5	55.2	95.7	69.8		54	103.7	58.1	71.9333		253.7	143.3	65.1	154.033		2.20678	2.20678	0.208475		1.03056	1.03056	0.922314		2.14133	2.14133	0.223057
High	Master Protein	P08226	Apolipoprotein E OS=Mus musculus GN=Apoe PE=1 SV=2	0	168.178	54.9839	21	70	21	1	311	35.8	5.68		140.254	0	718	21		94.2		102.8	78.5	100.7	94		118.6	93.9	78.9	97.1333		128.7	100.1	103.6	110.8		1.17872	1.17872	0.23079		1.03333	1.03333	0.833197		1.1407	1.1407	0.404146
High	Master Protein	Q02013	Aquaporin-1 OS=Mus musculus GN=Aqp1 PE=1 SV=3	0	11.255	14.4981	3	4	3	1	269	28.8	7.43		0.874	0	86	3		88		119.1	87.5	117.7	108.1		95.6	82.6	73.8	84		139.3	98	98.4	111.9		1.03515	1.03515	0.835452		0.777058	-1.2869	0.11716		1.33214	1.33214	0.138222
High	Master Protein	Q9JJJ3	Aquaporin-9 OS=Mus musculus GN=Aqp9 PE=2 SV=1	0	23.013	5.76271	2	8	2	1	295	31.7	6.9		2.162	0	126	2		102.3		73.4	59.3	61.3	64.6667		138.7	176.9	83.5	133.033		142.2	92.6	69.9	101.567		1.57062	1.57062	0.16573		2.05722	2.05722	0.067548		0.763468	-1.30981	0.413406
High	Master Protein	P39655	Arachidonate 12-lipoxygenase, 12S-type OS=Mus musculus GN=Alox12 PE=1 SV=4	0	90.596	24.736	12	22	12	1	663	75.3	6.19		1.485	0	307	12		95.9		121.4	119.5	152.4	131.1		93.2	93.9	78.2	88.4333		89.9	79	76.5	81.8		0.623951	-1.60269	0.0125146		0.674549	-1.48247	0.0226227		0.924991	-1.08109	0.369681
High	Master Protein	P39654	Arachidonate 15-lipoxygenase OS=Mus musculus GN=Alox15 PE=1 SV=4	0	31.145	14.9321	6	9	6	1	663	75.4	6.11		0.624	0	101	6		100.8		90.7	77.2	64.6	77.5		121	116.8	98.6	112.133		132	93.2	105.1	110.1		1.42065	1.42065	0.0764466		1.44688	1.44688	0.0273958		0.981867	-1.01847	0.886549
High	Master Protein	Q4LDD4	Arf-GAP with Rho-GAP domain, ANK repeat and PH domain-containing protein 1 OS=Mus musculus GN=Arap1 PE=1 SV=2	0	37.711	7.50689	6	6	6	1	1452	162.2	6.18		0.186	0	206	6		88		108.3	93.3	102.2	101.267		108.5	87.1	88.1	94.5667		120.4	110.2	93.9	108.167		1.06814	1.06814	0.479668		0.933838	-1.07085	0.460824		1.14381	1.14381	0.261094
High	Master Protein	Q9D0I9	Arginine--tRNA ligase, cytoplasmic OS=Mus musculus GN=Rars PE=1 SV=2	0	134.439	35	21	41	21	1	660	75.6	7.55		4.259	0	487	21		116.2		70.3	122.7	55	82.6667		61.4	64.2	106.5	77.3667		117.6	142.5	143.7	134.6		1.62823	1.62823	0.0793748		0.935887	-1.0685	0.843454		1.73977	1.73977	0.0275566
High	Master Protein	Q91YI0	Argininosuccinate lyase OS=Mus musculus GN=Asl PE=1 SV=1	0	71.121	30.1724	13	22	13	1	464	51.7	6.96		3.101	0	281	13		89.4		100.8	87.6	78	88.8		159.7	92.2	149.8	133.9		81.6	88.9	72	80.8333		0.910285	-1.09856	0.387526		1.50788	1.50788	0.110368		0.603684	-1.65649	0.0699874
High	Master Protein	P16460	Argininosuccinate synthase OS=Mus musculus GN=Ass1 PE=1 SV=1	0	113.164	47.3301	19	32	19	1	412	46.6	8.22		8.152	0	249	19		117.3		86.8	143.6	78.6	103		50.1	47.6	51	49.5667		114.2	148.2	162.5	141.633		1.37508	1.37508	0.196547		0.48123	-2.07801	0.0593428		2.85743	2.85743	0.00304132
High	Master Protein	Q9D0L7	Armadillo repeat-containing protein 10 OS=Mus musculus GN=Armc10 PE=1 SV=1	0	38.041	26.4706	6	6	6	1	306	33.3	7.99		1.683	0	224	6		101.4		100.4	138.6	106.7	115.233		89.3	107.3	94	96.8667		96.8	81.6	83.9	87.4333		0.75875	-1.31796	0.094433		0.840613	-1.18961	0.230422		0.902615	-1.10789	0.258704
High	Master Protein	Q99KN1	Arrestin domain-containing protein 1 OS=Mus musculus GN=Arrdc1 PE=1 SV=2	0	29.126	11.5207	3	4	3	1	434	46.3	7.21		0.585	0	101	3		83.9		103.1	72.5	71.5	82.3667		168.9	158.6	127.2	151.567		74.7	74	65.7	71.4667		0.867665	-1.15252	0.368588		1.84015	1.84015	0.0131337		0.47152	-2.1208	0.00339326
High	Master Protein	Q8BP47	Asparagine--tRNA ligase, cytoplasmic OS=Mus musculus GN=Nars PE=1 SV=2	0	73.74	30.0537	12	17	12	1	559	64.2	5.86		1.656	0	207	12		103.5		91.5	119.9	66.8	92.7333		98.3	74.5	113.7	95.5		92.1	119.9	119.7	110.567		1.19231	1.19231	0.375634		1.02983	1.02983	0.891914		1.15777	1.15777	0.362511
High	Master Protein	P05201	Aspartate aminotransferase, cytoplasmic OS=Mus musculus GN=Got1 PE=1 SV=3	0	36.004	23.0024	6	12	6	1	413	46.2	7.14		0.931	0	126	6		94.3		126.8	60.1	91.1	92.6667		176.5	120.9	109	135.467		70	65.5	85.8	73.7667		0.796043	-1.25621	0.403056		1.46187	1.46187	0.205713		0.544537	-1.83642	0.0466722
High	Master Protein	P05202	Aspartate aminotransferase, mitochondrial OS=Mus musculus GN=Got2 PE=1 SV=1	0	51.269	25.5814	11	16	11	1	430	47.4	9		1.626	0	121	11		84.2		87.3	70.2	66	74.5		235.1	148.8	94.2	159.367		70.2	66.3	77.6	71.3667		0.957942	-1.0439	0.690195		2.13915	2.13915	0.110503		0.447814	-2.23307	0.0992511
High	Master Protein	Q922B2	Aspartate--tRNA ligase, cytoplasmic OS=Mus musculus GN=Dars PE=1 SV=2	0	149.028	60.2794	27	38	27	1	501	57.1	6.49		5.683	0	560	27		110.2		82	132.9	64.5	93.1333		67.2	66.7	105.4	79.7667		102.7	134.9	133.4	123.667		1.32785	1.32785	0.255766		0.856478	-1.16757	0.609981		1.55036	1.55036	0.0569651
High	Master Protein	Q9Z2W0	Aspartyl aminopeptidase OS=Mus musculus GN=Dnpep PE=1 SV=2	0	192.765	53.4884	21	50	21	1	473	52.2	7.25		19.309	0	721	21		135.3		52.5	49.4	42.3	48.0667		40.1	44.2	55.3	46.5333		58.1	349.9	173	193.667		4.02913	4.02913	0.161579		0.9681	-1.03295	0.792489		4.16189	4.16189	0.158456
High	Master Protein	Q8BSY0	Aspartyl/asparaginyl beta-hydroxylase OS=Mus musculus GN=Asph PE=1 SV=1	0	15.03	6.74764	3	3	3	1	741	83	5.08		0.189	0	90	3		101.6		120.9	121.3	103.2	115.133		72.4	106.3	91.5	90.0667		99.4	91.6	91.8	94.2667		0.818761	-1.22136	0.0325286		0.782281	-1.27831	0.0944657		1.04663	1.04663	0.700046
High	Master Protein	P28658	Ataxin-10 OS=Mus musculus GN=Atxn10 PE=1 SV=2	0	12.97	6.73684	2	4	2	1	475	53.7	5.25		0.241	0	98	2		100.8		119.8	106.6	90.9	105.767		152.9	115.1	84.8	117.6		76.9	75.3	77	76.4		0.722345	-1.38438	0.0247157		1.11188	1.11188	0.60968		0.64966	-1.53927	0.104746
High	Master Protein	Q91YH5	Atlastin-3 OS=Mus musculus GN=Atl3 PE=1 SV=1	0	164.86	47.1349	21	45	21	1	541	60.5	6.1		7.733	0	511	21		108		75.2	88.3	85.8	83.1		84.7	81.5	83.3	83.1667		149.2	127.4	116.6	131.067		1.57722	1.57722	0.00992147		1.0008	1.0008	0.987867		1.57595	1.57595	0.00763615
High	Master Protein	Q9CQQ7	ATP synthase F(0) complex subunit B1, mitochondrial OS=Mus musculus GN=Atp5f1 PE=1 SV=1	0	31.082	20.7031	6	8	6	1	256	28.9	9.06		1.783	0	104	6		107.8		61.5	183.8	106.5	117.267		50	120	117	95.6667		89.1	84.6	79.6	84.4333		0.720011	-1.38887	0.411185		0.815804	-1.22578	0.637246		0.882578	-1.13304	0.651019
High	Master Protein	Q03265	ATP synthase subunit alpha, mitochondrial OS=Mus musculus GN=Atp5a1 PE=1 SV=1	0	83.752	30.7414	17	40	17	1	553	59.7	9.19		3.03	0	332	17		96.2		105.8	121.2	109.4	112.133		78.4	98.7	93.2	90.1		96.5	105	95.6	99.0333		0.883175	-1.13228	0.0769717		0.803508	-1.24454	0.0448403		1.09915	1.09915	0.256911
High	Master Protein	P56480	ATP synthase subunit beta, mitochondrial OS=Mus musculus GN=Atp5b PE=1 SV=2	0	55.947	30.0567	10	25	10	1	529	56.3	5.34		2.282	0	125	10		97.7		103.7	82.4	92.9	93		80.9	106	86.4	91.1		108	125.7	116.4	116.7		1.25484	1.25484	0.0413943		0.97957	-1.02086	0.855566		1.28101	1.28101	0.0492797
High	Master Protein	Q9DCX2	ATP synthase subunit d, mitochondrial OS=Mus musculus GN=Atp5h PE=1 SV=3	0	33.276	37.2671	4	8	4	1	161	18.7	5.69		2.162	0	92	4		102.1		47	176.2	114.3	112.5		38.7	155.4	101.2	98.4333		85.1	81.6	98.3	88.3333		0.785185	-1.27358	0.555915		0.874963	-1.14291	0.793552		0.897392	-1.11434	0.781816
High	Master Protein	Q9CPQ8	ATP synthase subunit g, mitochondrial OS=Mus musculus GN=Atp5l PE=1 SV=1	0	35.875	42.7184	4	7	4	1	103	11.4	9.74		9	0	144	4		106.8		67.5	133.2	109.1	103.267		61.7	119.3	99.2	93.4		104.9	106.7	91.7	101.1		0.979019	-1.02143	0.917981		0.904454	-1.10564	0.719092		1.08244	1.08244	0.683145
High	Master Protein	O54984	ATPase Asna1 OS=Mus musculus GN=Asna1 PE=1 SV=2	0	30.937	20.4023	7	8	7	1	348	38.8	4.91		1.955	0	82	7		105.5		97.1	92.7	91.7	93.8333		120.2	95.8	98	104.667		99.4	111.9	87.7	99.6667		1.06217	1.06217	0.462203		1.11545	1.11545	0.245507		0.952229	-1.05017	0.657784
High	Master Protein	P41233	ATP-binding cassette sub-family A member 1 OS=Mus musculus GN=Abca1 PE=1 SV=4	0	56.26	8.44759	14	18	13	1	2261	253.7	6.81		0.34	0	142	14		94.6		110.3	115.7	130.5	118.833		101	92.2	86	93.0667		95.7	90.1	84	89.9333		0.756802	-1.32135	0.013953		0.78317	-1.27686	0.0257719		0.966332	-1.03484	0.599946
High	Master Protein	P41234	ATP-binding cassette sub-family A member 2 OS=Mus musculus GN=Abca2 PE=1 SV=4	0	151.556	16.5982	35	45	34	1	2434	270.3	6.76		1.154	1	365	35		95.5		103.2	128.4	225.2	152.267		79.6	93.8	84.8	86.0667		76.1	61.7	51.7	63.1667		0.414842	-2.41055	0.0781893		0.565236	-1.76917	0.151562		0.733927	-1.36253	0.0492976
High	Master Protein	Q8R420	ATP-binding cassette sub-family A member 3 OS=Mus musculus GN=Abca3 PE=1 SV=3	0	23.704	4.16667	6	8	6	1	1704	191.8	7.17		0.23	0	73	6		97.2		104.4	103.2	123.6	110.4		114.8	102.3	80.6	99.2333		106.7	81	86.2	91.3		0.826993	-1.2092	0.136087		0.898853	-1.11253	0.404017		0.920054	-1.08689	0.566137
High	Master Protein	Q8K449	ATP-binding cassette sub-family A member 9 OS=Mus musculus GN=Abca9 PE=1 SV=2	0	49.634	8.13309	8	10	7	1	1623	183	6.93		0.377	0	139	8		105.6		77.6	71.7	92.9	80.7333		104.1	93.9	71.1	89.7		180.6	99.8	102.6	127.667		1.58134	1.58134	0.159784		1.11107	1.11107	0.483439		1.42326	1.42326	0.249692
High	Master Protein	B5X0E4	ATP-binding cassette sub-family B member 5 OS=Mus musculus GN=Abcb5 PE=2 SV=1	0	191.755	26.9323	28	44	28	1	1255	137.3	7.94		2.365	0	649	28		99.3		53.6	53.6	50.2	52.4667		151.8	176.5	106	144.767		132.7	89.9	86.4	103		1.96315	1.96315	0.0276505		2.75921	2.75921	0.0111403		0.71149	-1.4055	0.176219
High	Master Protein	Q9DC29	ATP-binding cassette sub-family B member 6, mitochondrial OS=Mus musculus GN=Abcb6 PE=1 SV=1	0	35.838	11.639	5	6	5	1	842	93.7	8.05		0.389	0	141	5		77.5		123.1	152.3	128.5	134.633		109.9	105.8	104.9	106.867		71.8	66.9	59.3	66		0.49022	-2.0399	0.00208844		0.793761	-1.25983	0.0379912		0.617592	-1.61919	0.000491894
High	Master Protein	P55096	ATP-binding cassette sub-family D member 3 OS=Mus musculus GN=Abcd3 PE=1 SV=2	0	21.721	5.15933	2	4	2	1	659	75.4	9.26		0.166	0	115	2		99.5		85.3	193.2	115.1	131.2		85.3	81.3	99.1	88.5667		88	65.7	87.6	80.4333		0.613059	-1.63116	0.198828		0.675051	-1.48137	0.261296		0.908167	-1.10112	0.423347
High	Master Protein	P61222	ATP-binding cassette sub-family E member 1 OS=Mus musculus GN=Abce1 PE=1 SV=1	0	92.327	27.5459	14	18	14	1	599	67.3	8.34		2.065	0	293	14		115.2		82	141.3	68.3	97.2		73.9	65.8	101.8	80.5		91.5	134.2	125.9	117.2		1.20576	1.20576	0.483663		0.828189	-1.20745	0.539383		1.4559	1.4559	0.0973228
High	Master Protein	Q99LE6	ATP-binding cassette sub-family F member 2 OS=Mus musculus GN=Abcf2 PE=1 SV=1	0	32.973	17.5159	8	10	8	1	628	71.7	7.05		0.833	0	91	8		89.7		96.8	132.7	120.3	116.6		87.3	84.9	93.7	88.6333		95.9	105.6	93.1	98.2		0.842196	-1.18737	0.175387		0.760149	-1.31553	0.0614838		1.10794	1.10794	0.106536
High	Master Protein	Q7TMS5	ATP-binding cassette sub-family G member 2 OS=Mus musculus GN=Abcg2 PE=1 SV=1	0	16.265	6.08828	3	3	3	1	657	72.9	8.54		0.205	0	89	3		92		155.9	104.1	136	132		109.4	85.5	87	93.9667		78.8	78.6	72.7	76.7		0.581061	-1.72099	0.0220873		0.711869	-1.40475	0.0882575		0.816247	-1.22512	0.096589
High	Master Protein	Q91V92	ATP-citrate synthase OS=Mus musculus GN=Acly PE=1 SV=1	0	475.787	56.6453	61	135	61	1	1091	119.7	7.44	Acetyl [K4]	20.789	0	1872	61		106.3		80.6	129.7	61.4	90.5667		63.3	62.4	182.4	102.7		76.8	118.3	118.9	104.667		1.15569	1.15569	0.597963		1.13397	1.13397	0.79966		1.01915	1.01915	0.965077
High	Master Protein	Q9CZ42	ATP-dependent (S)-NAD(P)H-hydrate dehydratase OS=Mus musculus GN=Naxd PE=1 SV=1	0	87.84	51.0204	12	22	12	1	343	36.7	7.77		6.848	0	375	12		99.6		92.8	93.5	83.5	89.9333		122.6	87.8	103.6	104.667		110.3	105.2	101.2	105.567		1.17383	1.17383	0.0198399		1.16383	1.16383	0.235569		1.0086	1.0086	0.935191
High	Master Protein	P12382	ATP-dependent 6-phosphofructokinase, liver type OS=Mus musculus GN=Pfkl PE=1 SV=4	0	182.192	34.7436	27	49	21	1	780	85.3	7.17		5.641	3	800	27		106.8		84.1	115.5	79.7	93.1		102.9	90.3	119.4	104.2		83.7	113.9	103.8	100.467		1.07913	1.07913	0.634685		1.11923	1.11923	0.474374		0.964171	-1.03716	0.775536
High	Master Protein	Q9WUA3	ATP-dependent 6-phosphofructokinase, platelet type OS=Mus musculus GN=Pfkp PE=1 SV=1	0	244.818	45.7908	30	65	27	1	784	85.4	7.11		12.895	4	1014	30		114.2		64.9	84.2	63.7	70.9333		84.6	67.7	84.5	78.9333		120.9	153.1	162	145.333		2.04887	2.04887	0.00624904		1.11278	1.11278	0.409788		1.84122	1.84122	0.00833627
High	Master Protein	Q91VR5	ATP-dependent RNA helicase DDX1 OS=Mus musculus GN=Ddx1 PE=1 SV=1	0	120.659	31.7568	19	27	19	1	740	82.4	7.21		2.318	0	305	19		111.4		79	147.4	80.7	102.367		70	73.1	128.9	90.6667		86.5	112.4	110.6	103.167		1.00782	1.00782	0.975026		0.885705	-1.12904	0.712405		1.13787	1.13787	0.581647
High	Master Protein	Q62167	ATP-dependent RNA helicase DDX3X OS=Mus musculus GN=Ddx3x PE=1 SV=3	0	62.199	22.5076	13	17	12	1	662	73.1	7.18		1.356	0	190	13		101.5		106.7	132.4	89.7	109.6		97.5	96	104.4	99.3		86.5	94.9	90.5	90.6333		0.826946	-1.20927	0.208053		0.906022	-1.10373	0.462131		0.912722	-1.09562	0.0708993
High	Master Protein	Q9WU60	Attractin OS=Mus musculus GN=Atrn PE=1 SV=3	0.001	6.859	3.29132	4	6	4	1	1428	158	7.27		0.124	0	93	4		90.2		182	105.3	138.1	141.8		114.1	132.2	122.3	122.867		39.4	47.7	28.7	38.6		0.272214	-3.67358	0.0107506		0.866479	-1.1541	0.453481		0.314162	-3.18307	0.000374631
High	Master Protein	Q68FE2	Autophagy-related protein 9A OS=Mus musculus GN=Atg9a PE=1 SV=1	0	33.996	12.8857	5	8	5	1	551	63.1	8.12		0.778	0	79	5		105.2		74.3	87	81.7	81		109.6	109.7	94.4	104.567		148.6	103.9	85.7	112.733		1.39177	1.39177	0.171024		1.29095	1.29095	0.0198733		1.0781	1.0781	0.694922
High	Master Protein	Q80YW5	B box and SPRY domain-containing protein OS=Mus musculus GN=Bspry PE=1 SV=1	0	71.682	31.0782	14	21	14	1	473	52.7	6.38		2.384	0	209	14		92.1		141.7	104.2	103.8	116.567		172.9	92.2	86	117.033		67.9	66.1	73	69		0.591936	-1.68937	0.0202117		1.004	1.004	0.988593		0.589576	-1.69614	0.162176
High	Master Protein	O88738	Baculoviral IAP repeat-containing protein 6 OS=Mus musculus GN=Birc6 PE=1 SV=2	0	133.882	7.39451	23	32	23	1	4882	531.8	6.07		0.31	0	353	23		116.3		71.2	92.1	49.9	71.0667		54	64.3	93.4	70.5667		112.1	160.9	185.7	152.9		2.1515	2.1515	0.0299998		0.992964	-1.00709	0.977891		2.16675	2.16675	0.0287574
High	Master Protein	Q91YN9	BAG family molecular chaperone regulator 2 OS=Mus musculus GN=Bag2 PE=1 SV=1	0	18.816	20.9524	5	9	5	1	210	23.5	6.42		1.738	0	91	5		85		109	78.4	98.8	95.4		69.4	92.7	129.7	97.2667		90.9	137	109.2	112.367		1.17785	1.17785	0.352494		1.01957	1.01957	0.929162		1.15524	1.15524	0.531736
High	Master Protein	Q8CI32	BAG family molecular chaperone regulator 5 OS=Mus musculus GN=Bag5 PE=1 SV=1	0	23.917	13.1991	5	5	5	1	447	50.9	6.05		0.532	0	103	5		98.7		112.3	83.2	95.6	97.0333		112.7	102.5	91.1	102.1		86.3	112.9	104.7	101.3		1.04397	1.04397	0.7301		1.05222	1.05222	0.654286		0.992165	-1.0079	0.94031
High	Master Protein	Q8BGS1	Band 4.1-like protein 5 OS=Mus musculus GN=Epb41l5 PE=1 SV=1	0	41.506	15.1847	7	7	7	1	731	81.6	6.39		0.512	0	171	7		102.9		77.4	102.9	72.1	84.1333		133.6	117.1	122.6	124.433		96.4	88.7	86.5	90.5333		1.07607	1.07607	0.55585		1.479	1.479	0.0195058		0.727565	-1.37445	0.00402016
High	Master Protein	Q9R069	Basal cell adhesion molecule OS=Mus musculus GN=Bcam PE=1 SV=1	0	99.257	33.6013	15	26	15	1	622	67.6	6.25		2.665	0	265	15		93.5		84.5	93.1	89.8	89.1333		126.7	124.8	90.2	113.9		117.5	93.1	86.8	99.1333		1.11219	1.11219	0.360429		1.27786	1.27786	0.110599		0.870354	-1.14896	0.383817
High	Master Protein	P18572	Basigin OS=Mus musculus GN=Bsg PE=1 SV=2	0	55.38	20.0514	8	18	8	1	389	42.4	5.85		2.34	0	225	8		84.6		91.7	82.3	139.6	104.533		96.1	160.8	86.9	114.6		108.4	82.3	67.3	86		0.822704	-1.2155	0.435788		1.0963	1.0963	0.748041		0.750436	-1.33256	0.335857
High	Master Protein	Q61335	B-cell receptor-associated protein 31 OS=Mus musculus GN=Bcap31 PE=1 SV=4	0	82.812	25.3061	8	27	8	1	245	27.9	8.7		14.849	0	140	8		98		98.5	134.3	165.5	132.767		95.1	110.7	90.5	98.7667		89.5	55	62.7	69.0667		0.520211	-1.9223	0.0443185		0.743912	-1.34425	0.169247		0.699291	-1.43002	0.0702757
High	Master Protein	O35623	BET1 homolog OS=Mus musculus GN=Bet1 PE=1 SV=1	0	36.138	24.5763	2	9	2	1	118	13.3	9.07		9	0	263	2		93.3		117.6	122.4	154.6	131.533		94.2	132.3	91.2	105.9		76.8	63.3	54	64.7		0.491891	-2.03297	0.00749637		0.805119	-1.24205	0.219091		0.610954	-1.63679	0.0495488
High	Master Protein	E9Q649	Beta-1,3-galactosyl-O-glycosyl-glycoprotein beta-1,6-N-acetylglucosaminyltransferase 4 OS=Mus musculus GN=Gcnt4 PE=3 SV=1	0	71.557	36.4835	14	26	14	1	455	52.8	7.81		3.037	0	294	14		88.1		246.7	155	210.2	203.967		60.3	51.4	47.4	53.0333		46.3	50.3	44.5	47.0333		0.230593	-4.33664	0.0041919		0.26001	-3.84601	0.00497422		0.886864	-1.12757	0.224501
High	Master Protein	Q91Z92	Beta-1,3-galactosyltransferase 6 OS=Mus musculus GN=B3galt6 PE=2 SV=1	0	64.278	33.5385	12	15	12	1	325	37	8.82		3.16	0	165	12		92		155.8	118.1	143.2	139.033		79.4	100.1	92.4	90.6333		79.4	75.4	64.1	72.9667		0.524814	-1.90544	0.00529338		0.651882	-1.53402	0.0185366		0.805075	-1.24212	0.0802252
High	Master Protein	Q09200	Beta-1,4 N-acetylgalactosaminyltransferase 1 OS=Mus musculus GN=B4galnt1 PE=1 SV=1	0	107.631	41.4634	21	35	21	1	533	59.2	8.59		4.908	0	350	21		86.9		211.5	149.6	228.3	196.467		47.7	80	61.4	63.0333		49.2	45.5	39.8	44.8333		0.228198	-4.38216	0.00325288		0.320835	-3.11687	0.00654796		0.711264	-1.40595	0.135382
High	Master Protein	Q09199	Beta-1,4 N-acetylgalactosaminyltransferase 2 OS=Mus musculus GN=B4galnt2 PE=2 SV=1	0	123.374	40.9804	24	42	24	1	510	58.3	8.94		5.615	0	566	24		89.3		175	153.2	269.8	199.333		57	63.9	55.4	58.7667		48.7	46	41.6	45.4333		0.227926	-4.38738	0.0127179		0.294816	-3.39195	0.0172906		0.773114	-1.29347	0.0160604
High	Master Protein	P15535	Beta-1,4-galactosyltransferase 1 OS=Mus musculus GN=B4galt1 PE=1 SV=1	0	85.281	28.0702	11	25	11	1	399	44.4	9.38		5.062	0	311	11		84.3		188.3	113.4	171.9	157.867		67.3	133.9	94.7	98.6333		53.3	47.3	45.7	48.7667		0.30891	-3.23718	0.00880911		0.624789	-1.60054	0.118091		0.494424	-2.02256	0.0625063
High	Master Protein	Q9JJ04	Beta-1,4-galactosyltransferase 4 OS=Mus musculus GN=B4galt4 PE=2 SV=1	0	66.403	30.2326	11	17	11	1	344	39.7	8.92		4.179	0	111	11		85.1		229.9	140.9	213.9	194.9		47.6	105.8	76.5	76.6333		40.4	30	29.9	33.4333		0.171541	-5.82951	0.0042658		0.393193	-2.54328	0.0211966		0.436277	-2.29212	0.0655154
High	Master Protein	Q01339	Beta-2-glycoprotein 1 OS=Mus musculus GN=Apoh PE=1 SV=1	0	45.437	37.1014	11	14	11	1	345	38.6	8.22		1.913	0	91	11		92.3		99.6	70.4	92.5	87.5		171	106	65.4	114.133		127.3	90.8	84.6	100.9		1.15314	1.15314	0.448405		1.30438	1.30438	0.451869		0.884054	-1.13115	0.713105
High	Master Protein	P01887	Beta-2-microglobulin OS=Mus musculus GN=B2m PE=1 SV=2	0	31.251	66.3866	5	12	5	1	119	13.8	8.44		6.499	0	136	5		101.9		70.9	76.9	102	83.2667		92	119.8	70.9	94.2333		143	113.8	108.8	121.867		1.46357	1.46357	0.0541269		1.13171	1.13171	0.555463		1.29324	1.29324	0.194046
High	Master Protein	Q8R5C5	Beta-centractin OS=Mus musculus GN=Actr1b PE=1 SV=1	0	51.593	25.266	7	15	2	1	376	42.3	6.4		2.008	0	246	7		107		133.2	173	42	116.067		43.8	69.2	128.7	80.5667		116.6	97.4	89	101		0.87019	-1.14917	0.723106		0.694141	-1.44063	0.485295		1.25362	1.25362	0.482938
High	Master Protein	P21550	Beta-enolase OS=Mus musculus GN=Eno3 PE=1 SV=3	0	112.631	44.2396	11	45	7	1	434	47	7.18		4.412	0	579	11		90.8		91.7	59.1	107.8	86.2		111.8	127.9	103.6	114.433		104.1	103.4	99.8	102.433		1.18832	1.18832	0.322263		1.32753	1.32753	0.152488		0.895135	-1.11715	0.173722
High	Master Protein	P23780	Beta-galactosidase OS=Mus musculus GN=Glb1 PE=1 SV=1	0	20.115	4.9459	2	3	2	1	647	73.1	7.47		0.212	0	93	2		101.5		86.3	81.4	78.5	82.0667		141.1	118.6	78.7	112.8		83.9	118.3	111.6	104.6		1.27457	1.27457	0.104622		1.37449	1.37449	0.169942		0.927305	-1.07839	0.716917
High	Master Protein	A2RSQ1	Beta-galactosidase-1-like protein 3 OS=Mus musculus GN=Glb1l3 PE=1 SV=1	0	47.691	14.792	7	10	7	1	649	73.9	7.62		0.84	0	114	7		104		51.6	52.5	44.9	49.6667		162.9	91.4	95	116.433		126.7	120.4	150.6	132.567		2.66913	2.66913	0.000952147		2.3443	2.3443	0.0461275		1.13856	1.13856	0.554006
High	Master Protein	Q64685	Beta-galactoside alpha-2,6-sialyltransferase 1 OS=Mus musculus GN=St6gal1 PE=1 SV=2	0	240.726	39.4541	18	81	18	1	403	46.6	8.87		48.239	0	1415	18		84.1		173	80.8	166.3	140.033		63.5	195.2	142.4	133.7		36.1	32.2	26.4	31.5667		0.225423	-4.43611	0.0219995		0.954773	-1.04737	0.902263		0.236101	-4.23548	0.0562853
High	Master Protein	P20060	Beta-hexosaminidase subunit beta OS=Mus musculus GN=Hexb PE=1 SV=2	0	155.133	45.8955	27	72	27	1	536	61.1	8.12		17.738	0	482	27		96.6		72.1	49	52.5	57.8667		185.5	86.9	113.6	128.667		93	128.9	121.9	114.6		1.98041	1.98041	0.0124379		2.2235	2.2235	0.0797259		0.890674	-1.12275	0.677611
High	Master Protein	Q8K2I4	Beta-mannosidase OS=Mus musculus GN=Manba PE=1 SV=1	0	28.739	10.0114	7	8	7	1	879	100.8	7.25		0.416	0	82	7		100.7		65.7	90.8	62.5	73		146.5	78.6	92.4	105.833		114.8	115.9	132.1	120.933		1.65662	1.65662	0.0104754		1.44977	1.44977	0.219421		1.14268	1.14268	0.520486
High	Master Protein	Q60967	Bifunctional 3'-phosphoadenosine 5'-phosphosulfate synthase 1 OS=Mus musculus GN=Papss1 PE=1 SV=1	0	53.826	23.2372	11	14	10	1	624	70.7	6.77		1.198	1	123	11		95.5		80.7	73.3	46	66.6667		157.8	84.6	110.6	117.667		107.7	127.5	116.3	117.167		1.7575	1.7575	0.0136361		1.765	1.765	0.0995893		0.995751	-1.00427	0.983093
High	Master Protein	P34914	Bifunctional epoxide hydrolase 2 OS=Mus musculus GN=Ephx2 PE=1 SV=2	0	60.913	38.6282	11	16	11	1	554	62.5	6.19		1.593	0	266	11		95.9		64.6	67.8	62	64.8		173.5	118.4	102.2	131.367		109.5	108.5	97.7	105.233		1.62397	1.62397	0.000611968		2.02726	2.02726	0.0370958		0.801066	-1.24834	0.298835
High	Master Protein	Q8CGC7	Bifunctional glutamate/proline--tRNA ligase OS=Mus musculus GN=Eprs PE=1 SV=4	0	372.821	43.1878	57	95	57	1	1512	170	7.66		4.528	0	974	57		113.3		72.6	119.6	60.1	84.1		60	64.6	112.5	79.0333		103.2	143.9	150.2	132.433		1.57471	1.57471	0.107194		0.939754	-1.06411	0.847458		1.67566	1.67566	0.0750717
High	Master Protein	Q9CWJ9	Bifunctional purine biosynthesis protein PURH OS=Mus musculus GN=Atic PE=1 SV=2	0	146.318	39.6959	20	53	20	1	592	64.2	6.76		4.995	0	684	20		87.3		111.5	88.1	101.5	100.367		155.3	98.4	105.5	119.733		83.3	79.1	90	84.1333		0.83826	-1.19295	0.0959415		1.19296	1.19296	0.368881		0.702673	-1.42314	0.12181
High	Master Protein	Q91WG8	Bifunctional UDP-N-acetylglucosamine 2-epimerase/N-acetylmannosamine kinase OS=Mus musculus GN=Gne PE=1 SV=1	0	29.825	10.2493	6	6	6	1	722	79.1	6.81		0.389	0	111	6		110.1		84.1	164.6	66.4	105.033		75.9	71.6	108.6	85.3667		75	125.9	117.8	106.233		1.01142	1.01142	0.97361		0.812758	-1.23038	0.576601		1.24444	1.24444	0.347975
High	Master Protein	P28653	Biglycan OS=Mus musculus GN=Bgn PE=1 SV=1	0	16.994	11.3821	4	6	3	1	369	41.6	7.27		0.778	0	75	4		109.2		91	106.3	94.5	97.2667		64.9	83.9	109	85.9333		109.4	129.2	102.5	113.7		1.16895	1.16895	0.15008		0.883482	-1.13189	0.451028		1.32312	1.32312	0.139209
High	Master Protein	Q8R016	Bleomycin hydrolase OS=Mus musculus GN=Blmh PE=1 SV=1	0	87.948	34.2857	12	24	12	1	455	52.5	6.48		3.175	0	215	12		126.1		44.3	47.7	34.6	42.2		39.4	40.5	75.1	51.6667		120.6	191.7	280	197.433		4.67852	4.67852	0.0284394		1.22433	1.22433	0.486447		3.82129	3.82129	0.0375038
High	Master Protein	Q91XV3	Brain acid soluble protein 1 OS=Mus musculus GN=Basp1 PE=1 SV=3	0	193.017	75.6637	17	78	17	1	226	22.1	4.51		1210.53	0	963	17		89		151.1	55.7	111.3	106.033		204.9	113.7	51.4	123.333		99.2	80.3	43.2	74.2333		0.700094	-1.42838	0.379072		1.16316	1.16316	0.758118		0.601892	-1.66143	0.359777
High	Master Protein	Q9DBJ3	Brain-specific angiogenesis inhibitor 1-associated protein 2-like protein 1 OS=Mus musculus GN=Baiap2l1 PE=1 SV=1	0	19.795	15.3696	6	6	6	1	514	57.2	8.75		0.413	0	87	6		92		132.4	64.6	88.2	95.0667		130.7	150.7	91.7	124.367		96.3	85.1	68.3	83.2333		0.875526	-1.14217	0.610902		1.3082	1.3082	0.32868		0.669258	-1.49419	0.0980754
High	Master Protein	G3X9K3	Brefeldin A-inhibited guanine nucleotide-exchange protein 1 OS=Mus musculus GN=Arfgef1 PE=1 SV=1	0	36.99	7.25894	11	12	11	1	1846	208.4	5.86		0.256	0	101	11		116.3		95.3	165.6	62.5	107.8		84.6	67.4	110.8	87.6		100.4	99.6	97.4	99.1333		0.919604	-1.08742	0.789895		0.812616	-1.23059	0.572711		1.13166	1.13166	0.413483
High	Master Protein	Q8BXV2	BRI3-binding protein OS=Mus musculus GN=Bri3bp PE=1 SV=1	0	10.847	13.0435	2	3	2	1	253	28.2	9.52		0.468	0	71	2		108.8		70.7	75.4	61.8	69.3		81.8	74.5	84.8	80.3667		156.1	131.8	154.3	147.4		2.12698	2.12698	0.000881007		1.15969	1.15969	0.0924453		1.83409	1.83409	0.00133302
High	Master Protein	Q3TCJ1	BRISC complex subunit Abraxas 2 OS=Mus musculus GN=Abraxas2 PE=1 SV=1	0	14.184	7.46988	2	3	2	1	415	46.9	6.18		0.369	0	82	2		55.9		168	92.7	146	135.567		135.7	99.5	117.2	117.467		55.9	79.4	49.6	61.6333		0.454635	-2.19957	0.037483		0.866486	-1.15409	0.503935		0.524688	-1.9059	0.0156649
High	Master Protein	Q8K2Q7	BRO1 domain-containing protein BROX OS=Mus musculus GN=Brox PE=1 SV=1	0	20.706	11.6788	4	5	4	1	411	46.2	7.69		0.532	0	76	4		94		180.5	92.7	136.7	136.633		101.2	91.4	84.8	92.4667		66.9	77.2	74.5	72.8667		0.533301	-1.87511	0.0669478		0.67675	-1.47765	0.161951		0.788032	-1.26898	0.0259654
High	Master Protein	Q80Y55	BSD domain-containing protein 1 OS=Mus musculus GN=Bsdc1 PE=1 SV=1	0	32.131	17.3302	6	10	6	1	427	46.9	4.4		1.565	0	108	6		90.9		112.6	177.2	158.9	149.567		85.7	105.4	93.3	94.8		59.6	58.8	57.6	58.6667		0.392244	-2.54943	0.00912805		0.633831	-1.57771	0.0524427		0.618847	-1.61591	0.00330773
High	Master Protein	Q6WVG3	BTB/POZ domain-containing protein KCTD12 OS=Mus musculus GN=Kctd12 PE=1 SV=1	0	47.182	32.4159	9	17	9	1	327	35.9	5.81		3.833	0	134	9		102.4		98.4	86.9	101.2	95.5		92.3	98.6	83.5	91.4667		128.3	102.8	105.6	112.233		1.17522	1.17522	0.142518		0.957766	-1.0441	0.550217		1.22704	1.22704	0.0865885
High	Master Protein	Q9JMG2	C1GALT1-specific chaperone 1 OS=Mus musculus GN=C1galt1c1 PE=2 SV=1	0	41.259	28.481	7	10	7	1	316	36	6.74		1.683	0	107	7		89.4		219.7	149.6	205.6	191.633		45.1	79.2	65.9	63.4		53.7	51.3	40.5	48.5		0.253087	-3.9512	0.00277864		0.33084	-3.02261	0.0055624		0.764984	-1.30722	0.236948
High	Master Protein	Q922D8	C-1-tetrahydrofolate synthase, cytoplasmic OS=Mus musculus GN=Mthfd1 PE=1 SV=4	0	96.889	25.9893	21	27	20	1	935	101.1	7.14		1.454	1	348	21		105.9		90	110.8	87.6	96.1333		96.8	88.5	99.5	94.9333		88.3	123.1	109.5	106.967		1.11269	1.11269	0.435737		0.987517	-1.01264	0.88906		1.12676	1.12676	0.321792
High	Master Protein	P08607	C4b-binding protein OS=Mus musculus GN=C4bpa PE=1 SV=3	0	184.855	39.2324	19	92	19	1	469	51.5	7.15		23.709	0	798	19		115.9		54.2	40.2	42.5	45.6333		104.8	99.6	111.4	105.267		125.1	153.4	152.9	143.8		3.15121	3.15121	0.000678481		2.30679	2.30679	0.00041577		1.36605	1.36605	0.0179817
High	Master Protein	Q80W54	CAAX prenyl protease 1 homolog OS=Mus musculus GN=Zmpste24 PE=1 SV=2	0	69.403	22.7368	13	22	13	1	475	54.7	6.95		4.623	0	122	13		104.2		87.5	122.6	152.4	120.833		75.2	91.4	84.1	83.5667		107.7	90.3	84.6	94.2		0.779586	-1.28273	0.253813		0.691586	-1.44595	0.126144		1.12724	1.12724	0.273253
High	Master Protein	B2RQC6	CAD protein OS=Mus musculus GN=Cad PE=1 SV=1	0	482.42	36.6742	66	130	66	1	2225	243.1	6.43		4.935	0	1493	66		106.1		102.7	117.2	74.1	98		106.3	65.7	98.5	90.1667		84.8	122.2	122.3	109.767		1.12007	1.12007	0.544302		0.920068	-1.08688	0.681784		1.21738	1.21738	0.328387
High	Master Protein	P09803	Cadherin-1 OS=Mus musculus GN=Cdh1 PE=1 SV=1	0	27.446	6.1086	5	9	2	1	884	98.2	4.83		0.369	3	151	5		50.9		156.9	88.4	136.6	127.3		171.4	133	134.8	146.4		47.7	43	37.1	42.6		0.334643	-2.98826	0.0145779		1.15004	1.15004	0.468217		0.290984	-3.43662	0.00128782
High	Master Protein	Q9WTR5	Cadherin-13 OS=Mus musculus GN=Cdh13 PE=1 SV=2	0	66.968	18.4874	9	13	9	1	714	78.1	5.12		0.914	0	149	9		94.4		82.7	61.4	85.3	76.4667		113.1	102.5	68.8	94.8		157	133.5	101.4	130.633		1.70837	1.70837	0.0383125		1.23976	1.23976	0.29837		1.37799	1.37799	0.162038
High	Master Protein	P61022	Calcineurin B homologous protein 1 OS=Mus musculus GN=Chp1 PE=1 SV=2	0	55.75	62.5641	11	15	11	1	195	22.4	5.1		5.494	0	192	11		94.8		119.6	102.2	154.1	125.3		96.8	97.9	70.9	88.5333		113.7	80.8	69.2	87.9		0.701516	-1.42548	0.138538		0.706571	-1.41529	0.105213		0.992846	-1.00721	0.970291
High	Master Protein	Q9Z0F4	Calcium and integrin-binding protein 1 OS=Mus musculus GN=Cib1 PE=1 SV=3	0	35.875	39.267	5	6	5	1	191	21.8	4.65		1.512	0	196	5		92.5		60.1	54.5	84.9	66.5		140.7	173.6	109	141.1		113.4	93.5	77.9	94.9333		1.42757	1.42757	0.109964		2.1218	2.1218	0.0232389		0.672809	-1.48631	0.0959936
High	Master Protein	Q8BG21	Calcium channel flower homolog OS=Mus musculus GN=Cacfd1 PE=1 SV=1	0	17.149	17.5439	4	6	4	1	171	18.3	5.44		5.813	0	74	4		78.2		144.7	113.8	203.6	154.033		93	134.1	82.8	103.3		63.6	51.1	35.1	49.9333		0.324172	-3.08478	0.0195771		0.670634	-1.49113	0.17325		0.483382	-2.06876	0.0394595
High	Master Protein	Q8BH59	Calcium-binding mitochondrial carrier protein Aralar1 OS=Mus musculus GN=Slc25a12 PE=1 SV=1	0	39.63	13.8848	7	8	7	1	677	74.5	8.25		0.535	0	171	7		94.9		74.1	113.8	100.2	96.0333		68.8	110.2	105.2	94.7333		117.7	106.3	108.8	110.933		1.15515	1.15515	0.287363		0.986463	-1.01372	0.944318		1.17101	1.17101	0.296278
High	Master Protein	Q9D424	Calcium-binding tyrosine phosphorylation-regulated protein OS=Mus musculus GN=Cabyr PE=1 SV=1	0	16.866	10.596	3	4	3	1	453	48.3	4.54		0.624	0	83	3		107.2		65.8	87.4	65.7	72.9667		98.5	117.1	119.3	111.633		119.3	109	110.6	112.967		1.5482	1.5482	0.00714613		1.52992	1.52992	0.0167542		1.01194	1.01194	0.864552
High	Master Protein	Q80XR2	Calcium-transporting ATPase type 2C member 1 OS=Mus musculus GN=Atp2c1 PE=1 SV=2	0	112.708	26.9063	18	28	18	1	918	100.2	6.83		1.49	0	358	18		85.8		149.9	120.3	174.6	148.267		89.4	122.2	90	100.533		66.3	53.9	47.7	55.9667		0.377473	-2.6492	0.00514649		0.678058	-1.4748	0.0665733		0.556698	-1.79631	0.02135
High	Master Protein	P0DP28	Calmodulin-3 OS=Mus musculus GN=Calm3 PE=1 SV=1	0	50.719	46.9799	6	12	6	1	149	16.8	4.22		9	0	76	6		103.7		123.2	54.9	96.3	91.4667		91.6	109.3	96.3	99.0667		100.2	126	98.4	108.2		1.18294	1.18294	0.48503		1.08309	1.08309	0.730348		1.09219	1.09219	0.428124
High	Master Protein	P35564	Calnexin OS=Mus musculus GN=Canx PE=1 SV=1	0	191.871	44.8393	27	58	27	1	591	67.2	4.64		9	0	550	27		105.8		59.6	106.1	162.8	109.5		59.7	125.3	76.5	87.1667		120.6	95.5	88.1	101.4		0.926027	-1.07988	0.809275		0.796043	-1.25621	0.565943		1.16329	1.16329	0.55282
High	Master Protein	O35350	Calpain-1 catalytic subunit OS=Mus musculus GN=Capn1 PE=1 SV=1	0	143.031	37.3072	22	31	22	1	713	82.1	5.87		2.574	0	428	22		98.7		104.4	89.5	76.4	90.1		130.2	89.7	103.4	107.767		107.1	102.1	98.5	102.567		1.13836	1.13836	0.214773		1.19608	1.19608	0.28667		0.951748	-1.0507	0.690748
High	Master Protein	O08529	Calpain-2 catalytic subunit OS=Mus musculus GN=Capn2 PE=1 SV=4	0	102.534	34	18	24	18	1	700	79.8	4.96	Acetyl [K7]	2.35	0	288	18		108.9		85.3	78.2	70.6	78.0333		105.1	79.5	98.5	94.3667		131.1	121.1	121.8	124.667		1.59761	1.59761	0.000940094		1.20931	1.20931	0.135994		1.32109	1.32109	0.0219546
High	Master Protein	O08688	Calpain-5 OS=Mus musculus GN=Capn5 PE=1 SV=1	0	329.608	67.9688	43	102	43	1	640	72.9	7.36		29.079	0	1105	43		83.8		182.5	103.9	134.2	140.2		126	102.6	99.5	109.367		60	62.3	45.1	55.8		0.398003	-2.51254	0.0229741		0.780076	-1.28193	0.274444		0.51021	-1.95998	0.00575783
High	Master Protein	P14211	Calreticulin OS=Mus musculus GN=Calr PE=1 SV=1	0	76.895	38.7019	13	34	13	1	416	48	4.49		3.417	0	335	13		90.4		78.5	72.1	245.9	132.167		57.9	190.1	90.7	112.9		75.8	54.2	44.2	58.0667		0.439344	-2.27612	0.268085		0.854224	-1.17065	0.795074		0.514319	-1.94432	0.25036
High	Master Protein	P05132	cAMP-dependent protein kinase catalytic subunit alpha OS=Mus musculus GN=Prkaca PE=1 SV=3	0	58.83	37.3219	15	21	4	1	351	40.5	8.79		5.449	0	217	15		94.3		88.4	78.9	63.4	76.9		140.7	114.9	98.5	118.033		111.1	123.9	86	107		1.39142	1.39142	0.0864373		1.53489	1.53489	0.0449984		0.906524	-1.10312	0.542071
High	Master Protein	Q9DBC7	cAMP-dependent protein kinase type I-alpha regulatory subunit OS=Mus musculus GN=Prkar1a PE=1 SV=3	0	60.591	38.3202	14	24	14	1	381	43.2	5.35		5.449	0	102	14		93.9		113.4	78.2	111.9	101.167		92.8	118.9	109.9	107.2		98	89.6	93.2	93.6		0.925206	-1.08084	0.55454		1.05964	1.05964	0.684692		0.873134	-1.1453	0.165657
High	Master Protein	P12367	cAMP-dependent protein kinase type II-alpha regulatory subunit OS=Mus musculus GN=Prkar2a PE=1 SV=2	0	117.616	48.3791	19	44	16	1	401	45.4	4.89		11.217	3	395	19		103.8		89.5	65.1	68.4	74.3333		149.5	113.8	88.9	117.4		96.8	101.2	123	107		1.43946	1.43946	0.0426763		1.57937	1.57937	0.0880375		0.911414	-1.0972	0.619659
High	Master Protein	P00920	Carbonic anhydrase 2 OS=Mus musculus GN=Ca2 PE=1 SV=4	0	26.89	22.6923	5	7	5	1	260	29	7.01		1.738	0	69	5		95.8		96.8	65.5	71.8	78.0333		138.1	155.9	95.7	129.9		105.5	91.2	83.7	93.4667		1.19778	1.19778	0.250689		1.66467	1.66467	0.0625726		0.719528	-1.3898	0.127125
High	Master Protein	Q64444	Carbonic anhydrase 4 OS=Mus musculus GN=Ca4 PE=1 SV=1	0	86.024	39.0164	12	43	12	1	305	34.3	8.21		10.288	0	400	12		109.6		34.2	32.7	29.6	32.1667		121.4	132	79.2	110.867		196.7	119.5	145	153.733		4.77927	4.77927	0.00591088		3.44663	3.44663	0.00826074		1.38665	1.38665	0.198627
High	Master Protein	P48758	Carbonyl reductase [NADPH] 1 OS=Mus musculus GN=Cbr1 PE=1 SV=3	0	145.96	66.426	17	30	17	1	277	30.6	8.31		25.367	0	343	17		101.9		98.1	103.6	74.7	92.1333		144.6	93.2	105.8	114.533		71.7	111.9	94.6	92.7333		1.00651	1.00651	0.969252		1.24313	1.24313	0.277258		0.809662	-1.23508	0.323116
High	Master Protein	P08074	Carbonyl reductase [NADPH] 2 OS=Mus musculus GN=Cbr2 PE=1 SV=1	0	29.18	21.3115	5	7	4	1	244	25.9	9.01		1.371	1	120	5		105.8		77.9	81.2	63.6	74.2333		112.6	93.3	90.4	98.7667		100.9	144.5	129.6	125		1.68388	1.68388	0.0216676		1.33049	1.33049	0.0496694		1.26561	1.26561	0.146124
High	Master Protein	P23953	Carboxylesterase 1C OS=Mus musculus GN=Ces1c PE=1 SV=4	0	23.833	12.0939	4	7	2	1	554	61	5.06	Acetyl [K540; K554]	0.585	0	93	4		53.8		173.2	58.9	176.5	136.2		142.6	134.8	74.4	117.267		52.2	90.8	42.8	61.9333		0.454723	-2.19914	0.146965		0.860989	-1.16146	0.690857		0.528141	-1.89343	0.101147
High	Master Protein	Q8VCT4	Carboxylesterase 1D OS=Mus musculus GN=Ces1d PE=1 SV=1	0	43.406	15.9292	8	11	6	1	565	61.7	6.61		1.054	2	131	8		95.3		71.6	41.2	45.6	52.8		152	141.2	94.4	129.2		119.8	106.6	132.3	119.567		2.26452	2.26452	0.00517652		2.44697	2.44697	0.0189672		0.925439	-1.08057	0.641726
High	Master Protein	Q6AW46	Carboxylesterase 5A OS=Mus musculus GN=Ces5a PE=2 SV=1	0	303.154	35.8261	23	137	23	1	575	64.1	5.8		83.834	0	1861	23		140.6		31.6	31.5	37.6	33.5667		71.1	61.4	46	59.5		167.3	174	238.7	193.333		5.75968	5.75968	0.00220331		1.77259	1.77259	0.0267594		3.2493	3.2493	0.00500045
High	Master Protein	O89001	Carboxypeptidase D OS=Mus musculus GN=Cpd PE=1 SV=2	0	99.976	17.4292	21	25	21	1	1377	152.3	6.18		0.962	0	241	21		91.5		86.3	81.9	228.1	132.1		113.7	120.6	68.3	100.867		82.3	74.8	52.5	69.8667		0.528892	-1.89074	0.271609		0.763563	-1.30965	0.571499		0.692664	-1.4437	0.172472
High	Master Protein	Q80V42	Carboxypeptidase M OS=Mus musculus GN=Cpm PE=1 SV=2	0	70.704	29.1196	10	12	10	1	443	50.5	7.78		1.593	0	219	10		108.9		65.2	53.2	56.2	58.2		77.1	73.7	56.9	69.2333		178.5	150.5	179.7	169.567		2.91352	2.91352	0.000399335		1.18958	1.18958	0.200716		2.44921	2.44921	0.000919887
High	Master Protein	Q9JJN5	Carboxypeptidase N catalytic chain OS=Mus musculus GN=Cpn1 PE=1 SV=1	0	28.151	11.1597	4	11	4	1	457	51.8	8.28		0.817	0	314	4		99.2		68.6	58.9	42.5	56.6667		160.6	93.3	116	123.3		112	116	132.9	120.3		2.12294	2.12294	0.00307129		2.17588	2.17588	0.0346671		0.975669	-1.02494	0.892188
High	Master Protein	Q9WVJ3	Carboxypeptidase Q OS=Mus musculus GN=Cpq PE=1 SV=1	0	87.293	30.2128	14	26	14	1	470	51.8	6.21		6.305	0	409	14		121.1		87.8	58.6	65.1	70.5		124.3	84.7	74.1	94.3667		106.2	103.9	174.3	128.133		1.81749	1.81749	0.0802165		1.33853	1.33853	0.247818		1.35782	1.35782	0.289635
High	Master Protein	P97742	Carnitine O-palmitoyltransferase 1, liver isoform OS=Mus musculus GN=Cpt1a PE=1 SV=4	0	106.966	25.4851	18	27	18	1	773	88.2	8.62		1.938	0	249	18		101.9		93.4	170.3	130.5	131.4		71.9	119.6	106.6	99.3667		77.3	66.6	61.9	68.6		0.52207	-1.91545	0.0502991		0.756215	-1.32238	0.291353		0.690372	-1.44849	0.108673
High	Master Protein	Q8BK63	Casein kinase I isoform alpha OS=Mus musculus GN=Csnk1a1 PE=1 SV=2	0	25.607	18.1009	5	7	5	1	337	38.9	9.57		1.154	0	70	5		105.5		98.2	141.4	83.4	107.667		84.5	91.1	124.9	100.167		84.8	93.3	92.8	90.3		0.8387	-1.19232	0.380019		0.930341	-1.07488	0.744022		0.901498	-1.10927	0.484194
High	Master Protein	O88587	Catechol O-methyltransferase OS=Mus musculus GN=Comt PE=1 SV=2	0	40.633	28.3019	6	8	6	1	265	29.5	5.83		1.738	0	135	6		99.3		61.8	76	80	72.6		100.9	126.2	104.6	110.567		146.9	100.7	103.6	117.067		1.61249	1.61249	0.049225		1.52296	1.52296	0.0169229		1.05879	1.05879	0.720022
High	Master Protein	P26231	Catenin alpha-1 OS=Mus musculus GN=Ctnna1 PE=1 SV=1	0	167.447	32.7815	25	38	20	1	906	100	6.23		3.217	5	480	25		87.7		119.7	111	104.4	111.7		160.9	106.2	110	125.7		70.7	68.6	60.8	66.7		0.597135	-1.67466	0.00109927		1.12534	1.12534	0.484262		0.530628	-1.88456	0.0299888
High	Master Protein	Q02248	Catenin beta-1 OS=Mus musculus GN=Ctnnb1 PE=1 SV=1	0	128.892	31.4981	23	35	20	1	781	85.4	5.86		3.27	3	427	23		92.3		123.6	141.3	105.8	123.567		127	104.4	107	112.8		66.4	65.2	67	66.2		0.535743	-1.86657	0.00502324		0.912868	-1.09545	0.43728		0.586879	-1.70393	0.00287495
High	Master Protein	P30999	Catenin delta-1 OS=Mus musculus GN=Ctnnd1 PE=1 SV=2	0	55.047	13.113	11	15	11	1	938	104.9	6.87		0.76	0	195	11		93.5		118.7	137.4	154.4	136.833		114.8	91.7	83.4	96.6333		80.3	64.4	61.5	68.7333		0.502314	-1.99079	0.00454528		0.706212	-1.41601	0.0449129		0.71128	-1.40592	0.0652272
High	Master Protein	P10605	Cathepsin B OS=Mus musculus GN=Ctsb PE=1 SV=2	0	29.707	16.2242	5	10	5	1	339	37.3	5.91		1.239	0	81	5		116		85.5	145.5	89.8	106.933		82.7	93.4	92.5	89.5333		94.7	97.5	102.4	98.2		0.918329	-1.08893	0.676732		0.837282	-1.19434	0.425365		1.0968	1.0968	0.10201
High	Master Protein	P18242	Cathepsin D OS=Mus musculus GN=Ctsd PE=1 SV=1	0	48.587	25.6098	8	10	8	1	410	44.9	7.15		1.848	0	127	8		100.4		105.3	77.1	94	92.1333		127.8	120.8	82.6	110.4		96.9	99.4	95.5	97.2667		1.05572	1.05572	0.568538		1.19826	1.19826	0.324164		0.881039	-1.13502	0.40412
High	Master Protein	P24668	Cation-dependent mannose-6-phosphate receptor OS=Mus musculus GN=M6pr PE=1 SV=1	0	109.582	41.3669	13	54	13	1	278	31.2	5.39		23.484	0	576	13		91.3		80.2	95.2	254.6	143.333		77	117.3	69.4	87.9		87.7	74.9	52.3	71.6333		0.499767	-2.00093	0.275076		0.613256	-1.63064	0.391449		0.814941	-1.22708	0.41987
High	Master Protein	Q07113	Cation-independent mannose-6-phosphate receptor OS=Mus musculus GN=Igf2r PE=1 SV=1	0	147.925	15.143	31	39	31	1	2483	273.6	5.71		0.8	0	355	31		95.2		87	87.2	176.8	117		83.2	149.9	87	106.7		91.7	76.2	65.7	77.8667		0.665527	-1.50257	0.273271		0.911966	-1.09653	0.793993		0.729772	-1.37029	0.276612
High	Master Protein	O54724	Caveolae-associated protein 1 OS=Mus musculus GN=Cavin1 PE=1 SV=1	0	89.177	39.7959	14	23	14	1	392	43.9	5.52		7.031	0	341	14		95.8		124.7	89.1	109.6	107.8		97.5	113.6	87	99.3667		110.9	79.7	92.1	94.2333		0.87415	-1.14397	0.37923		0.921769	-1.08487	0.548778		0.948339	-1.05447	0.68892
High	Master Protein	P49817	Caveolin-1 OS=Mus musculus GN=Cav1 PE=1 SV=1	0	128.89	51.1236	11	54	4	1	178	20.5	6.02		120.153	8	503	11		104.7		64.6	88.3	107.7	86.8667		92.8	119.6	85.9	99.4333		169	86.9	80.5	112.133		1.29087	1.29087	0.462121		1.14467	1.14467	0.480061		1.12772	1.12772	0.696553
High	Master Protein	Q9WVC3	Caveolin-2 OS=Mus musculus GN=Cav2 PE=1 SV=1	0	21.439	37.037	4	5	4	1	162	18.2	5.63		2.162	0	93	4		89.2		99.2	132.8	106	112.667		80.5	97.4	100.6	92.8333		122.4	90.4	81.6	98.1333		0.871006	-1.1481	0.417448		0.823964	-1.21364	0.173804		1.05709	1.05709	0.721926
High	Master Protein	Q8R422	CD109 antigen OS=Mus musculus GN=Cd109 PE=1 SV=1	0	25.659	6.51872	6	7	6	1	1442	161.6	5.57		0.226	0	97	6		100		95.7	87.2	82	88.3		105.8	83	95.5	94.7667		111.1	109.3	130.4	116.933		1.32427	1.32427	0.0217778		1.07324	1.07324	0.448651		1.23391	1.23391	0.0786148
High	Master Protein	O35566	CD151 antigen OS=Mus musculus GN=Cd151 PE=1 SV=2	0	10.801	13.4387	4	5	4	1	253	28.2	7.47		0.931	0	68	4		111.6		73	62.9	86.1	74		72.1	103.2	78.6	84.6333		194.5	145.1	72.8	137.467		1.85766	1.85766	0.152435		1.14369	1.14369	0.411571		1.62426	1.62426	0.222207
High	Master Protein	Q61490	CD166 antigen OS=Mus musculus GN=Alcam PE=1 SV=3	0	54.923	19.8971	10	13	10	1	583	65.1	6.15		1.254	0	130	10		92.4		88.2	79.7	139.1	102.333		143.4	149.4	88.4	127.067		87	64.4	68.1	73.1667		0.714984	-1.39863	0.215161		1.24169	1.24169	0.40904		0.575813	-1.73667	0.0592826
High	Master Protein	Q9JLQ0	CD2-associated protein OS=Mus musculus GN=Cd2ap PE=1 SV=3	0	12.989	3.61068	2	3	2	1	637	70.4	6.38		0.174	0	88	2		86.3		115.9	94.6	84.2	98.2333		160.3	142	114	138.767		68.3	58.6	75.8	67.5667		0.687818	-1.45387	0.0441204		1.41262	1.41262	0.068607		0.486908	-2.05377	0.00770484
High	Master Protein	P41731	CD63 antigen OS=Mus musculus GN=Cd63 PE=1 SV=2	0	26.427	8.82353	3	15	3	1	238	25.7	6.98		3.329	0	125	3		86.3		192.4	162.2	171.3	175.3		104.3	85.4	103	97.5667		34.6	33.3	27.2	31.7		0.180833	-5.52997	9.96807e-05		0.55657	-1.79672	0.00199098		0.324906	-3.07781	0.000536377
High	Master Protein	P35762	CD81 antigen OS=Mus musculus GN=Cd81 PE=1 SV=2	0	171.094	35.1695	6	124	6	1	236	25.8	5.83		1290.55	0	2561	6		90.2		115.6	80	101.5	99.0333		138.3	131.3	136.2	135.267		84.1	67.5	55.4	69		0.696735	-1.43527	0.0865197		1.36587	1.36587	0.0264776		0.510103	-1.96039	0.00150877
High	Master Protein	P40237	CD82 antigen OS=Mus musculus GN=Cd82 PE=1 SV=1	0	64.679	20.3008	7	21	7	1	266	29.6	5.02		9	0	251	7		92.4		127.7	75.9	90.8	98.1333		152.6	134.8	119.7	135.7		83.4	65.3	57.4	68.7		0.700068	-1.42843	0.162442		1.38281	1.38281	0.106503		0.506264	-1.97525	0.00540804
High	Master Protein	P40240	CD9 antigen OS=Mus musculus GN=Cd9 PE=1 SV=2	0	185.985	33.6283	9	67	9	1	226	25.2	7.23		2681.7	0	880	9		90.9		176.4	112	113.9	134.1		108.8	80.2	114.1	101.033		82.6	71.6	49.6	67.9333		0.506587	-1.97399	0.046735		0.753418	-1.32728	0.234313		0.672385	-1.48724	0.081849
High	Master Protein	Q9Z0M6	CD97 antigen OS=Mus musculus GN=Cd97 PE=1 SV=2	0	91.421	22.8606	13	29	13	1	818	90.4	7.39		1.683	0	506	13		98.1		40.9	42	43.6	42.1667		157.3	206.3	102.2	155.267		122.5	93.9	93.3	103.233		2.44822	2.44822	0.00321198		3.68221	3.68221	0.0197721		0.664878	-1.50404	0.174704
High	Master Protein	Q91WS0	CDGSH iron-sulfur domain-containing protein 1 OS=Mus musculus GN=Cisd1 PE=1 SV=1	0	65.019	50	6	16	6	1	108	12.1	9.06		45.416	0	264	6		112		59.6	93.8	78.9	77.4333		58.9	151.9	102.6	104.467		133.2	109.1	100.1	114.133		1.47396	1.47396	0.058564		1.34912	1.34912	0.398504		1.09253	1.09253	0.752548
High	Master Protein	Q9CQB5	CDGSH iron-sulfur domain-containing protein 2 OS=Mus musculus GN=Cisd2 PE=1 SV=1	0	14.155	21.4815	3	5	3	1	135	15.2	9.51		2.594	0	88	3		104.4		85.7	189	179.6	151.433		59	93.6	100.5	84.3667		70.9	61.6	55.6	62.7		0.414044	-2.4152	0.0560116		0.557121	-1.79494	0.130977		0.743185	-1.34556	0.186051
High	Master Protein	Q8VDP4	Cell cycle and apoptosis regulator protein 2 OS=Mus musculus GN=Ccar2 PE=1 SV=2	0	68.499	18.0043	13	18	13	1	922	102.9	5.25		0.964	0	128	13		97.7		104.6	112.4	64.2	93.7333		119.4	98.5	127.7	115.2		85.9	97.1	92.5	91.8333		0.97973	-1.02069	0.907082		1.22902	1.22902	0.281981		0.797164	-1.25445	0.0654065
High	Master Protein	Q8VEK0	Cell cycle control protein 50A OS=Mus musculus GN=Tmem30a PE=1 SV=1	0	49.996	30.4945	10	26	10	1	364	41	8.37	Acetyl [K8(100)]	4.012	0	249	10		95.9		90.8	81.9	143.1	105.267		125.7	115.8	70.1	103.867		130.2	78.1	68.2	92.1667		0.875554	-1.14213	0.654048		0.9867	-1.01348	0.959081		0.887356	-1.12694	0.673117
High	Master Protein	P60766	Cell division control protein 42 homolog OS=Mus musculus GN=Cdc42 PE=1 SV=2	0	78.854	44.5026	8	20	7	1	191	21.2	6.55		24.119	0	222	8		96.8		128.4	92.8	157.5	126.233		122.5	124.9	82.6	110		82.6	57.9	53.8	64.7667		0.513071	-1.94905	0.0415127		0.871402	-1.14758	0.522641		0.588788	-1.6984	0.0509789
High	Master Protein	Q8R2Y2	Cell surface glycoprotein MUC18 OS=Mus musculus GN=Mcam PE=1 SV=1	0	25.695	12.5	6	7	6	1	648	71.5	5.83		0.607	0	81	6		110.7		72.6	62.7	96.5	77.2667		75.7	89.3	58.7	74.5667		194.4	131.5	108	144.633		1.87187	1.87187	0.0716479		0.965056	-1.03621	0.849915		1.93965	1.93965	0.0620088
High	Master Protein	O54692	Centromere/kinetochore protein zw10 homolog OS=Mus musculus GN=Zw10 PE=1 SV=3	0	18.233	10.3979	6	6	6	1	779	88	5.92		0.326	0	73	6		104.6		110.5	127.2	94.4	110.7		105.6	93.5	94.1	97.7333		92.1	85.2	92.8	90.0333		0.813309	-1.22954	0.101994		0.882867	-1.13267	0.274733		0.921214	-1.08552	0.171205
High	Master Protein	Q61147	Ceruloplasmin OS=Mus musculus GN=Cp PE=1 SV=2	0	427.084	52.9689	51	128	51	1	1061	121.1	5.85		23.538	0	1186	51		104.2		70.3	57.5	65.3	64.3667		153.4	89.5	87.6	110.167		132.7	116.2	123.2	124.033		1.92698	1.92698	0.000597064		1.71155	1.71155	0.105149		1.12587	1.12587	0.565173
High	Master Protein	Q9DB34	Charged multivesicular body protein 2a OS=Mus musculus GN=Chmp2a PE=1 SV=1	0	30.191	24.3243	5	7	5	1	222	25.1	5.97		2.455	0	133	5		81.4		238.7	91.3	173	167.667		110.4	110.5	76.9	99.2667		40.7	39.1	38	39.2667		0.234195	-4.26995	0.0395053		0.592048	-1.68905	0.195648		0.395567	-2.52801	0.00587784
High	Master Protein	Q9D8B3	Charged multivesicular body protein 4b OS=Mus musculus GN=Chmp4b PE=1 SV=2	0	21.431	18.3036	3	4	3	1	224	24.9	4.82		0.778	0	166	3		83.7		190.2	83.3	160.8	144.767		110.7	115.8	80	102.167		64.3	61.5	49.7	58.5		0.404099	-2.47464	0.0552617		0.705733	-1.41697	0.275899		0.572594	-1.74644	0.0222375
High	Master Protein	Q9D7S9	Charged multivesicular body protein 5 OS=Mus musculus GN=Chmp5 PE=1 SV=1	0	52.212	22.8311	5	12	5	1	219	24.6	4.79		9	0	303	5		85.5		226.1	81.5	172.5	160.033		106.7	97	72.4	92.0333		58.5	49.1	50.8	52.8		0.329931	-3.03093	0.0643345		0.575089	-1.73886	0.192404		0.573705	-1.74306	0.0208759
High	Master Protein	Q9Z1Q5	Chloride intracellular channel protein 1 OS=Mus musculus GN=Clic1 PE=1 SV=3	0	70.821	46.0581	10	16	9	1	241	27	5.17		5.661	1	229	10		101.5		96.2	82.2	92	90.1333		104.6	108.2	91	101.267		107.5	114.2	102.6	108.1		1.19933	1.19933	0.0281738		1.12352	1.12352	0.170958		1.06748	1.06748	0.333877
High	Master Protein	Q9D7P7	Chloride intracellular channel protein 3 OS=Mus musculus GN=Clic3 PE=1 SV=2	0	14.575	13.9241	2	3	2	1	237	26.8	6.44		0.468	0	84	2		122.7		62.8	67.9	64.7	65.1333		61.5	75.2	75.6	70.7667		133.7	195.7	140.2	156.533		2.40328	2.40328	0.00978722		1.08649	1.08649	0.311565		2.21196	2.21196	0.0132272
High	Master Protein	Q91VA1	Choline transporter-like protein 4 OS=Mus musculus GN=Slc44a4 PE=1 SV=1	0	57.909	11.7397	9	34	9	1	707	78.7	8.69		1.762	0	365	9		95.3		113.6	87.2	78.3	93.0333		131.9	114	112.5	119.467		107.7	80.1	79.4	89.0667		0.957363	-1.04454	0.792606		1.28413	1.28413	0.0980017		0.745536	-1.34132	0.053441
High	Master Protein	Q6PDQ2	Chromodomain-helicase-DNA-binding protein 4 OS=Mus musculus GN=Chd4 PE=1 SV=1	0	36.251	5.58747	9	11	9	1	1915	217.6	5.81		0.235	0	113	9		76.2		124	138.2	98.8	120.333		103.4	115.4	150.7	123.167		56.5	81.8	54.8	64.3667		0.534903	-1.8695	0.017966		1.02355	1.02355	0.884346		0.522598	-1.91352	0.0242693
High	Master Protein	Q9CZU6	Citrate synthase, mitochondrial OS=Mus musculus GN=Cs PE=1 SV=1	0	28.674	12.2845	4	6	4	1	464	51.7	8.57		0.778	0	100	4		107.5		67.6	65.7	47.9	60.4		143	96.6	111.1	116.9		128.1	127.4	105.1	120.2		1.99007	1.99007	0.00367516		1.93543	1.93543	0.0199731		1.02823	1.02823	0.843284
High	Master Protein	Q68FD5	Clathrin heavy chain 1 OS=Mus musculus GN=Cltc PE=1 SV=3	0	366.75	38.209	57	91	57	1	1675	191.4	5.69		4.37	0	1294	57		112.2		81	111.4	67.7	86.7		82.9	66.5	132.7	94.0333		108.7	113.4	123.5	115.2		1.32872	1.32872	0.105081		1.08458	1.08458	0.772791		1.2251	1.2251	0.357601
High	Master Protein	O08585	Clathrin light chain A OS=Mus musculus GN=Clta PE=1 SV=2	0	44.202	15.3191	6	29	6	1	235	25.6	4.58		9	0	136	6		45.7		138.4	135.8	84.4	119.533		96.4	63.4	280.9	146.9		52.7	73.6	28.6	51.6333		0.431958	-2.31504	0.0360435		1.22895	1.22895	0.71546		0.351486	-2.84506	0.239008
High	Master Protein	O88552	Claudin-2 OS=Mus musculus GN=Cldn2 PE=1 SV=1	0	19.689	11.7391	2	7	2	1	230	24.5	7.93		0.995	0	135	2		87.1		160	160.3	200.8	173.7		80.9	120.9	92.1	97.9667		40.2	36.3	21.4	32.6333		0.187872	-5.32278	0.000661022		0.563999	-1.77305	0.0137246		0.333106	-3.00204	0.00780431
High	Master Protein	Q8VBZ3	Cleft lip and palate transmembrane protein 1 homolog OS=Mus musculus GN=Clptm1 PE=1 SV=1	0	27.371	12.9518	5	7	5	1	664	75.2	6.3		0.711	0	90	5		110.2		81.3	132.9	157.1	123.767		74.7	97.9	81.2	84.6		103.6	84.8	76.3	88.2333		0.712901	-1.40272	0.209163		0.683544	-1.46296	0.169437		1.04295	1.04295	0.749493
High	Master Protein	Q06890	Clusterin OS=Mus musculus GN=Clu PE=1 SV=1	0	554.807	53.125	41	349	41	1	448	51.6	5.67	Acetyl [K341(100)]	38310.9	0	3301	41		101.2		53.5	44.6	47.8	48.6333		199.3	155.4	138.9	164.533		71.9	77.9	109.6	86.4667		1.77793	1.77793	0.0342635		3.38314	3.38314	0.00312503		0.525527	-1.90285	0.0220944
High	Master Protein	P54751	CMP-N-acetylneuraminate-beta-galactosamide-alpha-2,3-sialyltransferase 1 OS=Mus musculus GN=St3gal1 PE=2 SV=1	0	48.608	29.0801	7	10	7	1	337	39	9.23		1.637	0	243	7		89.6		185.5	156.5	208.5	183.5		60.9	79.1	58.3	66.1		60.8	55.3	45.4	53.8333		0.29337	-3.40867	0.00117388		0.360218	-2.7761	0.00201805		0.814423	-1.22786	0.197455
High	Master Protein	Q11204	CMP-N-acetylneuraminate-beta-galactosamide-alpha-2,3-sialyltransferase 2 OS=Mus musculus GN=St3gal2 PE=2 SV=2	0	62.613	31.7143	10	17	10	1	350	40.1	8.5		3.062	0	142	10		92.2		183.9	169.7	245.6	199.733		60.8	59.7	44.3	54.9333		49.5	48.1	46.3	47.9667		0.240154	-4.164	0.00287464		0.275033	-3.63592	0.00374539		0.87318	-1.14524	0.266994
High	Master Protein	Q61420	CMP-sialic acid transporter OS=Mus musculus GN=Slc35a1 PE=1 SV=2	0	19.593	10.119	3	9	3	1	336	36.4	8.73		0.719	0	199	3		91.2		171	141.3	194.9	169.067		63	106.7	87.2	85.6333		56.3	46.7	41.7	48.2333		0.285292	-3.50518	0.00168019		0.506506	-1.97431	0.0140183		0.563254	-1.7754	0.0486914
High	Master Protein	Q9EQS3	C-Myc-binding protein OS=Mus musculus GN=Mycbp PE=1 SV=5	0	26.156	45.6311	3	5	3	1	103	12	5.91		2.728	0	77	3		79		136	180.1	70.1	128.733		90.2	101.7	149	113.633		45.1	70.8	78	64.6333		0.502071	-1.99175	0.128111		0.882703	-1.13288	0.701668		0.568789	-1.75812	0.0758856
High	Master Protein	Q8BH61	Coagulation factor XIII A chain OS=Mus musculus GN=F13a1 PE=1 SV=3	0	98.987	25.4098	17	36	17	1	732	83.2	5.92		2.938	0	516	17		107.7		54.1	46.8	36.9	45.9333		164	63.6	100.1	109.233		149.1	113.1	164.6	142.267		3.09724	3.09724	0.00387577		2.37808	2.37808	0.100552		1.30241	1.30241	0.374365
High	Master Protein	Q8CIE6	Coatomer subunit alpha OS=Mus musculus GN=Copa PE=1 SV=2	0	436.715	50	61	133	61	1	1224	138.3	7.65		14.039	0	1373	61		105.1		118.4	168.4	64	116.933		62.5	73.4	143.2	93.0333		76.5	94	94.5	88.3333		0.755416	-1.32377	0.404589		0.79561	-1.2569	0.576334		0.94948	-1.05321	0.865151
High	Master Protein	Q9JIF7	Coatomer subunit beta OS=Mus musculus GN=Copb1 PE=1 SV=1	0	375.509	42.6023	37	83	37	1	953	107	6		9.398	0	1215	37		100.2		120.4	164.3	57.9	114.2		59.2	74.2	152.5	95.3		74.6	104.6	92	90.4		0.791594	-1.26327	0.499258		0.834501	-1.19832	0.678175		0.948583	-1.0542	0.878994
High	Master Protein	O55029	Coatomer subunit beta' OS=Mus musculus GN=Copb2 PE=1 SV=2	0	273.661	42.9834	39	83	39	1	905	102.4	5.3		7.877	0	872	39		91.5		142.7	149.9	65.8	119.467		68.2	85.1	167.4	106.9		73.6	81.8	73.9	76.4333		0.639788	-1.56302	0.186811		0.89481	-1.11756	0.773356		0.714998	-1.3986	0.37799
High	Master Protein	Q5XJY5	Coatomer subunit delta OS=Mus musculus GN=Arcn1 PE=1 SV=2	0	227.23	50.2935	30	75	30	1	511	57.2	6.21		34.35	0	840	30		92.3		147.2	182.4	60.9	130.167		59.4	85.8	173.6	106.267		59.4	79.3	59.7	66.1333		0.508067	-1.96825	0.155868		0.816389	-1.22491	0.657241		0.622334	-1.60685	0.317145
High	Master Protein	O89079	Coatomer subunit epsilon OS=Mus musculus GN=Cope PE=1 SV=3	0	113.173	52.5974	15	33	15	1	308	34.5	5.06		10.159	0	556	15		97.2		155.8	140.7	72.7	123.067		64.2	86.1	137.8	96.0333		69.6	78.9	97.1	81.8667		0.665222	-1.50326	0.199078		0.780336	-1.2815	0.466229		0.852482	-1.17305	0.575475
High	Master Protein	Q9QZE5	Coatomer subunit gamma-1 OS=Mus musculus GN=Copg1 PE=1 SV=1	0	244.82	50	34	69	31	1	874	97.5	5.35		10.45	3	678	34		102		128.5	157.3	64.8	116.867		68.1	78.2	142.6	96.3		73.6	95.4	89.4	86.1333		0.737022	-1.35681	0.335396		0.824016	-1.21357	0.597724		0.894427	-1.11803	0.696245
High	Master Protein	Q9QXK3	Coatomer subunit gamma-2 OS=Mus musculus GN=Copg2 PE=1 SV=1	0	113.421	23.9954	18	27	15	1	871	97.6	5.8		1.884	0	419	18		107.5		117.3	152.1	79.5	116.3		68.1	78	127.7	91.2667		84.8	92.9	92	89.9		0.773001	-1.29366	0.279438		0.784752	-1.27429	0.420603		0.985026	-1.0152	0.945004
High	Master Protein	P61924	Coatomer subunit zeta-1 OS=Mus musculus GN=Copz1 PE=1 SV=1	0	46.218	28.8136	4	9	4	1	177	20.2	4.81		9	0	198	4		96.1		199.6	202.4	48.2	150.067		40.9	101.3	203.3	115.167		31.3	43.8	33.1	36.0667		0.240338	-4.16081	0.0894714		0.767437	-1.30304	0.64229		0.313169	-3.19316	0.171551
High	Master Protein	Q9JHH9	Coatomer subunit zeta-2 OS=Mus musculus GN=Copz2 PE=1 SV=1	0	16.901	14.1463	2	3	2	1	205	22.9	5.17		0.995	0	93	2		96.5		112.7	115.1	70.9	99.5667		100	102.2	149.8	117.333		77.4	95.6	79.9	84.3		0.846669	-1.1811	0.378725		1.17844	1.17844	0.458446		0.718466	-1.39185	0.127443
High	Master Protein	P18760	Cofilin-1 OS=Mus musculus GN=Cfl1 PE=1 SV=3	0	74.274	66.8675	9	21	8	1	166	18.5	8.09		16.783	0	268	9		76.8		166.5	88.7	153.7	136.3		118.4	116.1	86.5	107		77.9	65	50.2	64.3667		0.472243	-2.11756	0.0471403		0.785033	-1.27383	0.325794		0.601558	-1.66235	0.0306671
High	Master Protein	Q9JIG7	Coiled-coil domain-containing protein 22 OS=Mus musculus GN=Ccdc22 PE=1 SV=1	0	19.99	8.13397	3	4	3	1	627	70.8	6.01		0.233	0	81	3		89.9		135.1	130.8	99.6	121.833		67.1	68.4	83.2	72.9		83.3	132.9	109.5	108.567		0.891108	-1.1222	0.505889		0.598358	-1.67124	0.0165133		1.48925	1.48925	0.0791907
High	Master Protein	Q3UW21	Colipase-like protein 2 OS=Mus musculus GN=Clpsl2 PE=3 SV=1	0	16.248	19.6078	3	6	3	1	102	11	8.44		2.162	0	70	3		72.8		135.3	123.6	220.6	159.833		96.6	97.9	101.1	98.5333		46.9	58.6	46.5	50.6667		0.316997	-3.15461	0.023986		0.616475	-1.62212	0.115682		0.514208	-1.94474	0.000334208
High	Master Protein	Q04857	Collagen alpha-1(VI) chain OS=Mus musculus GN=Col6a1 PE=1 SV=1	0	21.708	7.02439	5	9	5	1	1025	108.4	5.36		0.204	0	73	5		109.2		57.6	82.1	60.8	66.8333		82.8	78.5	102.2	87.8333		126.6	121	179.3	142.3		2.12918	2.12918	0.0198663		1.31421	1.31421	0.118531		1.62011	1.62011	0.0524347
High	Master Protein	Q60847	Collagen alpha-1(XII) chain OS=Mus musculus GN=Col12a1 PE=2 SV=3	0	78.754	7.46795	13	17	13	1	3120	340	5.64		0.226	0	201	13		104.6		78.3	86.1	65.2	76.5333		92.1	80.5	91.5	88.0333		128.4	147.5	125.7	133.867		1.74913	1.74913	0.00334908		1.15026	1.15026	0.183967		1.52064	1.52064	0.00424768
High	Master Protein	Q80X19	Collagen alpha-1(XIV) chain OS=Mus musculus GN=Col14a1 PE=1 SV=2	0	142.845	17.8631	25	38	25	1	1797	192.9	5.1		1.19	0	584	25		96.7		106.1	140.2	85.9	110.733		78.8	83.8	124.1	95.5667		87.8	106	90.8	94.8667		0.856713	-1.16725	0.398853		0.863034	-1.1587	0.517069		0.992675	-1.00738	0.965938
High	Master Protein	Q02788	Collagen alpha-2(VI) chain OS=Mus musculus GN=Col6a2 PE=1 SV=3	0	12.17	3.2882	3	3	3	1	1034	110.3	6.42		0.112	0	74	3		83		67.4	77.9	56	67.1		59.7	69.1	94.5	74.4333		125.8	125.6	241	164.133		2.4461	2.4461	0.0673965		1.10929	1.10929	0.579178		2.20511	2.20511	0.0873569
High	Master Protein	P01027	Complement C3 OS=Mus musculus GN=C3 PE=1 SV=3	0	615.254	52.9765	81	201	81	1	1663	186.4	6.73		12.204	0	2116	81		101.7		70.3	56.7	48.9	58.6333		150.1	77.4	98.7	108.733		156.2	105	134.9	132.033		2.25185	2.25185	0.0103739		1.85446	1.85446	0.0896039		1.21429	1.21429	0.423985
High	Master Protein	P01029	Complement C4-B OS=Mus musculus GN=C4b PE=1 SV=3	0	222.801	24.6835	38	76	38	1	1738	192.8	7.53		2.058	0	853	38		103.8		80.1	69.4	59.2	69.5667		99.7	72	91.2	87.6333		162.1	129.8	132.6	141.5		2.03402	2.03402	0.00385375		1.2597	1.2597	0.150452		1.61468	1.61468	0.015034
High	Master Protein	Q64735	Complement component receptor 1-like protein OS=Mus musculus GN=Cr1l PE=1 SV=1	0	27.2	11.1801	5	10	5	1	483	53.7	6.65		0.682	0	146	5		103.1		92	87.5	127.9	102.467		113.5	108	87.2	102.9		124	80.5	76.4	93.6333		0.913793	-1.09434	0.679828		1.00423	1.00423	0.978459		0.909945	-1.09897	0.618774
High	Master Protein	Q61475	Complement decay-accelerating factor, GPI-anchored OS=Mus musculus GN=Cd55 PE=1 SV=2	0	25.474	21.7949	6	6	6	1	390	42.6	8.4		0.874	0	98	6		96.7		88.1	70.3	95.3	84.5667		148.6	150.8	94.5	131.3		99.1	82.6	73.9	85.2		1.00749	1.00749	0.954707		1.55262	1.55262	0.0781825		0.648896	-1.54108	0.0808043
High	Master Protein	P04186	Complement factor B OS=Mus musculus GN=Cfb PE=1 SV=2	0	65.671	19.8423	14	19	14	1	761	85	7.37		1.387	0	166	14		93.5		113.6	72	79.7	88.4333		155.7	130.4	82.4	122.833		81.2	88.3	103.3	90.9333		1.02827	1.02827	0.870093		1.38899	1.38899	0.240942		0.740299	-1.35081	0.228562
High	Master Protein	P06909	Complement factor H OS=Mus musculus GN=Cfh PE=1 SV=2	0	100.945	21.9611	22	35	22	1	1234	139	6.99		1.324	0	157	22		95.9		123.1	74.1	67.1	88.1		166.2	97.6	96.9	120.233		108.4	85.6	85	93		1.05562	1.05562	0.811399		1.36474	1.36474	0.329374		0.773496	-1.29283	0.324104
High	Master Protein	Q9Z160	Conserved oligomeric Golgi complex subunit 1 OS=Mus musculus GN=Cog1 PE=1 SV=3	0	36.678	13.0612	8	9	8	1	980	109	7.18		0.376	0	135	8		101.6		101.4	108.5	70	93.3		79	65.6	92.7	79.1		115.3	141.9	124	127.067		1.36191	1.36191	0.0759637		0.847803	-1.17952	0.373354		1.60641	1.60641	0.0123156
High	Master Protein	Q921L5	Conserved oligomeric Golgi complex subunit 2 OS=Mus musculus GN=Cog2 PE=1 SV=2	0	10.746	4.10397	2	2	2	1	731	82	6.21		0.099	0	67	2		114.8		111.2	125.5	70.9	102.533		71.7	72.3	111.8	85.2667		122.8	94.8	104.2	107.267		1.04616	1.04616	0.808669		0.831599	-1.2025	0.458195		1.25801	1.25801	0.231563
High	Master Protein	Q8CI04	Conserved oligomeric Golgi complex subunit 3 OS=Mus musculus GN=Cog3 PE=1 SV=3	0	36.654	9.39024	7	9	7	1	820	93.2	5.78		0.448	0	130	7		103		101.1	145.8	82.4	109.767		81.3	84.7	117.2	94.4		80.6	101	102.8	94.8		0.86365	-1.15788	0.49808		0.860006	-1.16278	0.523621		1.00424	1.00424	0.977742
High	Master Protein	Q8R1U1	Conserved oligomeric Golgi complex subunit 4 OS=Mus musculus GN=Cog4 PE=1 SV=1	0	25.412	10.3185	7	7	7	1	785	88.6	5.15		0.341	0	72	7		116.6		86.5	134.1	65.9	95.5		66.6	72.9	112.8	84.1		100.4	121.1	123.2	114.9		1.20314	1.20314	0.41723		0.880628	-1.13555	0.670124		1.36623	1.36623	0.129901
High	Master Protein	Q8C0L8	Conserved oligomeric Golgi complex subunit 5 OS=Mus musculus GN=Cog5 PE=1 SV=3	0	17.328	7.35826	5	8	5	1	829	91.3	6.27		0.363	0	80	5		114		83.8	142.1	56.5	94.1333		70.2	71.7	109	83.6333		118.1	121.6	113.2	117.633		1.24965	1.24965	0.406592		0.888456	-1.12555	0.729029		1.40654	1.40654	0.05812
High	Master Protein	Q9JJA2	Conserved oligomeric Golgi complex subunit 8 OS=Mus musculus GN=Cog8 PE=1 SV=3	0	15.546	5.46875	4	4	4	1	640	71.6	5.19		0.301	0	76	4		116.4		112.8	141.8	67	107.2		76.3	79.6	120.6	92.1667		89.3	104.9	91.2	95.1333		0.887438	-1.12684	0.617486		0.859764	-1.16311	0.59441		1.03219	1.03219	0.853556
High	Master Protein	Q6A0A9	Constitutive coactivator of PPAR-gamma-like protein 1 OS=Mus musculus GN=FAM120A PE=1 SV=2	0	88.696	19.5144	19	30	18	1	1112	121.6	8.92		1.054	1	258	19		107.1		78.9	190.2	75.1	114.733		72.3	68.8	124.8	88.6333		83.4	101.8	97.4	94.2		0.821034	-1.21798	0.619015		0.772516	-1.29447	0.566826		1.06281	1.06281	0.783469
High	Master Protein	Q8C3F2	Constitutive coactivator of PPAR-gamma-like protein 2 OS=Mus musculus GN=Fam120c PE=1 SV=3	0	16.148	4.21632	4	5	3	1	1091	119.6	8.46		0.194	0	74	4		85.3		122.3	150.6	93.8	122.233		92.8	80.4	113.3	95.5		88.7	95.5	77.4	87.2		0.71339	-1.40176	0.111728		0.781293	-1.27993	0.232101		0.913089	-1.09518	0.490634
High	Master Protein	O88544	COP9 signalosome complex subunit 4 OS=Mus musculus GN=Cops4 PE=1 SV=1	0	41.497	22.4138	7	9	7	1	406	46.3	5.83		0.931	0	198	7		103.3		81.8	82.8	63.9	76.1667		83.3	89.9	160.9	111.367		111.5	112.8	109.9	111.4		1.46258	1.46258	0.00472548		1.46214	1.46214	0.24093		1.0003	1.0003	0.998994
High	Master Protein	O88545	COP9 signalosome complex subunit 6 OS=Mus musculus GN=Cops6 PE=1 SV=1	0	21.6	14.1975	4	4	4	1	324	35.9	5.73		0.778	0	108	4		103.5		92.1	91.5	65.2	82.9333		105.1	101.5	161.3	122.633		87.7	98.3	93.7	93.2333		1.1242	1.1242	0.334024		1.4787	1.4787	0.135734		0.760261	-1.31534	0.208055
High	Master Protein	Q8VBV7	COP9 signalosome complex subunit 8 OS=Mus musculus GN=Cops8 PE=1 SV=1	0	37.5	41.6268	8	15	8	1	209	23.2	5.2		9	0	159	8		83		98.4	94.5	58.8	83.9		87.6	103.2	196.1	128.967		85.2	107.5	85.8	92.8333		1.10648	1.10648	0.57319		1.53715	1.53715	0.280375		0.719824	-1.38923	0.355946
High	Master Protein	Q8C166	Copine-1 OS=Mus musculus GN=Cpne1 PE=1 SV=1	0	36.938	20.3358	10	11	9	1	536	58.8	5.66		1.471	0	78	10		88.2		154.2	114.8	121.4	130.133		125.9	92.4	90	102.767		80.5	66.1	66.5	71.0333		0.54585	-1.832	0.0106462		0.789703	-1.2663	0.17893		0.69121	-1.44674	0.0643125
High	Master Protein	Q8JZW4	Copine-5 OS=Mus musculus GN=Cpne5 PE=1 SV=1	0	30.666	15.8516	7	9	6	1	593	65.6	5.77		0.655	0	100	7		94.9		69	71.6	74.1	71.5667		141.1	121	107	123.033		112.7	105.3	103.3	107.1		1.49651	1.49651	0.000381411		1.71914	1.71914	0.00677233		0.870496	-1.14877	0.196817
High	Master Protein	Q64430	Copper-transporting ATPase 1 OS=Mus musculus GN=Atp7a PE=1 SV=3	0	84.511	15.2918	15	19	15	1	1491	161.9	6.62		0.705	0	276	15		94.2		99.2	107.9	189.4	132.167		108.6	113.9	74.8	99.1		83.1	66.6	62.3	70.6667		0.534678	-1.87028	0.104763		0.749811	-1.33367	0.34936		0.713084	-1.40236	0.108213
High	Master Protein	Q9WUM4	Coronin-1C OS=Mus musculus GN=Coro1c PE=1 SV=2	0	37.058	18.1435	8	19	7	1	474	53.1	7.08		1.555	1	238	8		106.5		86.1	60.7	63.3	70.0333		130.3	100.6	86.4	105.767		111	112.7	142.4	122.033		1.7425	1.7425	0.0161363		1.51023	1.51023	0.0790208		1.1538	1.1538	0.379198
High	Master Protein	Q8C0P5	Coronin-2A OS=Mus musculus GN=Coro2a PE=2 SV=1	0	26.183	11.8321	5	6	5	1	524	59.5	7.71		0.468	0	142	5		101.2		132.4	143.8	79.9	118.7		111	63.9	85.3	86.7333		81.9	97.2	103.4	94.1667		0.793316	-1.26053	0.301311		0.730694	-1.36856	0.252514		1.0857	1.0857	0.647051
High	Master Protein	P14847	C-reactive protein OS=Mus musculus GN=Crp PE=1 SV=2	0	56.414	43.5556	8	19	8	1	225	25.3	6.2		9	0	191	8		93.8		53.7	45.2	34.1	44.3333		181.7	104.4	103.2	129.767		137.3	115.4	131.3	128		2.88722	2.88722	0.00064039		2.92707	2.92707	0.0324656		0.986386	-1.0138	0.950564
High	Master Protein	Q04447	Creatine kinase B-type OS=Mus musculus GN=Ckb PE=1 SV=1	0	200.732	59.8425	20	80	19	1	381	42.7	5.67		45.416	1	948	20		123.3		78.4	46.8	67.7	64.3		89.4	105.5	80	91.6333		109.8	104.3	194.9	136.333		2.12027	2.12027	0.0792192		1.42509	1.42509	0.0831671		1.48781	1.48781	0.213641
High	Master Protein	P07310	Creatine kinase M-type OS=Mus musculus GN=Ckm PE=1 SV=1	0	71.297	44.6194	15	20	14	1	381	43	7.06		3.924	0	140	15		122		66.8	48.3	58	57.7		73.3	70.5	60.7	68.1667		204	129.7	166.7	166.8		2.89081	2.89081	0.0078405		1.1814	1.1814	0.186235		2.44694	2.44694	0.0105987
High	Master Protein	O88712	C-terminal-binding protein 1 OS=Mus musculus GN=Ctbp1 PE=1 SV=2	0	24.304	11.3379	3	3	3	1	441	47.7	6.77		0.304	0	111	3		95.3		102.1	125	111.1	112.733		106.4	100.2	125	110.533		75.2	80.3	79.4	78.3		0.694559	-1.43976	0.00732674		0.980485	-1.0199	0.836557		0.708384	-1.41166	0.0133418
High	Master Protein	P70303	CTP synthase 2 OS=Mus musculus GN=Ctps2 PE=1 SV=1	0	12.017	6.82594	3	3	3	1	586	65.5	6.49		0.212	0	91	3		114.7		93.2	106.7	82.6	94.1667		118.1	65.6	109.8	97.8333		90.3	103.3	115.8	103.133		1.09522	1.09522	0.426512		1.03894	1.03894	0.846207		1.05417	1.05417	0.781658
High	Master Protein	P49300	C-type lectin domain family 10 member A OS=Mus musculus GN=Clec10a PE=1 SV=1	0	58.873	33.5526	9	15	9	1	304	34.6	5.55		2.728	0	285	9		110.4		52.7	66.8	70.8	63.4333		83.1	104.1	68.6	85.2667		191.3	122.9	129.4	147.867		2.33106	2.33106	0.0198395		1.34419	1.34419	0.134842		1.73417	1.73417	0.0602792
High	Master Protein	P70412	CUB and zona pellucida-like domain-containing protein 1 OS=Mus musculus GN=Cuzd1 PE=1 SV=2	0	1401.48	48.1848	52	2603	52	1	606	68	6.64	Acetyl [K46(100); K78(100); K91(100); K172(100); K226(100); K329(100); K468; K485(100)]	3.39821e+08	0	29011	52		132.9		27.3	23.9	25.3	25.5		29.9	34.8	33.8	32.8333		276.1	203.3	212.6	230.667		9.04575	9.04575	0.000858104		1.28758	1.28758	0.0149202		7.02538	7.02538	0.000991227
High	Master Protein	Q9JLV5	Cullin-3 OS=Mus musculus GN=Cul3 PE=1 SV=1	0	59.362	18.4896	13	15	13	1	768	88.9	8.46		0.968	0	186	13		113.6		68.8	76.4	50.3	65.1667		81.1	61.8	123.8	88.9		116.2	143.9	164.2	141.433		2.17033	2.17033	0.00871619		1.36419	1.36419	0.298714		1.59093	1.59093	0.0844209
High	Master Protein	Q6ZQ38	Cullin-associated NEDD8-dissociated protein 1 OS=Mus musculus GN=Cand1 PE=1 SV=2	0	131.97	22.7642	27	39	27	1	1230	136.2	5.78		1.88	0	432	27		110.1		69.9	73.4	52.5	65.2667		124.7	72.5	128.5	108.567		122.7	115.3	130.5	122.833		1.88202	1.88202	0.00180705		1.66343	1.66343	0.0870032		1.13141	1.13141	0.485658
High	Master Protein	P49615	Cyclin-dependent-like kinase 5 OS=Mus musculus GN=Cdk5 PE=1 SV=1	0	16.124	18.1507	4	4	4	1	292	33.3	7.66		0.52	0	68	4		99.8		109.8	136.2	107.1	117.7		113.4	105.3	101.2	106.633		75.6	78.8	72.9	75.7667		0.643727	-1.55345	0.0113078		0.905976	-1.10378	0.32841		0.710535	-1.40739	0.00147447
High	Master Protein	Q91WT9	Cystathionine beta-synthase OS=Mus musculus GN=Cbs PE=1 SV=3	0	84.556	31.5508	14	20	14	1	561	61.5	6.48		2.981	0	273	14		132.6		42.2	32.7	32.2	35.7		41.1	38.5	38.2	39.2667		106.7	246.1	289.7	214.167		5.99907	5.99907	0.03203		1.09991	1.09991	0.350966		5.45416	5.45416	0.0338986
High	Master Protein	Q8VCN5	Cystathionine gamma-lyase OS=Mus musculus GN=Cth PE=1 SV=1	0	74.342	28.1407	9	18	9	1	398	43.5	7.65		2.831	0	354	9		88.6		60.9	52.5	39.8	51.0667		212	108.1	174.1	164.733		78.9	89.9	95.2	88		1.72324	1.72324	0.0090229		3.22585	3.22585	0.0213873		0.534197	-1.87197	0.067003
High	Master Protein	Q9DAN8	Cystatin-12 OS=Mus musculus GN=Cst12 PE=1 SV=1	0	16.68	34.375	4	6	4	1	128	15	5.34		2.728	0	75	4		102.1		113.7	175.7	196	161.8		60.9	68.8	62.7	64.1333		81.8	64.8	73.4	73.3333		0.453234	-2.20636	0.0247691		0.396374	-2.52287	0.0171423		1.14345	1.14345	0.167204
High	Master Protein	P97315	Cysteine and glycine-rich protein 1 OS=Mus musculus GN=Csrp1 PE=1 SV=3	0	71.504	53.886	9	16	9	1	193	20.6	8.57		5.31	0	228	9		99.2		105.9	72.4	81.9	86.7333		118.3	86.2	78.8	94.4333		123.6	108.5	125.2	119.1		1.37317	1.37317	0.0457171		1.08878	1.08878	0.649401		1.26121	1.26121	0.135899
High	Master Protein	Q03401	Cysteine-rich secretory protein 1 OS=Mus musculus GN=Crisp1 PE=2 SV=1	0	104.864	42.623	15	48	15	1	244	27.7	6.87		120.153	0	314	15		114		76	51.9	76.1	68		78.6	85.9	63.1	75.8667		127.7	176.6	150.1	151.467		2.22745	2.22745	0.00683001		1.11569	1.11569	0.494912		1.99649	1.99649	0.00845714
High	Master Protein	P56395	Cytochrome b5 OS=Mus musculus GN=Cyb5a PE=1 SV=2	0	40.812	49.2537	6	12	6	1	134	15.2	5.07		9	0	122	6		97.6		86.1	94.3	129.4	103.267		105.8	133.5	89	109.433		105.8	83.1	75.5	88.1333		0.853454	-1.17171	0.400435		1.05972	1.05972	0.756442		0.805361	-1.24168	0.250115
High	Master Protein	Q9CQX2	Cytochrome b5 type B OS=Mus musculus GN=Cyb5b PE=1 SV=1	0	57.207	63.0137	7	14	7	1	146	16.3	4.89	Acetyl [K12(100)]	11.915	0	141	7		89.2		70	101.9	110.8	94.2333		88.5	153	83.4	108.3		114.1	115.6	73.4	101.033		1.07216	1.07216	0.732649		1.14927	1.14927	0.611845		0.932902	-1.07192	0.796162
High	Master Protein	Q9CZ13	Cytochrome b-c1 complex subunit 1, mitochondrial OS=Mus musculus GN=Uqcrc1 PE=1 SV=2	0	61.066	27.5	10	16	10	1	480	52.8	6.21		1.754	0	247	10		105.8		63.5	126.5	87.5	92.5		71.5	134	93.4	99.6333		119.6	99.4	98.8	105.933		1.14523	1.14523	0.530543		1.07712	1.07712	0.796846		1.06323	1.06323	0.76333
High	Master Protein	Q9DB77	Cytochrome b-c1 complex subunit 2, mitochondrial OS=Mus musculus GN=Uqcrc2 PE=1 SV=1	0	70.185	36.4238	15	23	15	1	453	48.2	9.25		4.248	0	197	15		107.7		83	137.9	103	107.967		58.7	121.6	94.4	91.5667		102.9	101.6	89	97.8333		0.906144	-1.10358	0.575493		0.848101	-1.1791	0.536266		1.06844	1.06844	0.754932
High	Master Protein	P00405	Cytochrome c oxidase subunit 2 OS=Mus musculus GN=Mtco2 PE=1 SV=1	0	33.684	27.7533	5	8	5	1	227	26	4.73		2.511	0	180	5		94		55.6	155.6	138.9	116.7		53.3	140.2	126.4	106.633		91.6	79.5	64.9	78.6667		0.674093	-1.48347	0.298746		0.913739	-1.0944	0.818263		0.737731	-1.35551	0.375113
High	Master Protein	P19783	Cytochrome c oxidase subunit 4 isoform 1, mitochondrial OS=Mus musculus GN=Cox4i1 PE=1 SV=2	0	34.201	33.1361	5	8	5	1	169	19.5	9.23		3.642	0	119	5		100.1		73.5	152.7	137.3	121.167		69.1	153.7	113.2	112		75.1	61.7	63.6	66.8		0.551307	-1.81387	0.0916521		0.924347	-1.08185	0.803146		0.596429	-1.67665	0.142271
High	Master Protein	P12787	Cytochrome c oxidase subunit 5A, mitochondrial OS=Mus musculus GN=Cox5a PE=1 SV=2	0	39.78	39.0411	7	13	7	1	146	16.1	6.54		4.623	0	159	7		96.2		81.3	152.2	145.8	126.433		57.3	174.5	72.1	101.3		83.9	61.1	75.6	73.5333		0.581598	-1.7194	0.088491		0.801213	-1.24811	0.592324		0.725897	-1.37761	0.499557
High	Master Protein	P19536	Cytochrome c oxidase subunit 5B, mitochondrial OS=Mus musculus GN=Cox5b PE=1 SV=1	0	31.606	42.1875	5	14	5	1	128	13.8	8.38		6.943	0	72	5		102.8		80.4	146.9	108.8	112.033		63.2	183.3	69	105.167		78	80.5	87	81.8333		0.730437	-1.36904	0.195463		0.938709	-1.06529	0.882462		0.77813	-1.28513	0.583674
High	Master Protein	P17665	Cytochrome c oxidase subunit 7C, mitochondrial OS=Mus musculus GN=Cox7c PE=1 SV=1	0	12.806	28.5714	2	4	2	1	63	7.3	11		2.981	0	68	2		104.1		65.5	169.9	122.9	119.433		52.4	129.2	110.1	97.2333		92.6	79.9	73.5	82		0.686575	-1.4565	0.289768		0.814122	-1.22832	0.590463		0.843332	-1.18577	0.556283
High	Master Protein	Q9D0M3	Cytochrome c1, heme protein, mitochondrial OS=Mus musculus GN=Cyc1 PE=1 SV=1	0	23.327	20.9231	4	4	4	1	325	35.3	9.16		0.668	0	92	4		102.4		78.5	128.6	101.7	102.933		78.5	114	105.8	99.4333		107	88.9	94.7	96.8667		0.941062	-1.06263	0.714211		0.965997	-1.0352	0.855458		0.974187	-1.0265	0.840893
High	Master Protein	P28271	Cytoplasmic aconitate hydratase OS=Mus musculus GN=Aco1 PE=1 SV=3	0	285.061	49.2688	41	98	41	1	889	98.1	7.5		11.915	0	939	41		89.9		99.4	73.2	79.7	84.1		192.1	123.1	113.2	142.8		67.8	78.9	82.8	76.5		0.909631	-1.09935	0.44914		1.69798	1.69798	0.0871963		0.535714	-1.86667	0.0582467
High	Master Protein	Q9JHU4	Cytoplasmic dynein 1 heavy chain 1 OS=Mus musculus GN=Dync1h1 PE=1 SV=2	0	1233.54	46.3178	205	335	205	1	4644	531.7	6.42		6.974	0	3954	205		115.5		87.4	151.4	54.8	97.8667		55	57.8	101	71.2667		97.8	136.3	143	125.7		1.2844	1.2844	0.429185		0.728202	-1.37325	0.453122		1.7638	1.7638	0.0566244
High	Master Protein	O88487	Cytoplasmic dynein 1 intermediate chain 2 OS=Mus musculus GN=Dync1i2 PE=1 SV=1	0	101.996	29.2484	10	21	10	1	612	68.4	5.29	Acetyl [K4]	2.433	0	303	10		80.9		165.5	183	72.3	140.267		64.2	68	154.2	95.4667		67.4	82.6	62	70.6667		0.503802	-1.98491	0.116924		0.680608	-1.46927	0.377817		0.740223	-1.35094	0.455265
High	Master Protein	Q8R1Q8	Cytoplasmic dynein 1 light intermediate chain 1 OS=Mus musculus GN=Dync1li1 PE=1 SV=1	0	52.117	31.9312	10	14	10	1	523	56.6	6.42		1.412	0	98	10		107.1		102.4	141.1	64.7	102.733		64.8	65.8	115.6	82.0667		91.4	116.1	131.1	112.867		1.09864	1.09864	0.704958		0.798832	-1.25183	0.497167		1.3753	1.3753	0.205163
High	Master Protein	Q6PDL0	Cytoplasmic dynein 1 light intermediate chain 2 OS=Mus musculus GN=Dync1li2 PE=1 SV=2	0	46.352	30.8943	12	14	12	1	492	54.2	6.28		1.656	0	129	12		90.2		127.9	186	68.9	127.6		69	77.1	150.7	98.9333		70.9	90.5	68.9	76.7667		0.60162	-1.66218	0.214628		0.77534	-1.28976	0.538229		0.775943	-1.28875	0.45601
High	Master Protein	Q7TMB8	Cytoplasmic FMR1-interacting protein 1 OS=Mus musculus GN=Cyfip1 PE=1 SV=1	0	86.309	18.8348	23	27	23	1	1253	145.1	6.9		1.242	0	241	23		113.9		86.8	110	74.4	90.4		72.9	79.1	95.3	82.4333		107.4	117.6	142.7	122.567		1.35583	1.35583	0.0953491		0.911873	-1.09664	0.555152		1.48686	1.48686	0.0320434
High	Master Protein	Q8BMK4	Cytoskeleton-associated protein 4 OS=Mus musculus GN=Ckap4 PE=1 SV=2	0	50.667	20.3478	10	15	10	1	575	63.7	5.64		1.04	0	199	10		106.3		72.4	124.6	108.8	101.933		64.1	88.8	83.4	78.7667		129.3	113	109.4	117.233		1.1501	1.1501	0.409455		0.772727	-1.29412	0.248743		1.48836	1.48836	0.0164819
High	Master Protein	Q9D1A2	Cytosolic non-specific dipeptidase OS=Mus musculus GN=Cndp2 PE=1 SV=1	0	258.038	54.7368	28	88	28	1	475	52.7	5.66	Acetyl [K5]	50.795	0	1085	28		81.3		167	91.2	119.7	125.967		147.5	113.1	110.6	123.733		59.9	54.4	55.2	56.5		0.448531	-2.2295	0.0350773		0.98227	-1.01805	0.933395		0.456627	-2.18997	0.00502573
High	Master Protein	Q61753	D-3-phosphoglycerate dehydrogenase OS=Mus musculus GN=Phgdh PE=1 SV=3	0	233.146	51.7824	31	77	31	1	533	56.5	6.54		33.333	0	994	31		89.8		92.6	58.7	95.9	82.4		159.6	172.7	120.4	150.9		62	73.7	74.5	70.0667		0.850324	-1.17602	0.381579		1.83131	1.83131	0.0254283		0.464325	-2.15366	0.00758307
High	Master Protein	P28654	Decorin OS=Mus musculus GN=Dcn PE=1 SV=1	0	37.619	32.4859	10	13	9	1	354	39.8	8.68		2.008	1	121	10		111.1		72.3	98.9	83	84.7333		58.9	98.1	90.8	82.6		129.5	123.4	134	128.967		1.52203	1.52203	0.00600827		0.974823	-1.02583	0.888651		1.56134	1.56134	0.0202488
High	Master Protein	Q8BUR4	Dedicator of cytokinesis protein 1 OS=Mus musculus GN=Dock1 PE=1 SV=3	0	43.228	6.64879	10	12	10	1	1865	214.9	7.62		0.231	0	143	10		101.2		112.4	109.4	77.3	99.7		111.9	72	102.5	95.4667		97.6	109.9	105.9	104.467		1.04781	1.04781	0.706981		0.957539	-1.04434	0.809821		1.09427	1.09427	0.513762
High	Master Protein	Q99L04	Dehydrogenase/reductase SDR family member 1 OS=Mus musculus GN=Dhrs1 PE=1 SV=1	0	84.986	49.8403	15	25	15	1	313	34	8.35		7.962	0	304	15		95.9		106.9	115.8	120.4	114.367		129.2	100.2	101.4	110.267		84.5	71.6	74.1	76.7333		0.670941	-1.49044	0.00254439		0.96415	-1.03718	0.710083		0.695889	-1.43701	0.030869
High	Master Protein	Q9CXR1	Dehydrogenase/reductase SDR family member 7 OS=Mus musculus GN=Dhrs7 PE=1 SV=2	0	35.1	30.7692	8	10	8	1	338	38.1	8.32		1.976	0	126	8		102.7		98.7	140.9	173.4	137.667		77.1	90.5	95.8	87.8		85.9	71.2	63.7	73.6		0.534625	-1.87047	0.0470315		0.637772	-1.56796	0.0892863		0.838269	-1.19293	0.172937
High	Master Protein	Q99J47	Dehydrogenase/reductase SDR family member 7B OS=Mus musculus GN=Dhrs7b PE=1 SV=1	0	39.09	30.3406	7	8	7	1	323	35	9.63		1.404	0	147	7		98.6		86.6	119.1	108.3	104.667		88	99.2	101.5	96.2333		111	93.2	94.6	99.6		0.951592	-1.05087	0.672679		0.919427	-1.08763	0.463966		1.03498	1.03498	0.658957
High	Master Protein	Q8VBZ0	Dehydrogenase/reductase SDR family member on chromosome X homolog OS=Mus musculus GN=Dhrsx PE=1 SV=2	0	18.81	15.2239	3	3	3	1	335	35.9	8.09		0.369	0	67	3		80.2		132.7	118.9	124.3	125.3		109.7	99.9	93.5	101.033		91.6	82.5	66.8	80.3		0.640862	-1.5604	0.00556586		0.806331	-1.24018	0.0172396		0.794787	-1.2582	0.0743875
High	Master Protein	P10518	Delta-aminolevulinic acid dehydratase OS=Mus musculus GN=Alad PE=1 SV=1	0	200.121	64.5455	21	89	21	1	330	36	6.79		99	0	904	21		123.4		55.5	44.7	40	46.7333		42.2	46.4	105.2	64.6		85	207.6	249.9	180.833		3.86947	3.86947	0.0540756		1.38231	1.38231	0.439744		2.79928	2.79928	0.0953883
High	Master Protein	P82347	Delta-sarcoglycan OS=Mus musculus GN=Sgcd PE=1 SV=1	0	16.401	10.0346	3	4	3	1	289	32.1	9.1		0.624	0	96	3		96		95.2	100.1	138.6	111.3		112.8	137.1	84.4	111.433		101.6	62.1	72.2	78.6333		0.706499	-1.41543	0.145929		1.0012	1.0012	0.995122		0.705654	-1.41713	0.16436
High	Master Protein	Q60710	Deoxynucleoside triphosphate triphosphohydrolase SAMHD1 OS=Mus musculus GN=Samhd1 PE=1 SV=2	0	90.199	35.2472	17	22	17	1	627	72.6	7.96		2.257	0	233	17		107.7		88.6	93.6	75.7	85.9667		97.1	81.4	93.1	90.5333		116.8	117	129	120.933		1.40675	1.40675	0.00638517		1.05312	1.05312	0.555909		1.33579	1.33579	0.00803232
High	Master Protein	Q91YP3	Deoxyribose-phosphate aldolase OS=Mus musculus GN=Dera PE=1 SV=1	0	90.49	53.7736	13	19	13	1	318	35	8.72		5.579	0	315	13		115.1		69.3	89.1	45.4	67.9333		51.9	68.4	95	71.7667		105.2	172.2	188.4	155.267		2.28557	2.28557	0.0372168		1.05643	1.05643	0.840124		2.16349	2.16349	0.0423534
High	Master Protein	P31001	Desmin OS=Mus musculus GN=Des PE=1 SV=3	0	95.28	38.806	19	20	16	1	469	53.5	5.27		2.594	0	211	19		100.5		100.4	114.5	63.2	92.7		92	98.3	96	95.4333		104.3	108.6	122.3	111.733		1.20532	1.20532	0.306115		1.02949	1.02949	0.867848		1.1708	1.1708	0.0466653
High	Master Protein	E9Q557	Desmoplakin OS=Mus musculus GN=Dsp PE=1 SV=1	0	19.805	2.01179	4	4	4	1	2883	332.7	6.8		0.045	0	94	4		78.1		151.9	109.8	143.2	134.967		83.2	143	92.1	106.1		72.5	66	60.2	66.2333		0.490738	-2.03775	0.00668696		0.78612	-1.27207	0.270957		0.624254	-1.60191	0.10339
High	Master Protein	Q9R0P5	Destrin OS=Mus musculus GN=Dstn PE=1 SV=3	0	62.149	58.1818	10	18	9	1	165	18.5	7.97		10.938	1	367	10		109.9		86.4	95.1	81.2	87.5667		95.2	83.7	81.7	86.8667		107.6	147	112.3	122.3		1.39665	1.39665	0.056529		0.992006	-1.00806	0.91041		1.4079	1.4079	0.0540208
High	Master Protein	Q9QXB9	Developmentally-regulated GTP-binding protein 2 OS=Mus musculus GN=Drg2 PE=1 SV=1	0	26.116	14.5604	5	6	5	1	364	40.7	8.88		0.738	0	122	5		107.9		88.3	163.3	73.6	108.4		84.6	83.8	106.4	91.6		80.5	113.7	97.8	97.3333		0.897909	-1.1137	0.725581		0.845018	-1.18341	0.590304		1.06259	1.06259	0.660655
High	Master Protein	Q9EPS3	D-glucuronyl C5-epimerase OS=Mus musculus GN=Glce PE=1 SV=2	0	102.653	35.1133	18	26	18	1	618	70	8.85		2.35	0	356	18		94.4		148.8	136.5	182.9	156.067		61.6	101.6	86.4	83.2		66.5	64.2	57.2	62.6333		0.401324	-2.49175	0.00273136		0.533106	-1.8758	0.0158608		0.752804	-1.32837	0.161381
High	Master Protein	Q8BMF4	Dihydrolipoyllysine-residue acetyltransferase component of pyruvate dehydrogenase complex, mitochondrial OS=Mus musculus GN=Dlat PE=1 SV=2	0	30.523	11.5265	7	7	7	1	642	67.9	8.57		0.528	0	122	7		102.3		108.6	134.3	74.9	105.933		61.9	64	134.4	86.7667		82.1	129.3	108.3	106.567		1.00598	1.00598	0.978373		0.819069	-1.2209	0.549802		1.2282	1.2282	0.51076
High	Master Protein	Q9D2G2	Dihydrolipoyllysine-residue succinyltransferase component of 2-oxoglutarate dehydrogenase complex, mitochondrial OS=Mus musculus GN=Dlst PE=1 SV=1	0	22.283	14.0969	6	11	6	1	454	49	8.95		0.778	0	128	6		107.9		66.6	81.4	57.1	68.3667		51.5	78.8	95.1	75.1333		141.2	166.5	154	153.9		2.2511	2.2511	0.00109206		1.09898	1.09898	0.666119		2.04836	2.04836	0.00580588
High	Master Protein	Q8BVI4	Dihydropteridine reductase OS=Mus musculus GN=Qdpr PE=1 SV=2	0	33.51	36.5145	6	6	6	1	241	25.6	7.81		1.254	0	130	6		72.6		160.1	86.2	148.8	131.7		117.4	110.2	84.6	104.067		70.4	86.3	63.5	73.4		0.557327	-1.79428	0.0716804		0.79018	-1.26553	0.331792		0.705317	-1.4178	0.0633052
High	Master Protein	O08553	Dihydropyrimidinase-related protein 2 OS=Mus musculus GN=Dpysl2 PE=1 SV=2	0	236.194	61.014	30	69	26	1	572	62.2	6.38		15.927	5	1155	30		99.1		93.6	91.6	82	89.0667		105	77.1	143.8	108.633		88.5	96.1	123	102.533		1.1512	1.1512	0.290339		1.21969	1.21969	0.376135		0.943848	-1.05949	0.795223
High	Master Protein	Q62188	Dihydropyrimidinase-related protein 3 OS=Mus musculus GN=Dpysl3 PE=1 SV=1	0	122.447	44.2105	22	33	18	1	570	61.9	6.49		5.739	0	396	22		105.6		102.9	92.7	88.9	94.8333		85.9	76.9	106.8	89.8667		97.3	106.9	136	113.4		1.19578	1.19578	0.207557		0.947627	-1.05527	0.638726		1.26187	1.26187	0.182805
High	Master Protein	Q8CHR6	Dihydropyrimidine dehydrogenase [NADP(+)] OS=Mus musculus GN=Dpyd PE=1 SV=1	0	22.99	10.3415	7	7	7	1	1025	111.2	7.27		0.292	0	99	7		105.3		79.6	64.5	73.2	72.4333		77.4	78.6	117.3	91.1		84.8	161.2	158.2	134.733		1.8601	1.8601	0.0699596		1.25771	1.25771	0.248027		1.47896	1.47896	0.196834
High	Master Protein	P50285	Dimethylaniline monooxygenase [N-oxide-forming] 1 OS=Mus musculus GN=Fmo1 PE=1 SV=1	0	40.62	22.5564	10	13	10	1	532	59.9	8.47		1.021	0	82	10		109.9		88.1	115.1	81.3	94.8333		69.2	86.9	78	78.0333		144.5	121.9	105.2	123.867		1.30615	1.30615	0.131894		0.822847	-1.21529	0.218408		1.58736	1.58736	0.0213504
High	Master Protein	Q8K2I3	Dimethylaniline monooxygenase [N-oxide-forming] 2 OS=Mus musculus GN=Fmo2 PE=1 SV=3	0	144.016	43.9252	24	47	24	1	535	60.9	8.47		10.45	0	506	24		111		78.1	100.6	67.6	82.1		72.9	82.6	90.4	81.9667		147.2	127.2	122.5	132.3		1.61145	1.61145	0.0152166		0.998376	-1.00163	0.990886		1.61407	1.61407	0.00523823
High	Master Protein	P31428	Dipeptidase 1 OS=Mus musculus GN=Dpep1 PE=1 SV=2	0	234.747	52.9268	18	76	18	1	410	45.7	6.37		42.652	0	1024	18		92.4		102	81.6	130.6	104.733		135.9	104.5	79.9	106.767		105.6	96.8	70.6	91		0.868873	-1.15092	0.480577		1.01941	1.01941	0.929378		0.852326	-1.17326	0.460179
High	Master Protein	Q9DA79	Dipeptidase 3 OS=Mus musculus GN=Dpep3 PE=1 SV=1	0	133.318	36.3083	18	36	18	1	493	54.2	6.48		7.377	0	548	18		93.4		109.2	85	126.1	106.767		114.7	114.7	86.8	105.4		93	88.2	88.8	90		0.84296	-1.1863	0.235581		0.9872	-1.01297	0.932342		0.85389	-1.17111	0.177491
High	Master Protein	P97821	Dipeptidyl peptidase 1 OS=Mus musculus GN=Ctsc PE=1 SV=1	0	51.051	28.7879	11	14	11	1	462	52.3	6.89		2.311	0	122	11		94.4		85.9	56.5	68.1	70.1667		154.3	120.1	104.2	126.2		93.3	97	126.1	105.467		1.50309	1.50309	0.0584179		1.79857	1.79857	0.0304568		0.835711	-1.19659	0.314871
High	Master Protein	Q99KK7	Dipeptidyl peptidase 3 OS=Mus musculus GN=Dpp3 PE=1 SV=2	0	94.765	31.0298	15	19	15	1	738	82.8	5.38		1.3	0	343	15		89.9		118.2	75	97.6	96.9333		139.6	117	94.8	117.133		81.8	96.6	89.5	89.3		0.921252	-1.08548	0.593717		1.20839	1.20839	0.323847		0.762379	-1.31168	0.110507
High	Master Protein	P28843	Dipeptidyl peptidase 4 OS=Mus musculus GN=Dpp4 PE=1 SV=3	0	121.512	34.3421	25	37	25	1	760	87.4	6.42		3.72	0	529	25		89.6		111.2	68.8	134.7	104.9		147.4	151.5	79.3	126.067		84.7	67.9	65	72.5333		0.691452	-1.44623	0.184982		1.20178	1.20178	0.523713		0.575357	-1.73805	0.0914578
High	Master Protein	O35598	Disintegrin and metalloproteinase domain-containing protein 10 OS=Mus musculus GN=Adam10 PE=1 SV=2	0	81.448	27.1028	19	33	19	1	749	83.9	7.94		2.241	0	197	19		94.9		128.4	117	160.3	135.233		100.2	89.7	98.9	96.2667		78.1	66.8	65.8	70.2333		0.519349	-1.92549	0.00865577		0.711856	-1.40478	0.0435105		0.729571	-1.37067	0.00718308
High	Master Protein	Q8R534	Disintegrin and metalloproteinase domain-containing protein 1b OS=Mus musculus GN=Adam1b PE=1 SV=2	0	38.935	7.56824	5	13	5	1	806	89.3	4.92		0.442	0	143	5		103.8		64.3	58.4	66.1	62.9333		78.1	173.8	88.2	113.367		176	74.7	116.7	122.467		1.94597	1.94597	0.113538		1.80138	1.80138	0.172964		1.08027	1.08027	0.840001
High	Master Protein	Q60718	Disintegrin and metalloproteinase domain-containing protein 2 OS=Mus musculus GN=Adam2 PE=1 SV=2	0	35.832	19.7279	11	18	11	1	735	82.3	6.2		0.855	0	76	11		94		70.2	67.3	89.9	75.8		67.8	167.6	81	105.467		162.3	95.1	104.8	120.733		1.59279	1.59279	0.112278		1.39138	1.39138	0.407618		1.14475	1.14475	0.706056
High	Master Protein	Q9JLN6	Disintegrin and metalloproteinase domain-containing protein 28 OS=Mus musculus GN=Adam28 PE=1 SV=3	0	317.11	42.4968	29	120	29	1	793	88.6	7.62		16.141	0	842	29		81.9		213.1	122.6	157.4	164.367		137.6	92.4	108.3	112.767		30.3	29.2	27.1	28.8667		0.175624	-5.694	0.0068015		0.686068	-1.45758	0.155105		0.255986	-3.90647	0.00320297
High	Master Protein	O35227	Disintegrin and metalloproteinase domain-containing protein 7 OS=Mus musculus GN=Adam7 PE=2 SV=2	0	360.592	41.9518	38	146	38	1	789	89.1	6.38		67.129	0	1316	38		89.6		133.7	158.7	256.4	182.933		87	98.7	77.4	87.7		35.5	33.5	29.6	32.8667		0.179665	-5.56592	0.0160714		0.47941	-2.0859	0.0660444		0.374762	-2.66836	0.00101779
High	Master Protein	Q3U1J4	DNA damage-binding protein 1 OS=Mus musculus GN=Ddb1 PE=1 SV=2	0	80.768	23.8596	22	25	22	1	1140	126.8	5.26		1.31	0	202	22		102.1		122.6	84.9	66.3	91.2667		123.3	82.6	115.8	107.233		94.6	103.6	104.3	100.833		1.10482	1.10482	0.600618		1.17495	1.17495	0.484578		0.940317	-1.06347	0.645573
High	Master Protein	P28352	DNA-(apurinic or apyrimidinic site) lyase OS=Mus musculus GN=Apex1 PE=1 SV=2	0	34.89	18.2965	4	7	4	1	317	35.5	7.91		1.154	0	163	4		86.4		172.6	128	110.4	137		99.9	102.4	107.8	103.367		67.6	59.2	65.7	64.1667		0.46837	-2.13506	0.0175711		0.754501	-1.32538	0.145778		0.620767	-1.61091	0.000342108
High	Master Protein	P97313	DNA-dependent protein kinase catalytic subunit OS=Mus musculus GN=Prkdc PE=1 SV=3	0	23.101	2.25291	8	9	8	1	4128	471.2	7.12		0.073	0	78	8		107.4		85.6	103.4	53.7	80.9		72	75.1	93.2	80.1		109.3	149.7	150.7	136.567		1.68809	1.68809	0.0491751		0.990111	-1.00999	0.962451		1.70495	1.70495	0.0203659
High	Master Protein	P63037	DnaJ homolog subfamily A member 1 OS=Mus musculus GN=Dnaja1 PE=1 SV=1	0	108.023	36.7758	14	27	14	1	397	44.8	7.08		6.499	0	281	14		110.2		89.8	158.4	81	109.733		69.3	70.3	104.6	81.4		76.3	115.4	124.6	105.433		0.960814	-1.04078	0.887755		0.741798	-1.34808	0.354453		1.29525	1.29525	0.270513
High	Master Protein	Q9QYJ0	DnaJ homolog subfamily A member 2 OS=Mus musculus GN=Dnaja2 PE=1 SV=1	0	72.983	37.3786	11	22	11	1	412	45.7	6.48		3.365	0	219	11		115		83.1	117.7	68.5	89.7667		73.7	75.3	92.8	80.6		99	141.6	133.3	124.633		1.38841	1.38841	0.14934		0.897883	-1.11373	0.59335		1.54632	1.54632	0.0377562
High	Master Protein	Q9DC23	DnaJ homolog subfamily C member 10 OS=Mus musculus GN=Dnajc10 PE=1 SV=2	0	95.513	23.203	15	30	15	1	793	90.5	6.96		2.34	0	304	15		89		137.9	114	188.5	146.8		108.2	126.3	96.2	110.233		48.8	50.2	41	46.6667		0.317893	-3.14571	0.0106486		0.750908	-1.33172	0.196816		0.423344	-2.36214	0.00230604
High	Master Protein	Q91YW3	DnaJ homolog subfamily C member 3 OS=Mus musculus GN=Dnajc3 PE=1 SV=1	0	39.544	22.0238	9	9	9	1	504	57.4	5.85		0.874	0	157	9		92.3		112.6	105.2	202.7	140.167		82.4	102	73.4	85.9333		85.3	81.8	62.4	76.5		0.545779	-1.83224	0.118666		0.61308	-1.63111	0.170055		0.890225	-1.12331	0.441219
High	Master Protein	P60904	DnaJ homolog subfamily C member 5 OS=Mus musculus GN=Dnajc5 PE=1 SV=1	0	54.269	28.7879	5	16	5	1	198	22.1	5.07		12.335	0	95	5		95.6		105.3	77	125.2	102.5		146.7	94.1	65.6	102.133		137.1	89.4	64	96.8333		0.944715	-1.05852	0.835574		0.996423	-1.00359	0.990024		0.948107	-1.05473	0.876447
High	Master Protein	O70152	Dolichol-phosphate mannosyltransferase subunit 1 OS=Mus musculus GN=Dpm1 PE=1 SV=1	0	21.09	21.5385	4	4	4	1	260	29.2	9.51		0.668	0	68	4		99.9		103.8	139.6	189.8	144.4		91	87.4	81.2	86.5333		77.8	65.5	64.1	69.1333		0.478763	-2.08872	0.0410313		0.599261	-1.66872	0.0824894		0.798921	-1.25169	0.0288234
High	Master Protein	O54734	Dolichyl-diphosphooligosaccharide--protein glycosyltransferase 48 kDa subunit OS=Mus musculus GN=Ddost PE=1 SV=2	0	73.137	38.5488	12	23	12	1	441	49	5.83		3.924	0	286	12		105.3		93	147.6	181.4	140.667		67.7	100.8	86.1	84.8667		82.2	67.4	68.4	72.6667		0.516588	-1.93578	0.0602898		0.603318	-1.6575	0.112099		0.856245	-1.16789	0.317836
High	Master Protein	Q91YQ5	Dolichyl-diphosphooligosaccharide--protein glycosyltransferase subunit 1 OS=Mus musculus GN=Rpn1 PE=1 SV=1	0	235.038	53.4539	30	59	30	1	608	68.5	6.46		10.159	0	619	30		100.3		76.6	147.7	175.7	133.333		60.9	107	87.7	85.2		94.9	78.4	70.8	81.3667		0.61025	-1.63867	0.161922		0.639	-1.56495	0.211377		0.955008	-1.04711	0.812618
High	Master Protein	Q9DBG6	Dolichyl-diphosphooligosaccharide--protein glycosyltransferase subunit 2 OS=Mus musculus GN=Rpn2 PE=1 SV=1	0	151.376	29.6355	16	34	16	1	631	69	5.81		3.87	0	685	16		102.3		76.7	152.5	182.2	137.133		65.5	103.5	90.2	86.4		95.2	65.3	66.6	75.7		0.552018	-1.81154	0.135169		0.630044	-1.58719	0.202564		0.876157	-1.14135	0.509806
High	Master Protein	P46978	Dolichyl-diphosphooligosaccharide--protein glycosyltransferase subunit STT3A OS=Mus musculus GN=Stt3a PE=1 SV=1	0	32.201	11.4894	8	11	8	1	705	80.5	8.1		0.753	0	170	8		104.1		72.3	174	198	148.1		44.5	87	84.7	72.0667		96.4	71.8	67.1	78.4333		0.529597	-1.88823	0.153228		0.486608	-2.05504	0.136735		1.08834	1.08834	0.71959
High	Master Protein	Q3TDQ1	Dolichyl-diphosphooligosaccharide--protein glycosyltransferase subunit STT3B OS=Mus musculus GN=Stt3b PE=1 SV=2	0	32.178	9.23451	8	11	8	1	823	93.2	8.95		0.708	0	82	8		100.7		78.8	137.4	200.8	139		57.5	111.7	78.1	82.4333		99.3	68	67.7	78.3333		0.563549	-1.77447	0.174165		0.593046	-1.68621	0.216731		0.950263	-1.05234	0.839361
High	Master Protein	Q9DB25	Dolichyl-phosphate beta-glucosyltransferase OS=Mus musculus GN=Alg5 PE=1 SV=1	0	31.191	24.3827	7	7	7	1	324	36.8	8.6		1.239	0	87	7		99		90.6	116.5	149	118.7		92.1	113.2	91.6	98.9667		98.9	72	77	82.6333		0.696153	-1.43647	0.127587		0.833755	-1.19939	0.342341		0.834961	-1.19766	0.208519
High	Master Protein	P47809	Dual specificity mitogen-activated protein kinase kinase 4 OS=Mus musculus GN=Map2k4 PE=1 SV=2	0	17.54	9.06801	3	5	3	1	397	44.1	8.07		0.532	0	70	3		115.4		67.9	102.5	70.7	80.3667		78.3	79.6	105.8	87.9		96.2	162.1	121.6	126.633		1.57569	1.57569	0.10516		1.09374	1.09374	0.62527		1.44065	1.44065	0.141391
High	Master Protein	O08788	Dynactin subunit 1 OS=Mus musculus GN=Dctn1 PE=1 SV=3	0	133.627	24.1218	22	33	22	1	1281	141.6	5.9		1.453	0	356	22		100.2		134.1	130.6	75.7	113.467		77.4	91.4	129.9	99.5667		83.9	96.1	80.4	86.8		0.764982	-1.30722	0.24326		0.877497	-1.1396	0.601884		0.871778	-1.14708	0.479814
High	Master Protein	Q99KJ8	Dynactin subunit 2 OS=Mus musculus GN=Dctn2 PE=1 SV=3	0	72.008	39.5522	13	19	13	1	402	44.1	5.26		2.594	0	263	13		103.9		140.3	121.1	62.5	107.967		64.3	92.9	154.1	103.767		82.6	91.8	86.5	86.9667		0.805496	-1.24147	0.422949		0.961099	-1.04048	0.911132		0.838098	-1.19318	0.562239
High	Master Protein	Q9Z0Y1	Dynactin subunit 3 OS=Mus musculus GN=Dctn3 PE=1 SV=2	0	39.832	50.5376	9	11	9	1	186	21	6.06		5.105	0	131	9		89.9		128.5	161.2	75.6	121.767		72.8	96.2	157.6	108.867		66.2	88	64	72.7333		0.597317	-1.67415	0.13336		0.89406	-1.11849	0.734817		0.668096	-1.49679	0.243231
High	Master Protein	Q8CBY8	Dynactin subunit 4 OS=Mus musculus GN=Dctn4 PE=1 SV=1	0	41.109	29.3362	8	11	8	1	467	53	7.72		1.154	0	139	8		98.9		122.6	113.9	65.3	100.6		71.1	86.7	130.3	96.0333		86.6	125.7	98.9	103.733		1.03115	1.03115	0.88985		0.954606	-1.04755	0.864654		1.08018	1.08018	0.734166
High	Master Protein	P39053	Dynamin-1 OS=Mus musculus GN=Dnm1 PE=1 SV=2	0	21.585	9.80392	6	6	3	1	867	97.7	7.74		0.264	0	71	6		125.5		60	116	69.1	81.7		102.7	96.2	58.2	85.7		101.5	148.9	122	124.133		1.51938	1.51938	0.127545		1.04896	1.04896	0.865874		1.44846	1.44846	0.12029
High	Master Protein	P39054	Dynamin-2 OS=Mus musculus GN=Dnm2 PE=1 SV=2	0	47.45	19.1954	13	15	10	1	870	98.1	7.43		0.711	3	127	13		98		93	110.7	87.6	97.1		109.7	105.3	96.5	103.833		104.5	98.6	96.1	99.7333		1.02712	1.02712	0.740173		1.06934	1.06934	0.446456		0.960514	-1.04111	0.424126
High	Master Protein	P63168	Dynein light chain 1, cytoplasmic OS=Mus musculus GN=Dynll1 PE=1 SV=1	0	30.211	51.6854	4	7	3	1	89	10.4	7.4		14.849	1	79	4		104.6		109.3	126.8	63.9	100		81.4	85.1	119.7	95.4		88.6	108.9	111.6	103.033		1.03033	1.03033	0.88735		0.954	-1.04822	0.84707		1.08001	1.08001	0.619235
High	Master Protein	Q9ERU9	E3 SUMO-protein ligase RanBP2 OS=Mus musculus GN=Ranbp2 PE=1 SV=2	0	22.365	2.88241	7	8	7	1	3053	340.9	6.18		0.089	0	108	7		86.5		116.1	121.6	74.9	104.2		123.2	97.2	124.2	114.867		84	91.4	80.8	85.4		0.819578	-1.22014	0.280161		1.10237	1.10237	0.568373		0.743471	-1.34504	0.0347877
High	Master Protein	Q61510	E3 ubiquitin/ISG15 ligase TRIM25 OS=Mus musculus GN=Trim25 PE=1 SV=2	0	16.273	5.83596	3	4	3	1	634	71.7	8.28		0.239	0	76	3		112		85.7	198.7	78.3	120.9		67.7	59.3	125.5	84.1667		82.4	94	96.5	90.9667		0.752412	-1.32906	0.487657		0.696168	-1.43644	0.452355		1.08079	1.08079	0.76506
High	Master Protein	Q7TMY8	E3 ubiquitin-protein ligase HUWE1 OS=Mus musculus GN=Huwe1 PE=1 SV=5	0	88.569	6.85401	22	27	22	1	4377	482.3	5.22		0.273	0	231	22		101.8		86.2	84.5	75.1	81.9333		104	89.4	102.7	98.7		105.7	126.8	123.8	118.767		1.44955	1.44955	0.00775607		1.20464	1.20464	0.0445995		1.20331	1.20331	0.0678332
High	Master Protein	Q7TPH6	E3 ubiquitin-protein ligase MYCBP2 OS=Mus musculus GN=Mycbp2 PE=1 SV=2	0	92.343	7.1747	26	27	26	1	4711	517.4	7.12		0.243	0	181	26		113.7		80.5	140.9	61.1	94.1667		57.1	63.6	96.2	72.3		99.4	136.8	150.7	128.967		1.36956	1.36956	0.289055		0.767788	-1.30244	0.461917		1.78377	1.78377	0.0439753
High	Master Protein	P46935	E3 ubiquitin-protein ligase NEDD4 OS=Mus musculus GN=Nedd4 PE=1 SV=3	0	63.714	18.4893	13	17	12	1	887	102.6	5.26		1.059	1	132	13		96.5		119.4	98.7	100.5	106.2		124.8	101.1	90.3	105.4		95.2	83.3	90.2	89.5667		0.843377	-1.18571	0.0898024		0.992467	-1.00759	0.950665		0.849779	-1.17678	0.215018
High	Master Protein	Q3U2C5	E3 ubiquitin-protein ligase RNF149 OS=Mus musculus GN=Rnf149 PE=1 SV=3	0	67.014	30.7107	10	22	10	1	394	42.5	7.01		3.329	0	267	10		94.8		139.4	146.4	190	158.6		104.9	86.6	77	89.5		54.1	56.6	50.2	53.6333		0.338167	-2.95712	0.00275284		0.564313	-1.77207	0.0178758		0.599255	-1.66874	0.0129137
High	Master Protein	E9Q555	E3 ubiquitin-protein ligase RNF213 OS=Mus musculus GN=Rnf213 PE=1 SV=2	0	169.127	9.54969	39	44	39	1	5152	584.4	6.8		0.368	0	480	39		114.5		68.7	114.8	68.5	84		65.5	71.2	84.1	73.6		109.8	148.3	154.8	137.633		1.63849	1.63849	0.061755		0.87619	-1.1413	0.559373		1.87002	1.87002	0.0132033
High	Master Protein	Q8CCJ3	E3 UFM1-protein ligase 1 OS=Mus musculus GN=Ufl1 PE=1 SV=2	0	39.901	14.5019	9	9	9	1	793	89.5	6.67		0.49	0	130	9		93.4		114.9	115.9	101.5	110.767		113.4	95.3	112.7	107.133		90	86.2	76.8	84.3333		0.76136	-1.31344	0.0121665		0.967198	-1.03391	0.654374		0.787181	-1.27036	0.0325781
High	Master Protein	Q7TNG5	Echinoderm microtubule-associated protein-like 2 OS=Mus musculus GN=Eml2 PE=1 SV=1	0	38.652	13.7134	8	12	8	1	649	70.7	6.28	Acetyl [K10]	1.202	0	98	8		102.2		101.7	76.4	67	81.7		149.5	98.7	113.8	120.667		96.2	98.1	96.6	96.9667		1.18686	1.18686	0.215228		1.47695	1.47695	0.100038		0.803591	-1.24441	0.190957
High	Master Protein	Q8R2G4	Ecto-ADP-ribosyltransferase 3 OS=Mus musculus GN=Art3 PE=1 SV=2	0	8.894	7.81671	2	2	2	1	371	42	6.02		0.212	0	70	2		83.7		133.8	92.2	78.4	101.467		82.6	102.3	64	82.9667		147.5	118.2	97.2	120.967		1.19218	1.19218	0.428104		0.817674	-1.22298	0.407055		1.45802	1.45802	0.106495
High	Master Protein	P55772	Ectonucleoside triphosphate diphosphohydrolase 1 OS=Mus musculus GN=Entpd1 PE=1 SV=1	0	51.962	20.1961	8	9	8	1	510	57.2	5.86		1.219	0	200	8		101.2		73	82.3	116.6	90.6333		102.3	88.9	75.3	88.8333		169.1	103.8	87.4	120.1		1.32512	1.32512	0.355907		0.98014	-1.02026	0.91247		1.35197	1.35197	0.297737
High	Master Protein	O55026	Ectonucleoside triphosphate diphosphohydrolase 2 OS=Mus musculus GN=Entpd2 PE=1 SV=2	0	184.35	36.1616	19	96	19	1	495	54.3	8.37		29.392	0	1260	19		93.6		125.1	101	155.6	127.233		120.6	91.5	85.4	99.1667		91.7	72.9	62.5	75.7		0.59497	-1.68076	0.0455029		0.779408	-1.28303	0.217031		0.763361	-1.31	0.164709
High	Master Protein	Q9DBT4	Ectonucleoside triphosphate diphosphohydrolase 4 OS=Mus musculus GN=Entpd4 PE=1 SV=1	0	56.251	27.2431	14	21	13	1	613	69.7	8.07		2.511	1	216	14		88.8		149.5	138.4	188.6	158.833		71.8	116.8	75.1	87.9		73.4	51.9	45.7	57		0.358867	-2.78655	0.00423889		0.55341	-1.80698	0.027891		0.648464	-1.54211	0.138611
High	Master Protein	P06802	Ectonucleotide pyrophosphatase/phosphodiesterase family member 1 OS=Mus musculus GN=Enpp1 PE=1 SV=4	0	219.076	35.6512	30	71	30	1	906	103.1	6.6		7.733	0	600	30		90.7		62	52.8	65.1	59.9667		185.5	144.5	158.4	162.8		84.3	82.9	73.8	80.3333		1.33963	1.33963	0.0146513		2.71484	2.71484	0.00122409		0.493448	-2.02656	0.00271878
High	Master Protein	Q6DYE8	Ectonucleotide pyrophosphatase/phosphodiesterase family member 3 OS=Mus musculus GN=Enpp3 PE=1 SV=2	0	66.647	14.4165	10	16	10	1	874	98.6	6.52		0.896	0	177	10		99.5		86.1	70.8	96.9	84.6		116.6	84.1	68	89.5667		159.7	113.3	105	126		1.48936	1.48936	0.0903618		1.05871	1.05871	0.774121		1.40677	1.40677	0.1765
High	Master Protein	Q9EQG7	Ectonucleotide pyrophosphatase/phosphodiesterase family member 5 OS=Mus musculus GN=Enpp5 PE=1 SV=3	0	75.494	28.5115	8	29	8	1	477	54.4	5.9		2.311	0	339	8		85		102	78.9	146.7	109.2		188.4	144.5	95.8	142.9		63.8	52.4	42.7	52.9667		0.485043	-2.06167	0.0539968		1.30861	1.30861	0.369228		0.370655	-2.69792	0.0305383
High	Master Protein	Q9WVK4	EH domain-containing protein 1 OS=Mus musculus GN=Ehd1 PE=1 SV=1	0	242.361	66.8539	26	53	17	1	534	60.6	6.83		15.927	8	777	26		101.5		97.9	78.7	92.3	89.6333		123.1	105	89.3	105.8		115.2	107.9	89.2	104.1		1.1614	1.1614	0.20686		1.18036	1.18036	0.226017		0.983932	-1.01633	0.898085
High	Master Protein	Q8BH64	EH domain-containing protein 2 OS=Mus musculus GN=Ehd2 PE=1 SV=1	0	169.55	60.9576	31	57	29	1	543	61.1	6.51		11.115	2	582	31		88.4		129.9	84.1	99	104.333		149.1	96	82.6	109.233		104.2	87.9	78.7	90.2667		0.865176	-1.15583	0.413005		1.04696	1.04696	0.850496		0.826366	-1.21012	0.430079
High	Master Protein	Q9QXY6	EH domain-containing protein 3 OS=Mus musculus GN=Ehd3 PE=1 SV=2	0	173.134	51.9626	25	40	15	1	535	60.8	6.46		11.253	2	440	25		91		94.5	75.6	79	83.0333		170.2	156.3	129.7	152.067		73.2	66.5	64	67.9		0.817744	-1.22288	0.0782913		1.83139	1.83139	0.00643453		0.446515	-2.23957	0.00231109
High	Master Protein	Q9EQP2	EH domain-containing protein 4 OS=Mus musculus GN=Ehd4 PE=1 SV=1	0	115.772	50.4621	20	28	15	1	541	61.4	6.76		5.225	0	417	20		100.1		109.3	91.5	79.7	93.5		116.9	96.6	87.7	100.4		112	107.3	98.9	106.067		1.1344	1.1344	0.252982		1.0738	1.0738	0.601709		1.05644	1.05644	0.58114
High	Master Protein	E9PVA8	eIF-2-alpha kinase activator GCN1 OS=Mus musculus GN=Gcn1 PE=1 SV=1	0	388.38	31.1119	66	94	66	1	2671	292.8	7.36		1.986	0	1278	66		110.6		82.4	144.7	71.7	99.6		79.1	74.8	102.9	85.6		93.3	126.4	114.1	111.267		1.11714	1.11714	0.661624		0.859438	-1.16355	0.59656		1.29984	1.29984	0.120108
High	Master Protein	P70372	ELAV-like protein 1 OS=Mus musculus GN=Elavl1 PE=1 SV=2	0	18.701	18.4049	6	6	6	1	326	36.1	9.04		1.069	0	80	6		103.6		106.3	241.8	78.2	142.1		79	73.9	120.3	91.0667		59.8	75.2	61.9	65.6333		0.461881	-2.16506	0.206246		0.640863	-1.5604	0.38687		0.720717	-1.38751	0.175329
High	Master Protein	Q99LC5	Electron transfer flavoprotein subunit alpha, mitochondrial OS=Mus musculus GN=Etfa PE=1 SV=2	0	16.322	14.1141	3	4	3	1	333	35	8.38		0.492	0	89	3		102.3		61.4	139	58.6	86.3333		73	82.7	110.4	88.7		106.9	145.8	119.9	124.2		1.43861	1.43861	0.257766		1.02741	1.02741	0.93809		1.40023	1.40023	0.0908637
High	Master Protein	P10126	Elongation factor 1-alpha 1 OS=Mus musculus GN=Eef1a1 PE=1 SV=3	0	456.328	69.4805	39	279	26	1	462	50.1	9.01		7741.64	16	2354	39		105.9		96.4	151.8	82.6	110.267		92.6	86.3	130.1	103		65.7	103.1	85.5	84.7667		0.768742	-1.30083	0.343329		0.934099	-1.07055	0.787234		0.822977	-1.2151	0.354428
High	Master Protein	O70251	Elongation factor 1-beta OS=Mus musculus GN=Eef1b PE=1 SV=5	0	94.951	47.5556	9	29	9	1	225	24.7	4.69		7.66	0	355	9		92.2		126.9	89.4	59.7	92		107.2	130	187.1	141.433		47.2	62.9	97.3	69.1333		0.751449	-1.33076	0.402284		1.53732	1.53732	0.182677		0.488805	-2.04581	0.0611423
High	Master Protein	Q9D8N0	Elongation factor 1-gamma OS=Mus musculus GN=Eef1g PE=1 SV=3	0	118.195	40.9611	19	52	19	1	437	50	6.74		10.86	0	310	19		99.3		103.7	105.1	62.4	90.4		118.9	108.8	154.3	127.333		72.7	82.8	92.2	82.5667		0.913348	-1.09487	0.631198		1.40855	1.40855	0.133477		0.648429	-1.54219	0.0397641
High	Master Protein	P58252	Elongation factor 2 OS=Mus musculus GN=Eef2 PE=1 SV=2	0	357.961	49.8834	48	157	46	1	858	95.3	6.83		30.623	2	1285	48		87.4		112.4	87	88.1	95.8333		144.1	124.3	105.8	124.733		75.7	92.1	83	83.6		0.872348	-1.14633	0.269462		1.30157	1.30157	0.104698		0.67023	-1.49203	0.0268195
High	Master Protein	Q7TT37	Elongator complex protein 1 OS=Mus musculus GN=Ikbkap PE=1 SV=2	0	34.641	8.62716	9	11	9	1	1333	149.5	6		0.436	0	74	9		109.1		80.2	106.8	68.2	85.0667		73.3	78.1	92.2	81.2		124.2	141.1	126.7	130.667		1.53605	1.53605	0.0221634		0.954545	-1.04762	0.776601		1.6092	1.6092	0.00307656
High	Master Protein	P62869	Elongin-B OS=Mus musculus GN=Elob PE=1 SV=1	0	39.733	60.1695	7	9	7	1	118	13.2	5.01		4.337	0	100	7		93.3		151.4	104.9	90.5	115.6		121.4	124.1	96.2	113.9		77.5	70.4	70.3	72.7333		0.629181	-1.58937	0.0817327		0.985294	-1.01493	0.937625		0.638572	-1.56599	0.0110288
High	Master Protein	P21995	Embigin OS=Mus musculus GN=Emb PE=1 SV=2	0	60.752	29.0909	12	26	12	1	330	37	6.02		4.754	0	265	12		109.8		62.5	75.4	73.7	70.5333		92.1	132	76.2	100.1		170.3	120.6	87.6	126.167		1.78875	1.78875	0.084549		1.41919	1.41919	0.158549		1.26041	1.26041	0.422602
High	Master Protein	Q8C522	Endonuclease domain-containing 1 protein OS=Mus musculus GN=Endod1 PE=1 SV=2	0	69.827	26.1477	10	16	10	1	501	55.2	6.16		2.455	0	329	10		90.8		115.3	113.3	107.1	111.9		134	94.4	100.4	109.6		86.8	80.2	77.8	81.6		0.729223	-1.37132	0.0011517		0.979446	-1.02099	0.863687		0.744526	-1.34314	0.0906137
High	Master Protein	A2AJ15	Endoplasmic reticulum mannosyl-oligosaccharide 1,2-alpha-mannosidase OS=Mus musculus GN=Man1b1 PE=1 SV=1	0	74.961	21.8845	13	19	13	1	658	75.1	8.48		1.818	0	177	13		93.8		128.5	133.5	161.9	141.3		80.8	120.5	100.1	100.467		62.7	59.3	58.8	60.2667		0.426516	-2.34458	0.00150256		0.711017	-1.40644	0.0576848		0.599867	-1.66704	0.0251819
High	Master Protein	Q3UVK0	Endoplasmic reticulum metallopeptidase 1 OS=Mus musculus GN=Ermp1 PE=1 SV=2	0	15.923	3.56347	2	3	2	1	898	100.1	7.49		0.166	0	92	2		84.3		71.1	97.5	94.1	87.5667		70.9	110.3	69.6	83.6		187.9	140.7	73.5	134.033		1.53064	1.53064	0.24596		0.954701	-1.04745	0.813218		1.60327	1.60327	0.231457
High	Master Protein	Q9D1Q6	Endoplasmic reticulum resident protein 44 OS=Mus musculus GN=Erp44 PE=1 SV=1	0	63.118	33.9901	11	19	11	1	406	46.8	5.27		2.162	0	147	11		93.3		75.9	83.8	161	106.9		94.9	188.1	99.2	127.4		73.3	60.8	69.7	67.9333		0.635485	-1.5736	0.228038		1.19177	1.19177	0.641258		0.533229	-1.87537	0.123914
High	Master Protein	Q9DC16	Endoplasmic reticulum-Golgi intermediate compartment protein 1 OS=Mus musculus GN=Ergic1 PE=1 SV=1	0	128.36	39.6552	12	49	12	1	290	32.5	7.06		53.117	0	672	12		93.8		146.9	156.1	228.3	177.1		75.4	92	80	82.4667		50.9	41	35.8	42.5667		0.240354	-4.16053	0.00673773		0.46565	-2.14753	0.0225415		0.516168	-1.93735	0.00386267
High	Master Protein	Q9CR89	Endoplasmic reticulum-Golgi intermediate compartment protein 2 OS=Mus musculus GN=Ergic2 PE=1 SV=1	0	48.458	20.4244	6	13	6	1	377	42.5	6.89		1.848	0	155	6		96.9		99.4	90.5	114.2	101.367		114.5	178	106.5	133		80.1	65.2	54.6	66.6333		0.65735	-1.52126	0.0265083		1.31207	1.31207	0.252039		0.501003	-1.996	0.0493675
High	Master Protein	P08113	Endoplasmin OS=Mus musculus GN=Hsp90b1 PE=1 SV=2	0	241.505	45.1372	37	81	35	1	802	92.4	4.82		11.068	0	889	37		80.2		129.5	76.7	138	114.733		197.3	122.7	84.1	134.7		65.4	55.9	50	57.1		0.497676	-2.00934	0.0429539		1.17403	1.17403	0.630195		0.423905	-2.35902	0.0816155
High	Master Protein	Q9WVG5	Endothelial lipase OS=Mus musculus GN=Lipg PE=2 SV=3	0	80.77	27	13	26	13	1	500	56.6	8.54		3.52	0	170	13		114.9		52	56.6	53.7	54.1		55.8	59.9	60.8	58.8333		208.8	179.8	157.7	182.1		3.36599	3.36599	0.000997673		1.08749	1.08749	0.0813493		3.09518	3.09518	0.00115788
High	Master Protein	Q4PZA2	Endothelin-converting enzyme 1 OS=Mus musculus GN=Ece1 PE=1 SV=1	0	38.172	13.1339	8	9	8	1	769	87	5.91		0.569	0	162	8		97.3		92.2	96.1	126.1	104.8		122.8	121	79.4	107.733		107.9	81.1	76.2	88.4		0.843511	-1.18552	0.322768		1.02799	1.02799	0.876871		0.820545	-1.2187	0.325457
High	Master Protein	Q8BPU7	Engulfment and cell motility protein 1 OS=Mus musculus GN=Elmo1 PE=1 SV=2	0	34.959	10.1788	6	9	4	1	727	83.9	6.28		0.54	2	172	6		91.9		120.3	95.3	69.9	95.1667		125.7	100	118.7	114.8		93.1	87.6	97.4	92.7		0.974081	-1.02661	0.875911		1.2063	1.2063	0.298556		0.807491	-1.2384	0.0539695
High	Master Protein	Q8BYZ7	Engulfment and cell motility protein 3 OS=Mus musculus GN=Elmo3 PE=1 SV=2	0	29.694	12.9167	5	5	5	1	720	81.7	6.47		0.299	0	104	5		97.9		117.5	151.4	101.4	123.433		99	70.8	101.9	90.5667		81.4	95.4	83.3	86.7		0.702403	-1.42368	0.0752228		0.733729	-1.3629	0.137939		0.957306	-1.0446	0.739439
High	Master Protein	Q3UJB9	Enhancer of mRNA-decapping protein 4 OS=Mus musculus GN=Edc4 PE=1 SV=2	0	10.972	2.77383	2	3	2	1	1406	152.4	5.78		0.065	0	113	2		114.7		97.2	180.4	87.4	121.667		97.9	81.6	137.9	105.8		66.7	61.2	75	67.6333		0.55589	-1.79892	0.143746		0.869589	-1.14997	0.664243		0.639256	-1.56432	0.0907105
High	Master Protein	P42125	Enoyl-CoA delta isomerase 1, mitochondrial OS=Mus musculus GN=Eci1 PE=1 SV=2	0	14.04	10.7266	2	2	2	1	289	32.2	8.98		0.292	0	80	2		100		98.8	92.8	97.7	96.4333		158.1	110	84.9	117.667		100	101.3	56.4	85.9		0.890771	-1.12262	0.517807		1.22019	1.22019	0.380355		0.730028	-1.36981	0.289757
High	Master Protein	Q01279	Epidermal growth factor receptor OS=Mus musculus GN=Egfr PE=1 SV=1	0	52.548	10.4959	12	14	11	1	1210	134.8	6.86		0.565	1	173	12		98.9		90.6	83.2	104.2	92.6667		121.3	113.1	77.3	103.9		137.4	89.8	84.2	103.8		1.12014	1.12014	0.568957		1.12122	1.12122	0.491291		0.999038	-1.00096	0.996531
High	Master Protein	P21765	Epididymal secretory glutathione peroxidase OS=Mus musculus GN=Gpx5 PE=2 SV=3	0	240.258	59.7285	19	139	18	1	221	25.4	8.38		2510.89	1	1107	19		79.3		133	77.7	93.4	101.367		198.3	151.3	119	156.2		44.3	55.1	48.7	49.3667		0.487011	-2.05334	0.0360597		1.54094	1.54094	0.124701		0.316048	-3.16408	0.0100467
High	Master Protein	Q924P3	Epididymal-specific lipocalin-8 OS=Mus musculus GN=Lcn8 PE=2 SV=1	0	42.713	49.1429	9	21	9	1	175	19.9	5.94		9	0	133	9		84.6		158.2	177.2	162.7	166.033		82.4	85.1	69.1	78.8667		53.9	76.3	50.5	60.2333		0.362779	-2.7565	0.000437334		0.475005	-2.10524	0.00032491		0.763736	-1.30935	0.120909
High	Master Protein	Q8R0W0	Epiplakin OS=Mus musculus GN=Eppk1 PE=1 SV=2	0	58.976	10.2627	11	13	9	1	6548	724.2	6.07		0.072	0	184	11		64		179.3	97.4	162.8	146.5		134.1	116.3	101.6	117.333		57.5	50.8	36.3	48.2		0.32901	-3.03942	0.0188874		0.80091	-1.24858	0.336281		0.410795	-2.4343	0.00360119
High	Master Protein	Q99JW5	Epithelial cell adhesion molecule OS=Mus musculus GN=Epcam PE=1 SV=1	0	95.336	42.5397	12	29	12	1	315	35	5.95		12.594	0	359	12		87.5		137.4	94.6	170.8	134.267		140.3	115.6	75.7	110.533		72.5	62.2	43.4	59.3667		0.442155	-2.26165	0.0339156		0.823237	-1.21472	0.458963		0.537093	-1.86188	0.0684428
High	Master Protein	Q9D379	Epoxide hydrolase 1 OS=Mus musculus GN=Ephx1 PE=1 SV=2	0	128.209	57.8022	25	41	25	1	455	52.5	8.35		9	0	304	25		102.6		95.1	115.7	118.1	109.633		87.7	86.7	91.3	88.5667		114.5	92.8	95.5	100.933		0.920645	-1.0862	0.433195		0.807844	-1.23786	0.0471264		1.13963	1.13963	0.150659
High	Master Protein	Q8C7X2	ER membrane protein complex subunit 1 OS=Mus musculus GN=Emc1 PE=1 SV=1	0	21.157	11.7352	6	7	6	1	997	111.5	7.43		0.274	0	75	6		100.4		79.9	129.3	141	116.733		86.8	92.6	93.4	90.9333		105.4	82.8	88.4	92.2		0.789834	-1.26609	0.285529		0.778983	-1.28372	0.242693		1.01393	1.01393	0.867191
High	Master Protein	Q99KI3	ER membrane protein complex subunit 3 OS=Mus musculus GN=Emc3 PE=1 SV=3	0	13.153	16.4751	3	3	3	1	261	30	6.81		0.585	0	74	3		101.3		100	120	119	113		82.6	100.5	98.5	93.8667		93.6	96.4	88.2	92.7333		0.820649	-1.21855	0.0431806		0.830678	-1.20384	0.0907937		0.987926	-1.01222	0.862823
High	Master Protein	Q91X78	Erlin-1 OS=Mus musculus GN=Erlin1 PE=1 SV=1	0	28.338	13.5838	5	7	2	1	346	38.9	7.21		0.957	0	130	5		140.8		93.9	75.2	103.1	90.7333		68	79.2	65.9	71.0333		117.2	87.4	169.2	124.6		1.37325	1.37325	0.251274		0.78288	-1.27733	0.0986272		1.75411	1.75411	0.091787
High	Master Protein	Q8BFZ9	Erlin-2 OS=Mus musculus GN=Erlin2 PE=1 SV=1	0	94.563	42.6471	12	22	9	1	340	37.8	5.5		4.623	3	322	12		103.1		79.3	124.5	168.1	123.967		69	136.5	88.8	98.1		84	71.1	75.6	76.9		0.620328	-1.61205	0.143486		0.791342	-1.26368	0.471094		0.783894	-1.27568	0.357104
High	Master Protein	P54116	Erythrocyte band 7 integral membrane protein OS=Mus musculus GN=Stom PE=1 SV=3	0	38.171	24.2958	5	8	5	1	284	31.4	6.93		1.154	0	242	5		98.9		105.4	90.6	117.5	104.5		94.4	91.2	77.6	87.7333		127.6	107.8	88.9	108.1		1.03445	1.03445	0.804508		0.839553	-1.19111	0.146701		1.23214	1.23214	0.17317
High	Master Protein	Q9EQ06	Estradiol 17-beta-dehydrogenase 11 OS=Mus musculus GN=Hsd17b11 PE=1 SV=1	0	71.541	43.2886	11	17	11	1	298	32.9	8.66		5.813	0	209	11		101		118.2	129.8	119.7	122.567		82.6	78.6	80.4	80.5333		113.3	86.2	90.1	96.5333		0.787599	-1.26968	0.0475		0.657057	-1.52194	0.000388373		1.19868	1.19868	0.134189
High	Master Protein	P60843	Eukaryotic initiation factor 4A-I OS=Mus musculus GN=Eif4a1 PE=1 SV=1	0	101.459	35.9606	15	35	7	1	406	46.1	5.48		7.318	9	323	15		96.1		119.6	118.3	114.1	117.333		107.7	111.6	101.7	107		66.6	81.7	82.5	76.9333		0.655682	-1.52513	0.00174475		0.911932	-1.09657	0.0358947		0.719003	-1.39081	0.00708343
High	Master Protein	Q149F3	Eukaryotic peptide chain release factor GTP-binding subunit ERF3B OS=Mus musculus GN=Gspt2 PE=1 SV=1	0	45.804	20.5696	13	14	4	1	632	69.1	5.2		1.246	9	88	13		97.4		91.1	113.9	86.3	97.1		104.9	105.4	120.4	110.233		84.4	106.6	89.6	93.5333		0.963268	-1.03813	0.758554		1.13526	1.13526	0.255985		0.848503	-1.17855	0.118159
High	Master Protein	Q6ZWX6	Eukaryotic translation initiation factor 2 subunit 1 OS=Mus musculus GN=Eif2s1 PE=1 SV=3	0	87.085	57.7778	14	25	14	1	315	36.1	5.08		5.579	0	258	14		94.9		124.4	164.5	80	122.967		89.2	99.4	145.1	111.233		64.3	76.6	61.6	67.5		0.548929	-1.82173	0.0892846		0.904581	-1.10548	0.714301		0.606832	-1.6479	0.0698863
High	Master Protein	Q9Z0N1	Eukaryotic translation initiation factor 2 subunit 3, X-linked OS=Mus musculus GN=Eif2s3x PE=1 SV=2	0	110.077	39.4068	15	29	3	1	472	51	8.4		4.878	13	416	15		96.5		116.5	146.1	73.5	112.033		83.6	91.4	147.6	107.533		72.9	103.2	68.7	81.6		0.728355	-1.37296	0.268666		0.959833	-1.04185	0.884851		0.758834	-1.31781	0.320766
High	Master Protein	P23116	Eukaryotic translation initiation factor 3 subunit A OS=Mus musculus GN=Eif3a PE=1 SV=5	0	128.107	19.8661	26	44	26	1	1344	161.8	6.77		1.348	0	358	26		95.2		111.5	135.3	75.3	107.367		75.4	87.4	155.8	106.2		75.2	102.1	86.9	88.0667		0.820242	-1.21915	0.369489		0.989134	-1.01099	0.971337		0.829253	-1.2059	0.527299
High	Master Protein	Q8JZQ9	Eukaryotic translation initiation factor 3 subunit B OS=Mus musculus GN=Eif3b PE=1 SV=1	0	97.984	25.4047	16	22	16	1	803	91.3	5.02		2.001	0	184	16		93.2		127.6	108.7	73	103.1		112.6	104.8	150.7	122.7		78.2	80.2	70.8	76.4		0.741028	-1.34948	0.175957		1.19011	1.19011	0.411257		0.622657	-1.60602	0.0328765
High	Master Protein	Q8R1B4	Eukaryotic translation initiation factor 3 subunit C OS=Mus musculus GN=Eif3c PE=1 SV=1	0	76.373	24.2591	18	25	18	1	911	105.5	5.78		1.442	0	238	18		106.1		104.2	120.5	60.4	95.0333		71.2	83.9	145.5	100.2		91.2	110.4	106.5	102.7		1.08067	1.08067	0.705429		1.05437	1.05437	0.867834		1.02495	1.02495	0.921006
High	Master Protein	O70194	Eukaryotic translation initiation factor 3 subunit D OS=Mus musculus GN=Eif3d PE=1 SV=2	0	44.276	26.6423	9	9	9	1	548	63.9	6.05		1.154	0	112	9		62.8		163.1	125.7	147.8	145.533		93.3	92.4	126.4	104.033		62.6	72.7	53.3	62.8667		0.431974	-2.31495	0.0024878		0.714842	-1.39891	0.0562539		0.604293	-1.65483	0.0302002
High	Master Protein	P60229	Eukaryotic translation initiation factor 3 subunit E OS=Mus musculus GN=Eif3e PE=1 SV=1	0	44.107	24.7191	10	11	10	1	445	52.2	6.04		1.054	0	137	10		103.4		107.5	140.7	59.1	102.433		70.3	99.2	165.7	111.733		77.6	93.9	82.7	84.7333		0.827205	-1.20889	0.504673		1.09079	1.09079	0.813262		0.758353	-1.31865	0.399357
High	Master Protein	Q9DCH4	Eukaryotic translation initiation factor 3 subunit F OS=Mus musculus GN=Eif3f PE=1 SV=2	0	44.011	22.7147	7	15	7	1	361	38	5.58		3.437	0	182	7		105.4		97.5	141.2	74.7	104.467		69.3	80.5	139.5	96.4333		86.9	110.6	94.5	97.3333		0.931717	-1.07329	0.748021		0.923101	-1.0833	0.797103		1.00933	1.00933	0.970492
High	Master Protein	Q91WK2	Eukaryotic translation initiation factor 3 subunit H OS=Mus musculus GN=Eif3h PE=1 SV=1	0	34.933	28.4091	8	13	8	1	352	39.8	6.67		1.61	0	142	8		102.4		101.3	130.4	89.3	107		75.4	88.4	159.4	107.733		80.1	90.4	82.9	84.4667		0.789408	-1.26677	0.147829		1.00685	1.00685	0.980916		0.784035	-1.27545	0.426068
High	Master Protein	Q9QZD9	Eukaryotic translation initiation factor 3 subunit I OS=Mus musculus GN=Eif3i PE=1 SV=1	0	47.533	44	11	27	11	1	325	36.4	5.64		3.489	0	109	11		71.1		152	117.6	100.3	123.3		117.4	100.5	145.6	121.167		62.2	74	59.3	65.1667		0.528521	-1.89207	0.0214133		0.982698	-1.01761	0.920575		0.537827	-1.85934	0.0157557
High	Master Protein	Q9DBZ5	Eukaryotic translation initiation factor 3 subunit K OS=Mus musculus GN=Eif3k PE=1 SV=1	0	31.917	34.8624	6	10	6	1	218	25.1	4.93		2.831	0	170	6		93.9		97.5	127.1	82.1	102.233		66.9	94.7	156.2	105.933		84.6	115.7	81.2	93.8333		0.917835	-1.08952	0.65032		1.03619	1.03619	0.906249		0.885777	-1.12895	0.693756
High	Master Protein	Q8QZY1	Eukaryotic translation initiation factor 3 subunit L OS=Mus musculus GN=Eif3l PE=1 SV=1	0	68.585	33.156	14	17	14	1	564	66.6	6.44		1.955	0	210	14		104.3		104.4	131	67.4	100.933		75.4	80.2	165.9	107.167		82.2	102.9	86.3	90.4667		0.896301	-1.1157	0.61985		1.06176	1.06176	0.866189		0.844168	-1.1846	0.608267
High	Master Protein	Q99JX4	Eukaryotic translation initiation factor 3 subunit M OS=Mus musculus GN=Eif3m PE=1 SV=1	0	16.538	11.4973	4	5	4	1	374	42.5	5.74		0.688	0	71	4		104		100.2	128.2	67.8	98.7333		66.1	90.7	173.8	110.2		75.9	110.4	82.8	89.7		0.908508	-1.10071	0.680612		1.11614	1.11614	0.771881		0.813975	-1.22854	0.581678
High	Master Protein	Q6NZJ6	Eukaryotic translation initiation factor 4 gamma 1 OS=Mus musculus GN=Eif4g1 PE=1 SV=1	0	40.299	7.8125	10	13	10	1	1600	176	5.4		0.352	0	107	10		105.9		111.3	121.2	83.2	105.233		109.6	80.2	96.8	95.5333		103	101.9	86.8	97.2333		0.923978	-1.08228	0.557711		0.907824	-1.10154	0.532372		1.01779	1.01779	0.873102
High	Master Protein	P63242	Eukaryotic translation initiation factor 5A-1 OS=Mus musculus GN=Eif5a PE=1 SV=2	0	32.942	44.1558	6	27	6	1	154	16.8	5.24		6.499	0	206	6		106.4		100.3	103.1	91.4	98.2667		96.7	94.9	88.4	93.3333		94.6	129.1	95	106.233		1.08107	1.08107	0.541971		0.949796	-1.05286	0.318686		1.13821	1.13821	0.332401
High	Master Protein	P51906	Excitatory amino acid transporter 3 OS=Mus musculus GN=Slc1a1 PE=1 SV=2	0	148.89	20.6501	10	31	10	1	523	56.7	6.11		12.895	0	504	10		84.4		195.1	123.1	165.1	161.1		98.5	87.5	74.7	86.9		63.8	59.7	48.1	57.2		0.355059	-2.81643	0.00831302		0.539417	-1.85386	0.0279093		0.658228	-1.51923	0.0234758
High	Master Protein	O35382	Exocyst complex component 4 OS=Mus musculus GN=Exoc4 PE=1 SV=2	0	20.438	7.28205	4	5	4	1	975	110.5	6.49		0.152	0	85	4		95.4		94.9	129.4	64.4	96.2333		77.5	76.2	75.7	76.4667		136.6	138	111.8	128.8		1.33841	1.33841	0.189297		0.794596	-1.2585	0.35201		1.68439	1.68439	0.00357209
High	Master Protein	P97464	Exostosin-1 OS=Mus musculus GN=Ext1 PE=1 SV=1	0	11.722	5.36193	3	3	3	1	746	86.3	9.04		0.17	0	77	3		86.6		149.2	161.3	168.3	159.6		62.6	121.1	74.9	86.2		54.7	62.3	58.8	58.6		0.367168	-2.72355	7.27861e-05		0.5401	-1.85151	0.0170551		0.679814	-1.47099	0.198813
High	Master Protein	Q6P5F9	Exportin-1 OS=Mus musculus GN=Xpo1 PE=1 SV=1	0	88.823	18.394	16	22	16	1	1071	123	6.07		1.239	0	241	16		101.5		91.2	75.1	73.8	80.0333		179.8	94.9	102	125.567		87.9	100.6	93.3	93.9333		1.17368	1.17368	0.106574		1.56893	1.56893	0.176343		0.748075	-1.33676	0.313217
High	Master Protein	Q9ERK4	Exportin-2 OS=Mus musculus GN=Cse1l PE=1 SV=1	0	52.939	16.3749	15	17	15	1	971	110.4	5.77		0.92	0	104	15		99.7		99.6	78.8	76	84.8		160.7	109.6	102	124.1		89	95.4	89.3	91.2333		1.07586	1.07586	0.452096		1.46344	1.46344	0.119196		0.73516	-1.36025	0.151101
High	Master Protein	Q924C1	Exportin-5 OS=Mus musculus GN=Xpo5 PE=1 SV=1	0	118.673	23.3389	20	24	20	1	1204	136.9	5.82		1.108	0	458	20		114.5		63.4	87.2	55.5	68.7		106.7	70.7	116.1	97.8333		94.1	163.4	128.3	128.6		1.87191	1.87191	0.0539116		1.42407	1.42407	0.157885		1.31448	1.31448	0.274587
High	Master Protein	Q3U7R1	Extended synaptotagmin-1 OS=Mus musculus GN=Esyt1 PE=1 SV=2	0	110.92	22.8938	20	26	20	1	1092	121.5	5.95		1.349	0	381	20		98.8		102.4	104.9	105.2	104.167		112.6	88.9	78.5	93.3333		115	99.5	94.3	102.933		0.98816	-1.01198	0.853886		0.896	-1.11607	0.345087		1.10286	1.10286	0.463378
High	Master Protein	Q3TZZ7	Extended synaptotagmin-2 OS=Mus musculus GN=Esyt2 PE=1 SV=1	0	27.044	7.21893	5	9	5	1	845	94.1	7.75		0.456	0	125	5		102.4		96.9	90.2	102.6	96.5667		97	89.4	75.1	87.1667		123.8	104.3	118.3	115.467		1.19572	1.19572	0.0503016		0.902658	-1.10784	0.270209		1.32467	1.32467	0.0307953
High	Master Protein	P26040	Ezrin OS=Mus musculus GN=Ezr PE=1 SV=3	0	205.405	57.3379	39	75	30	1	586	69.4	6.1		23.816	9	542	39		98.4		155.3	92.1	85.9	111.1		105.4	96	83.6	95		103.5	95.1	84.7	94.4333		0.849985	-1.17649	0.505813		0.855086	-1.16947	0.523414		0.994035	-1.006	0.949039
High	Master Protein	P47753	F-actin-capping protein subunit alpha-1 OS=Mus musculus GN=Capza1 PE=1 SV=4	0	63.158	40.2098	9	14	4	1	286	32.9	5.55		4.817	0	255	9		107.5		112	89.8	69.4	90.4		110.2	105.3	105	106.833		94.6	115	91.2	100.267		1.10914	1.10914	0.53011		1.18178	1.18178	0.256233		0.938534	-1.06549	0.437442
High	Master Protein	P47754	F-actin-capping protein subunit alpha-2 OS=Mus musculus GN=Capza2 PE=1 SV=3	0	87.605	68.1818	12	21	7	1	286	32.9	5.85		9	5	284	12		99.5		100.6	101	77.6	93.0667		113.1	106.8	109	109.633		90.9	107.6	93.8	97.4333		1.04692	1.04692	0.662906		1.17801	1.17801	0.105607		0.88872	-1.12521	0.0896801
High	Master Protein	Q6EDY6	F-actin-uncapping protein LRRC16A OS=Mus musculus GN=Carmil1 PE=1 SV=2	0	38.237	6.18632	6	8	6	1	1374	151.8	7.8		0.233	0	200	6		96.1		136.1	109.8	83	109.633		145.1	74.3	98.2	105.867		79	90.8	87.6	85.8		0.782609	-1.27778	0.204277		0.965643	-1.03558	0.891129		0.810453	-1.23388	0.39526
High	Master Protein	Q3U0V1	Far upstream element-binding protein 2 OS=Mus musculus GN=Khsrp PE=1 SV=2	0	48.661	21.6578	13	19	10	1	748	76.7	7.33		1.233	3	205	13		98.9		134.2	149	119.6	134.267		100.4	110.8	103.8	105		58.6	64.7	60.2	61.1667		0.455561	-2.1951	0.00108907		0.782026	-1.27873	0.0315613		0.58254	-1.71662	0.000251282
High	Master Protein	Q920E5	Farnesyl pyrophosphate synthase OS=Mus musculus GN=Fdps PE=1 SV=1	0	46.969	30.0283	8	9	8	1	353	40.6	5.66		1.404	0	176	8		106.2		127.2	71.5	101.3	100		125.1	119.2	89.9	111.4		72.8	82.4	104.3	86.5		0.865	-1.15607	0.508086		1.114	1.114	0.58886		0.776481	-1.28786	0.15728
High	Master Protein	Q3TDN2	FAS-associated factor 2 OS=Mus musculus GN=Faf2 PE=1 SV=2	0	29.426	20	5	8	5	1	445	52.4	5.47		0.701	0	91	5		93.6		110	131	120.6	120.533		89.8	90.7	85.4	88.6333		95.1	92.2	91.7	93		0.771571	-1.29606	0.0110416		0.735343	-1.35991	0.00708065		1.04927	1.04927	0.0887455
High	Master Protein	Q920L1	Fatty acid desaturase 1 OS=Mus musculus GN=Fads1 PE=1 SV=1	0	57.142	25.9508	10	12	9	1	447	52.3	9.29		2.34	1	156	10		96		108.7	168.9	199.5	159.033		67.4	84.5	80.4	77.4333		76.4	65	53.3	64.9		0.408091	-2.45044	0.0266842		0.4869	-2.05381	0.0397918		0.83814	-1.19312	0.211211
High	Master Protein	Q9Z0R9	Fatty acid desaturase 2 OS=Mus musculus GN=Fads2 PE=1 SV=1	0	36.336	15.5405	7	9	6	1	444	52.4	8.82		0.859	0	101	7		97.8		83.6	196.1	277	185.567		46.9	80.8	58.8	62.1667		59.8	51.9	47.4	53.0333		0.285791	-3.49906	0.0777927		0.33501	-2.98499	0.0961525		0.853083	-1.17222	0.436301
High	Master Protein	P19096	Fatty acid synthase OS=Mus musculus GN=Fasn PE=1 SV=2	0	428.853	33.5863	67	107	67	1	2504	272.3	6.58		2.969	0	1473	67		120		63.9	76.5	54.3	64.9		59.1	57.7	108.8	75.2		97.2	171.1	191.4	153.233		2.36107	2.36107	0.0395075		1.15871	1.15871	0.597645		2.03768	2.03768	0.0784295
High	Master Protein	P47740	Fatty aldehyde dehydrogenase OS=Mus musculus GN=Aldh3a2 PE=1 SV=2	0	108.344	33.0579	14	22	14	1	484	53.9	8.35		4.754	0	381	14		95.4		103.2	145.7	148.1	132.333		81.9	93.5	89.2	88.2		88.6	82.7	71.8	81.0333		0.612343	-1.63307	0.0290211		0.666499	-1.50038	0.0420563		0.918745	-1.08844	0.296412
High	Master Protein	O08914	Fatty-acid amide hydrolase 1 OS=Mus musculus GN=Faah PE=1 SV=1	0	39.42	22.4525	9	12	9	1	579	63.2	7.87		1.395	0	146	9		96.1		105.5	175.9	196.7	159.367		83.5	69.6	84.4	79.1667		55.5	70.8	62.1	62.8		0.39406	-2.53769	0.0259303		0.496758	-2.01305	0.0457655		0.793263	-1.26062	0.0661817
High	Master Protein	Q8CIB5	Fermitin family homolog 2 OS=Mus musculus GN=Fermt2 PE=1 SV=1	0	27.625	12.3529	7	8	7	1	680	77.8	6.7		0.567	0	83	7		103.8		111.9	88	97.4	99.1		96.9	104.4	96.4	99.2333		94.8	98.4	107.9	100.367		1.01278	1.01278	0.881491		1.00135	1.00135	0.986519		1.01142	1.01142	0.8208
High	Master Protein	P29391	Ferritin light chain 1 OS=Mus musculus GN=Ftl1 PE=1 SV=2	0	55.679	22.4044	5	25	5	1	183	20.8	6		7.483	0	251	5		149.8		57.1	49.3	43.4	49.9333		71.5	56.6	68.3	65.4667		121.7	244.9	137.3	167.967		3.36382	3.36382	0.038713		1.31108	1.31108	0.0613284		2.56568	2.56568	0.0582679
High	Master Protein	E9PV24	Fibrinogen alpha chain OS=Mus musculus GN=Fga PE=1 SV=1	0	201.966	28.1369	28	92	28	1	789	87.4	6.11		6.197	0	1297	28		110.5		72.9	107	63.4	81.1		78.9	62.7	122.6	88.0667		110.1	131.6	140.3	127.333		1.57008	1.57008	0.0445254		1.0859	1.0859	0.769882		1.44587	1.44587	0.121282
High	Master Protein	Q8K0E8	Fibrinogen beta chain OS=Mus musculus GN=Fgb PE=1 SV=1	0	327.132	61.3306	34	169	34	1	481	54.7	7.08	Acetyl [K357; K364]	143.974	0	1750	34		114.6		63.4	112	61.8	79.0667		63.8	59.4	119.7	80.9667		122.6	133.4	149.3	135.1		1.70868	1.70868	0.0370189		1.02403	1.02403	0.944088		1.66859	1.66859	0.060677
High	Master Protein	Q8VCM7	Fibrinogen gamma chain OS=Mus musculus GN=Fgg PE=1 SV=1	0	203.997	54.5872	22	93	22	1	436	49.4	5.86		41.622	0	887	22		114.2		58.1	112.2	57.3	75.8667		66	58.3	118.3	80.8667		121.1	150.4	144.1	138.533		1.82601	1.82601	0.0363171		1.06591	1.06591	0.857833		1.71311	1.71311	0.050519
High	Master Protein	P11276	Fibronectin OS=Mus musculus GN=Fn1 PE=1 SV=4	0	235.879	24.344	45	71	45	1	2477	272.4	5.59		1.676	0	859	45		112		66.2	141.7	53.5	87.1333		59.9	57.6	92.5	70		128.2	128.9	159.5	138.867		1.59373	1.59373	0.15327		0.803366	-1.24476	0.595479		1.98381	1.98381	0.0107648
High	Master Protein	Q8BTM8	Filamin-A OS=Mus musculus GN=Flna PE=1 SV=5	0	996.652	53.759	126	330	116	1	2647	281	6.04		17.041	10	3858	126		117		80.9	65.5	62.9	69.7667		89.4	74.8	78.5	80.9		130.2	134.1	166.8	143.7		2.05972	2.05972	0.00458011		1.15958	1.15958	0.193148		1.77627	1.77627	0.00716721
High	Master Protein	Q80X90	Filamin-B OS=Mus musculus GN=Flnb PE=1 SV=3	0	252.274	23.4819	45	60	35	1	2602	277.7	5.71		1.144	2	794	45		95.2		96.5	65.4	67.6	76.5		155.8	130.1	104.2	130.033		98.5	92.8	93.8	95.0333		1.24227	1.24227	0.142578		1.69978	1.69978	0.0406592		0.730838	-1.36829	0.0799455
High	Master Protein	Q8VHX6	Filamin-C OS=Mus musculus GN=Flnc PE=1 SV=3	0	129.222	10.8584	25	33	13	1	2726	290.9	5.95		0.498	0	438	25		117.4		80.9	69.6	69.8	73.4333		87.6	82.9	75.9	82.1333		130	130.1	155.9	138.667		1.88833	1.88833	0.00225611		1.11847	1.11847	0.159986		1.68831	1.68831	0.00364704
High	Master Protein	O08917	Flotillin-1 OS=Mus musculus GN=Flot1 PE=1 SV=1	0	46.757	24.0654	9	12	9	1	428	47.5	7.15		1.264	0	118	9		96.7		109.4	96.1	123.8	109.767		103.9	88.6	70.8	87.7667		117	99.7	93.9	103.533		0.943213	-1.06021	0.587706		0.799575	-1.25066	0.152409		1.17964	1.17964	0.252981
High	Master Protein	Q60634	Flotillin-2 OS=Mus musculus GN=Flot2 PE=1 SV=2	0	16.971	11.6822	4	5	4	1	428	47	5.2		0.417	0	91	4		100.7		95.8	137.1	112.9	115.267		81.9	74	65.6	73.8333		125.1	116.7	90.1	110.633		0.959803	-1.04188	0.786051		0.640544	-1.56117	0.0323152		1.49842	1.49842	0.03335
High	Master Protein	P97447	Four and a half LIM domains protein 1 OS=Mus musculus GN=Fhl1 PE=1 SV=3	0	23.972	14.2857	3	4	3	1	280	31.9	8.37		0.719	0	131	3		81.1		94.9	71	88.3	84.7333		188.9	125.6	120.8	145.1		83.5	79.7	66.3	76.5		0.902832	-1.10763	0.40397		1.71243	1.71243	0.0590181		0.527223	-1.89673	0.0383493
High	Master Protein	Q9QXD6	Fructose-1,6-bisphosphatase 1 OS=Mus musculus GN=Fbp1 PE=1 SV=3	0	159.784	55.3254	16	46	16	1	338	36.9	6.57		16.783	0	879	16		111.7		80	46.1	51	59.0333		130.2	76.4	93.6	100.067		130.6	130.4	150	137		2.32072	2.32072	0.00328362		1.69509	1.69509	0.0977581		1.36909	1.36909	0.0975078
High	Master Protein	P05064	Fructose-bisphosphate aldolase A OS=Mus musculus GN=Aldoa PE=1 SV=2	0	645.125	80.2198	44	309	35	1	364	39.3	8.09		68128.2	14	3088	44		132.2		73.2	50	63.6	62.2667		68.5	58.7	91.3	72.8333		120.3	144.3	197.9	154.167		2.47591	2.47591	0.0183905		1.1697	1.1697	0.4201		2.1167	2.1167	0.0308477
High	Master Protein	P05063	Fructose-bisphosphate aldolase C OS=Mus musculus GN=Aldoc PE=1 SV=4	0	220.474	50.4132	22	79	13	1	363	39.4	7.12		55.234	0	863	22		84.5		108.6	82.4	90.5	93.8333		116.8	107.6	134.8	119.733		82.9	93.1	98.8	91.6		0.976199	-1.02438	0.816911		1.27602	1.27602	0.0804367		0.765033	-1.30713	0.0382626
High	Master Protein	P35505	Fumarylacetoacetase OS=Mus musculus GN=Fah PE=1 SV=2	0	48.468	25.7757	8	12	8	1	419	46.1	7.18		1.371	0	182	8		86.3		144.3	88	87.1	106.467		131.4	93.7	88.7	104.6		88.2	89	103.3	93.5		0.878209	-1.13868	0.543322		0.982467	-1.01785	0.939809		0.893881	-1.11872	0.482173
High	Master Protein	Q9R0N0	Galactokinase OS=Mus musculus GN=Galk1 PE=1 SV=2	0	28.905	19.898	6	7	6	1	392	42.3	5.26		1.239	0	94	6		103.1		91.2	98.5	90.1	93.2667		112.5	108.8	97	106.1		91.9	112.3	94.7	99.6333		1.06826	1.06826	0.408838		1.1376	1.1376	0.0750275		0.939051	-1.0649	0.459656
High	Master Protein	O09160	Galactoside 2-alpha-L-fucosyltransferase 1 OS=Mus musculus GN=Fut1 PE=2 SV=1	0	62.245	22.3404	6	14	6	1	376	42.2	6.83		2.793	0	211	6		97.5		136.9	97.7	119.1	117.9		53.2	79.3	76.2	69.5667		111.6	130.4	98.1	113.367		0.961549	-1.03999	0.773201		0.590048	-1.69478	0.0260357		1.62961	1.62961	0.0246148
High	Master Protein	P58158	Galactosylgalactosylxylosylprotein 3-beta-glucuronosyltransferase 3 OS=Mus musculus GN=B3gat3 PE=1 SV=1	0	86.238	37.3134	10	47	10	1	335	37	8.78		7.859	0	408	10		87.7		126.4	123.4	150.3	133.367		114.9	141.6	116.5	124.333		49.1	50.1	40	46.4		0.347913	-2.87428	0.000668841		0.932267	-1.07265	0.497883		0.37319	-2.6796	0.00107478
High	Master Protein	P16045	Galectin-1 OS=Mus musculus GN=Lgals1 PE=1 SV=3	0	21.012	42.2222	5	11	5	1	135	14.9	5.49		5.31	0	84	5		97.3		108.8	69.5	89.5	89.2667		90.9	115	75.9	93.9333		160	106	87.1	117.7		1.31852	1.31852	0.312316		1.05228	1.05228	0.786017		1.25302	1.25302	0.389269
High	Master Protein	P16110	Galectin-3 OS=Mus musculus GN=Lgals3 PE=1 SV=3	0	32.189	23.8636	6	10	6	1	264	27.5	8.38		5.31	0	141	6		121.4		47	52.1	45.8	48.3		76.3	65.5	58.5	66.7667		189.3	214.3	129.7	177.767		3.68047	3.68047	0.00677178		1.38233	1.38233	0.0287848		2.66251	2.66251	0.0123283
High	Master Protein	Q07797	Galectin-3-binding protein OS=Mus musculus GN=Lgals3bp PE=1 SV=1	0	69.493	25.3033	9	16	9	1	577	64.5	5.14		1.807	0	186	9		97.5		75.2	67.6	76.1	72.9667		128.3	84.7	104.9	105.967		109.3	121.9	134.5	121.9		1.67063	1.67063	0.00323045		1.45226	1.45226	0.0625345		1.15036	1.15036	0.334911
High	Master Protein	Q9QYB5	Gamma-adducin OS=Mus musculus GN=Add3 PE=1 SV=2	0	17.487	5.09915	2	3	2	1	706	78.7	5.95		0.205	0	76	2		93.1		119	90	63.1	90.7		125.5	85.2	103.9	104.867		100.3	124.3	95.7	106.767		1.17714	1.17714	0.432209		1.15619	1.15619	0.515894		1.01812	1.01812	0.902973
High	Master Protein	Q9Z0L8	Gamma-glutamyl hydrolase OS=Mus musculus GN=Ggh PE=1 SV=2	0	31.047	22.3975	6	8	6	1	317	35.4	7.5		1.154	0	77	6		98.6		92.2	75.4	82.6	83.4		118.1	114.8	88.1	107		97.8	101.9	130.6	110.1		1.32014	1.32014	0.0793389		1.28297	1.28297	0.0914824		1.02897	1.02897	0.835879
High	Master Protein	Q9Z2A9	Gamma-glutamyltransferase 5 OS=Mus musculus GN=Ggt5 PE=1 SV=2	0	63.343	16.2304	8	13	8	1	573	61.6	8.5		1.021	0	278	8		95		97.9	100.5	127	108.467		119.3	99.3	81	99.8667		121.9	87.7	70.3	93.3		0.860172	-1.16256	0.441734		0.920713	-1.08611	0.583734		0.934246	-1.07038	0.744002
High	Master Protein	Q60928	Gamma-glutamyltranspeptidase 1 OS=Mus musculus GN=Ggt1 PE=1 SV=1	0	233.719	45.0704	27	101	27	1	568	61.5	7.15		26.826	0	1381	27		90.7		116.2	98	140.5	118.233		138.5	156.5	116.8	137.267		50.7	49.2	42.9	47.6		0.402594	-2.48389	0.00488885		1.16098	1.16098	0.321322		0.34677	-2.88375	0.00156986
High	Master Protein	Q9CWZ7	Gamma-soluble NSF attachment protein OS=Mus musculus GN=Napg PE=1 SV=1	0	60.153	35.2564	12	15	12	1	312	34.7	5.41		4.179	0	215	12		92.9		113.7	81	162.2	118.967		146.2	129.6	81.8	119.2		67.4	67	58.2	64.2		0.539647	-1.85306	0.0826446		1.00196	1.00196	0.994259		0.538591	-1.8567	0.0480584
High	Master Protein	P23242	Gap junction alpha-1 protein OS=Mus musculus GN=Gja1 PE=1 SV=2	0	31.979	21.466	6	8	6	1	382	43	8.76		1.081	0	99	6		91.1		201	138.6	198.4	179.333		67.1	65.5	65.9	66.1667		61.5	54.8	56.1	57.4667		0.320446	-3.12065	0.00400457		0.368959	-2.71033	0.00515292		0.868514	-1.15139	0.0145015
High	Master Protein	P23591	GDP-L-fucose synthase OS=Mus musculus GN=Tsta3 PE=1 SV=3	0	35.606	24.9221	6	11	6	1	321	35.9	6.74		1.512	0	76	6		88.6		131.7	104.1	102.9	112.9		110.4	104.4	118.1	110.967		69.1	86.7	83.9	79.9		0.707706	-1.41302	0.0386239		0.982876	-1.01742	0.859005		0.720036	-1.38882	0.0100016
High	Master Protein	Q9Z1Z0	General vesicular transport factor p115 OS=Mus musculus GN=Uso1 PE=1 SV=2	0	166.034	36.3921	29	42	29	1	959	106.9	4.93		3.448	0	625	29		95.1		96.5	85.6	70.7	84.2667		199.9	121.4	115.9	145.733		72.5	74.6	67.8	71.6333		0.850079	-1.17636	0.178108		1.72943	1.72943	0.0943006		0.491537	-2.03443	0.0527771
High	Master Protein	O88958	Glucosamine-6-phosphate isomerase 1 OS=Mus musculus GN=Gnpda1 PE=1 SV=3	0	17.466	13.1488	3	4	3	1	289	32.5	6.6		0.668	0	72	3		113.8		71.9	100.5	48.5	73.6333		70.5	59.2	100.7	76.8		107.6	145.9	181.4	144.967		1.96876	1.96876	0.0521647		1.04301	1.04301	0.878756		1.88759	1.88759	0.050559
High	Master Protein	Q9CRC9	Glucosamine-6-phosphate isomerase 2 OS=Mus musculus GN=Gnpda2 PE=1 SV=1	0	13.154	7.24638	2	3	2	1	276	31.1	6.9		0.501	0	106	2		124.7		52	44	35.8	43.9333		56.8	58	64.1	59.6333		93.9	216.2	254.5	188.2		4.28376	4.28376	0.041343		1.35736	1.35736	0.0390615		3.15595	3.15595	0.0568711
High	Master Protein	Q00612	Glucose-6-phosphate 1-dehydrogenase X OS=Mus musculus GN=G6pdx PE=1 SV=3	0	159.046	58.4466	28	54	28	1	515	59.2	6.49		10.365	0	390	28		88.7		122.5	86	85.2	97.9		162.8	109.5	135.4	135.9		66.9	66.1	76.9	69.9667		0.714675	-1.39924	0.0942028		1.38815	1.38815	0.12599		0.514839	-1.94235	0.0139249
High	Master Protein	P06745	Glucose-6-phosphate isomerase OS=Mus musculus GN=Gpi PE=1 SV=4	0	206.655	42.8315	27	72	27	1	558	62.7	8.13		17.078	0	797	27		117.6		60.5	46.8	40.9	49.4		150.4	63.5	84.4	99.4333		122.5	143.2	170.2	145.3		2.9413	2.9413	0.00305797		2.01282	2.01282	0.13557		1.46128	1.46128	0.196251
High	Master Protein	O35409	Glutamate carboxypeptidase 2 OS=Mus musculus GN=Folh1 PE=1 SV=2	0	159.891	36.7021	23	41	21	1	752	84.5	8.1		3.498	0	564	23		85.7		114.5	72.5	146.9	111.3		163.9	157	86.3	135.733		71.4	54.6	47.2	57.7333		0.518718	-1.92783	0.0776455		1.21953	1.21953	0.498248		0.425344	-2.35104	0.0390816
High	Master Protein	P26443	Glutamate dehydrogenase 1, mitochondrial OS=Mus musculus GN=Glud1 PE=1 SV=1	0	89.582	27.5986	14	18	14	1	558	61.3	8		2.065	0	257	14		119.8		59	76.1	54.8	63.3		80.3	73.8	105.9	86.6667		108.2	128.2	193.9	143.433		2.26593	2.26593	0.0398593		1.36914	1.36914	0.117989		1.655	1.655	0.109567
High	Master Protein	P15105	Glutamine synthetase OS=Mus musculus GN=Glul PE=1 SV=6	0	439.168	79.6247	41	289	41	1	373	42.1	7.08		13502.1	0	1862	41		74		114.2	200.2	70.3	128.233		74.4	44.3	309.9	142.867		36.6	45.4	30.7	37.5667		0.292956	-3.41349	0.0775067		1.11411	1.11411	0.881621		0.262949	-3.80302	0.278639
High	Master Protein	P47856	Glutamine--fructose-6-phosphate aminotransferase [isomerizing] 1 OS=Mus musculus GN=Gfpt1 PE=1 SV=3	0	165.94	45.6241	24	44	21	1	697	78.5	6.84		4.289	4	487	24		99.2		127.7	134	80.2	113.967		114	65.1	108.2	95.7667		77.4	93.7	100.5	90.5333		0.794384	-1.25884	0.269843		0.840304	-1.19005	0.471976		0.945353	-1.05781	0.772001
High	Master Protein	Q9Z2Z9	Glutamine--fructose-6-phosphate aminotransferase [isomerizing] 2 OS=Mus musculus GN=Gfpt2 PE=1 SV=3	0	48.905	14.8094	7	13	4	1	682	77	7.15		0.569	0	115	7		111.9		77	69.9	58.2	68.3667		62.4	51.7	53.4	55.8333		141.6	168.3	205.6	171.833		2.51341	2.51341	0.00589911		0.816675	-1.22448	0.122128		3.07761	3.07761	0.0035406
High	Master Protein	P11352	Glutathione peroxidase 1 OS=Mus musculus GN=Gpx1 PE=1 SV=2	0	58.472	62.6866	9	18	9	1	201	22.3	7.21		9	0	97	9		95.1		100.9	86.6	92.3	93.2667		104.9	100.8	89.8	98.5		103.2	112.1	114.2	109.833		1.17763	1.17763	0.0363793		1.05611	1.05611	0.441485		1.11506	1.11506	0.11438
High	Master Protein	P46412	Glutathione peroxidase 3 OS=Mus musculus GN=Gpx3 PE=1 SV=2	0	39.86	35.8407	8	18	7	1	226	25.4	8.22		4.878	0	106	8		103.7		46.1	45.4	45.2	45.5667		101	84.5	76.5	87.3333		127.7	200.7	169.1	165.833		3.63936	3.63936	0.00471311		1.91661	1.91661	0.00443266		1.89885	1.89885	0.0245624
High	Master Protein	Q91WR8	Glutathione peroxidase 6 OS=Mus musculus GN=Gpx6 PE=2 SV=2	0	29.19	7.69231	2	25	2	1	221	24.9	6.09		3.642	0	160	2		105.3		116	85.5	90.8	97.4333		141.7	129.9	89.5	120.367		56.4	60.1	124.9	80.4667		0.825864	-1.21085	0.521074		1.23537	1.23537	0.280483		0.668513	-1.49586	0.217477
High	Master Protein	P47791	Glutathione reductase, mitochondrial OS=Mus musculus GN=Gsr PE=1 SV=3	0	141.142	44.6	18	28	18	1	500	53.6	7.99		6.197	0	308	18		88.1		106.8	69.3	73.5	83.2		177.1	145.1	118.4	146.867		69.3	70.2	82.2	73.9		0.888221	-1.12585	0.500451		1.76522	1.76522	0.0371053		0.503177	-1.98737	0.0139564
High	Master Protein	P30115	Glutathione S-transferase A3 OS=Mus musculus GN=Gsta3 PE=1 SV=2	0	20.136	24.8869	6	8	3	1	221	25.3	8.73	Acetyl [K4(100)]	2.162	1	79	6		93.8		94.1	68.3	92.8	85.0667		124.6	148.7	88.1	120.467		93.1	115.4	81.2	96.5667		1.13519	1.13519	0.428701		1.41614	1.41614	0.143834		0.801605	-1.2475	0.303659
High	Master Protein	P10649	Glutathione S-transferase Mu 1 OS=Mus musculus GN=Gstm1 PE=1 SV=2	0	179.412	83.4862	28	103	21	1	218	26	7.94		580.709	2	720	28		70.3		88.3	46.3	86.2	73.6		175.5	192.7	100.1	156.1		64.4	105.6	70.7	80.2333		1.09013	1.09013	0.741121		2.12092	2.12092	0.0591103		0.513987	-1.94558	0.0717955
High	Master Protein	P15626	Glutathione S-transferase Mu 2 OS=Mus musculus GN=Gstm2 PE=1 SV=2	0	216.074	92.2018	30	117	19	1	218	25.7	7.39		1144.05	14	708	30		72		134.1	58.1	110.4	100.867		164.7	165.9	106.1	145.567		54.5	82	52.3	62.9333		0.623926	-1.60275	0.194997		1.44316	1.44316	0.209147		0.432333	-2.31303	0.0196301
High	Master Protein	P48774	Glutathione S-transferase Mu 5 OS=Mus musculus GN=Gstm5 PE=1 SV=1	0	61.752	49.1071	14	22	13	1	224	26.6	7.21	Acetyl [K4]	10.365	0	259	14		101.6		98.5	79.8	66.1	81.4667		114.8	117.2	115	115.667		87	118.6	101.4	102.333		1.25614	1.25614	0.186403		1.4198	1.4198	0.0221603		0.884726	-1.13029	0.219468
High	Master Protein	O35660	Glutathione S-transferase Mu 6 OS=Mus musculus GN=Gstm6 PE=1 SV=4	0	63.386	44.4954	13	34	8	1	218	25.6	6.24		10.288	0	212	13		65.2		119.6	68.7	107.9	98.7333		199	194.2	118.8	170.667		42.9	47.4	36.4	42.2333		0.427752	-2.33781	0.0228747		1.72856	1.72856	0.0757599		0.247461	-4.04104	0.00799544
High	Master Protein	Q80W21	Glutathione S-transferase Mu 7 OS=Mus musculus GN=Gstm7 PE=1 SV=1	0	162.691	76.6055	22	70	11	1	218	25.7	6.8		195.842	0	518	22		79.2		103.8	54	79.9	79.2333		173.4	193.9	125	164.1		61	75.1	54.8	63.6333		0.803113	-1.24515	0.373456		2.0711	2.0711	0.0273434		0.387772	-2.57884	0.00917982
High	Master Protein	P19157	Glutathione S-transferase P 1 OS=Mus musculus GN=Gstp1 PE=1 SV=2	0	116.35	52.8571	10	41	10	1	210	23.6	7.87		48.239	0	324	10		99.5		108.9	63.1	102.7	91.5667		133.4	148	97.6	126.333		66.4	79.9	100.6	82.3		0.898799	-1.1126	0.623618		1.37969	1.37969	0.168911		0.651451	-1.53503	0.0704606
High	Master Protein	P16858	Glyceraldehyde-3-phosphate dehydrogenase OS=Mus musculus GN=Gapdh PE=1 SV=2	0	706.387	75.0751	41	490	38	1	333	35.8	8.25		1.51991e+06	5	5395	41		88.7		101.8	129.3	87.5	106.2		114.8	95	141.5	117.1		71.8	89.6	79.9	80.4333		0.757376	-1.32035	0.124779		1.10264	1.10264	0.581896		0.686877	-1.45586	0.0638132
High	Master Protein	Q64467	Glyceraldehyde-3-phosphate dehydrogenase, testis-specific OS=Mus musculus GN=Gapdhs PE=1 SV=1	0	69.366	18.4091	7	39	4	1	440	47.6	7.88		3.489	0	372	7		111.6		67.3	97	69.7	78		108.5	89.5	108	102		113.4	118.4	116.6	116.133		1.48889	1.48889	0.0167188		1.30769	1.30769	0.102901		1.13856	1.13856	0.0925156
High	Master Protein	P13707	Glycerol-3-phosphate dehydrogenase [NAD(+)], cytoplasmic OS=Mus musculus GN=Gpd1 PE=1 SV=3	0	31.311	26.6476	9	9	8	1	349	37.5	7.17		1.154	1	98	9		87.7		147.6	102.8	146.3	132.233		130.3	132.9	78.6	113.933		54.5	63.6	55.6	57.9		0.437862	-2.28382	0.00772717		0.861608	-1.16062	0.470936		0.508192	-1.96776	0.0352541
High	Master Protein	Q64521	Glycerol-3-phosphate dehydrogenase, mitochondrial OS=Mus musculus GN=Gpd2 PE=1 SV=2	0	45.654	18.8446	8	9	8	1	727	80.9	6.61		0.501	0	149	8		97.3		110	150.1	138.8	132.967		75.5	103.5	95.3	91.4333		86.7	77	65.8	76.5		0.575332	-1.73813	0.0134683		0.687641	-1.45425	0.0461453		0.836675	-1.19521	0.219713
High	Master Protein	Q8CHP8	Glycerol-3-phosphate phosphatase OS=Mus musculus GN=Pgp PE=1 SV=1	0	52.3	48.2866	14	15	14	1	321	34.5	5.35		4.623	0	128	14		75.3		150.1	78.4	150.6	126.367		139.2	129.3	94.2	120.9		62.4	61.6	58.9	60.9667		0.482458	-2.07272	0.0527581		0.95674	-1.04522	0.852637		0.504274	-1.98305	0.0119048
High	Master Protein	Q9CRY7	Glycerophosphodiester phosphodiesterase domain-containing protein 1 OS=Mus musculus GN=Gdpd1 PE=1 SV=1	0	38.051	20.7006	6	8	6	1	314	35.8	8.31		1.512	0	139	6		101.8		102.1	138.9	144.8	128.6		80.3	102.1	92.8	91.7333		80.2	75.9	81	79.0333		0.614567	-1.62716	0.0211193		0.713323	-1.40189	0.0671303		0.861555	-1.16069	0.122888
High	Master Protein	Q9QXF8	Glycine N-methyltransferase OS=Mus musculus GN=Gnmt PE=1 SV=3	0	13.832	12.628	2	2	2	1	293	32.7	7.44		0.274	0	67	2		94.1		91.3	88.3	119.3	99.6333		120.2	127.4	90.2	112.6		97.7	87.6	83.8	89.7		0.900301	-1.11074	0.406069		1.13014	1.13014	0.438162		0.796625	-1.2553	0.131903
High	Master Protein	Q8CI94	Glycogen phosphorylase, brain form OS=Mus musculus GN=Pygb PE=1 SV=3	0	220.934	49.2289	38	60	30	1	843	96.7	6.73		6.154	8	691	38		103.1		85.1	90.2	61.7	79		150.4	89.1	107.2	115.567		103	104.1	106.1	104.4		1.32152	1.32152	0.0450389		1.46287	1.46287	0.144356		0.903375	-1.10696	0.572809
High	Master Protein	Q9ET01	Glycogen phosphorylase, liver form OS=Mus musculus GN=Pygl PE=1 SV=4	0	65.468	18.8235	14	17	9	1	850	97.4	7.09		1.012	1	164	14		101.7		95.8	98.7	68.7	87.7333		113.7	68.7	110.3	97.5667		124.9	102.9	114.6	114.133		1.30091	1.30091	0.0828634		1.11208	1.11208	0.600892		1.1698	1.1698	0.353598
High	Master Protein	Q9JJ06	Glycoprotein-N-acetylgalactosamine 3-beta-galactosyltransferase 1 OS=Mus musculus GN=C1galt1 PE=1 SV=1	0	42.253	18.4573	5	8	5	1	363	42.3	7.2		1.404	0	147	5		88.7		183.1	135.4	181.2	166.567		66.8	92.3	70.2	76.4333		62.6	56.7	63.2	60.8333		0.365219	-2.73808	0.00255117		0.458875	-2.17924	0.00677331		0.795901	-1.25644	0.131907
High	Master Protein	Q8VCS3	Glycosaminoglycan xylosylkinase OS=Mus musculus GN=Fam20b PE=1 SV=1	0	184.658	49.1443	19	42	19	1	409	46.6	6.95		16.783	0	870	19		92.4		117.8	148.9	174.1	146.933		67.9	155.3	114.1	112.433		48.2	44.6	36.8	43.2		0.294011	-3.40123	0.00336277		0.7652	-1.30685	0.314776		0.384228	-2.60262	0.0530673
High	Master Protein	Q6NSU3	Glycosyltransferase 8 domain-containing protein 1 OS=Mus musculus GN=Glt8d1 PE=1 SV=1	0	70.872	28.0323	10	16	10	1	371	42	9.41		3.962	0	262	10		88.2		160.9	121.6	201.7	161.4		68.7	138.7	79.4	95.6		57.6	43.7	39.5	46.9333		0.290789	-3.43892	0.00854063		0.592317	-1.68828	0.10701		0.490934	-2.03693	0.096015
High	Master Protein	Q91Z53	Glyoxylate reductase/hydroxypyruvate reductase OS=Mus musculus GN=Grhpr PE=1 SV=1	0	73.121	32.9268	12	17	12	1	328	35.3	7.65		6.627	0	146	12		82.5		101.5	82.4	98.9	94.2667		149.9	145.1	106.6	133.867		66.8	83.9	82.3	77.6667		0.823904	-1.21373	0.109557		1.42008	1.42008	0.0570702		0.580179	-1.72361	0.0189316
High	Master Protein	Q3THK7	GMP synthase [glutamine-hydrolyzing] OS=Mus musculus GN=Gmps PE=1 SV=2	0	34.254	12.1212	7	7	7	1	693	76.7	6.73		0.389	0	93	7		93.5		128.8	99.6	111.3	113.233		108.1	109.2	88	101.767		85.1	97.9	78.5	87.1667		0.769797	-1.29904	0.063244		0.898734	-1.11268	0.353342		0.856535	-1.1675	0.177759
High	Master Protein	Q9D8T4	Golgi apparatus membrane protein TVP23 homolog B OS=Mus musculus GN=Tvp23b PE=1 SV=1	0	40.199	15.122	4	8	4	1	205	23.3	8.34		3.642	0	172	4		95.2		74.9	71.1	157.1	101.033		108.6	169.4	102.5	126.833		99.8	67.9	53.4	73.7		0.729462	-1.37087	0.430768		1.25536	1.25536	0.504889		0.581078	-1.72094	0.10437
High	Master Protein	Q61543	Golgi apparatus protein 1 OS=Mus musculus GN=Glg1 PE=1 SV=1	0	308.528	42.2128	50	81	50	1	1175	133.6	6.84		6.686	0	1024	50		91		120.9	90.2	165.5	125.533		75.4	172	86.7	111.367		73.8	65	59.5	66.1		0.526553	-1.89914	0.0557629		0.887148	-1.12721	0.724913		0.593535	-1.68482	0.215277
High	Master Protein	Q91XA2	Golgi membrane protein 1 OS=Mus musculus GN=Golm1 PE=1 SV=2	0	118.685	34.6056	17	45	17	1	393	44.3	5.27		9	0	363	17		83.7		184.4	109.3	176.9	156.867		73.1	166.1	82.8	107.333		43.4	40.8	39.4	41.2		0.262643	-3.80744	0.00841532		0.684233	-1.46149	0.262022		0.383851	-2.60518	0.0887405
High	Master Protein	Q8BS95	Golgi pH regulator OS=Mus musculus GN=Gpr89a PE=1 SV=2	0	30.812	8.13187	5	7	5	1	455	52.7	9.22		0.957	0	145	5		91.4		129.8	119.3	138.9	129.333		112.7	127.9	99.9	113.5		62.8	61.8	55.3	59.9667		0.46366	-2.15675	0.000347961		0.877577	-1.1395	0.184197		0.528341	-1.89272	0.00314688
High	Master Protein	Q9CRA5	Golgi phosphoprotein 3 OS=Mus musculus GN=Golph3 PE=1 SV=1	0	21.712	20.1342	5	5	5	1	298	33.7	6.44		0.896	0	91	5		103.6		136.4	114	135	128.467		89	78.9	67.6	78.5		100.5	93.2	81.7	91.8		0.714582	-1.39942	0.0156216		0.611053	-1.63652	0.00631034		1.16943	1.16943	0.182443
High	Master Protein	Q8R088	Golgi phosphoprotein 3-like OS=Mus musculus GN=Golph3l PE=1 SV=1	0	16.343	7.7193	2	3	2	1	285	32.9	5.99		0.468	0	82	2		100.2		163.9	178.6	152.9	165.133		72.3	79.8	86.8	79.6333		52.9	55.7	56.8	55.1333		0.333872	-2.99516	0.000128038		0.482237	-2.07367	0.00055972		0.69234	-1.44438	0.0048676
High	Master Protein	Q8BMP6	Golgi resident protein GCP60 OS=Mus musculus GN=Acbd3 PE=1 SV=3	0	114.087	37.9048	15	32	15	1	525	60.1	5.11		8.085	0	488	15		92.8		135	143.6	153.6	144.067		102.3	106.1	85.7	98.0333		67	57.7	56.3	60.3333		0.418788	-2.38785	0.000189547		0.680472	-1.46957	0.00506502		0.615437	-1.62486	0.00606733
High	Master Protein	O35166	Golgi SNAP receptor complex member 2 OS=Mus musculus GN=Gosr2 PE=1 SV=2	0	49.722	31.6038	9	17	9	1	212	24.7	8.21		20.544	0	102	9		85.9		137.2	130.1	182.2	149.833		88.3	126.4	85.4	100.033		68.7	47	48.8	54.8333		0.365962	-2.73252	0.00585656		0.667631	-1.49783	0.0766122		0.548151	-1.82432	0.038861
High	Master Protein	Q9D1H7	Golgi to ER traffic protein 4 homolog OS=Mus musculus GN=Get4 PE=1 SV=2	0	14.568	7.95107	2	5	2	1	327	36.5	5.41		0.468	0	132	2		113.8		58.8	82.1	46.4	62.4333		68.7	64.2	77.2	70.0333		122.9	219.6	146.3	162.933		2.60972	2.60972	0.0314604		1.12173	1.12173	0.532455		2.32651	2.32651	0.0341031
High	Master Protein	Q8BH60	Golgi-associated PDZ and coiled-coil motif-containing protein OS=Mus musculus GN=Gopc PE=1 SV=1	0	39.075	18.5745	7	14	7	1	463	50.6	6.25		1.395	0	104	7		90.8		177.1	162.2	140.2	159.833		88.5	70.6	63.8	74.3		75.3	67.3	64.2	68.9333		0.431283	-2.31867	0.00126017		0.464859	-2.15119	0.00276644		0.92777	-1.07785	0.542637
High	Master Protein	Q9CYL5	Golgi-associated plant pathogenesis-related protein 1 OS=Mus musculus GN=Glipr2 PE=1 SV=3	0	48.59	46.1039	5	11	5	1	154	17.1	9.51		5.31	0	106	5		93.6		95.5	63.4	122.5	93.8		145.3	114.1	79.6	113		118.6	88.9	78.5	95.3333		1.01635	1.01635	0.944995		1.20469	1.20469	0.493856		0.843658	-1.18531	0.475472
High	Master Protein	Q9QYE6	Golgin subfamily A member 5 OS=Mus musculus GN=Golga5 PE=1 SV=2	0	95.915	33.3333	20	24	20	1	729	82.3	6.23		1.884	0	304	20		85.6		153.7	127	145.9	142.2		115.4	108.9	86.1	103.467		63.1	60.8	53.6	59.1667		0.416081	-2.40338	0.000595149		0.727614	-1.37436	0.0312786		0.571843	-1.74873	0.00899411
High	Master Protein	Q6PD26	GPI transamidase component PIG-S OS=Mus musculus GN=Pigs PE=1 SV=3	0	16.405	6.48649	2	3	2	1	555	61.7	6.93		0.233	0	91	2		110.1		84.5	94.1	108.8	95.8		68.2	80.7	95.7	81.5333		132.9	108	117.2	119.367		1.246	1.246	0.0807216		0.851079	-1.17498	0.2509		1.46402	1.46402	0.0246229
High	Master Protein	Q9CXY9	GPI-anchor transamidase OS=Mus musculus GN=Pigk PE=1 SV=2	0	11.761	5.82278	2	3	2	1	395	44.9	6.54		0.334	0	67	2		110.3		82.2	140	154.6	125.6		71.7	99.8	84.2	85.2333		111.6	68.6	77	85.7333		0.68259	-1.46501	0.196146		0.678609	-1.4736	0.161701		1.00587	1.00587	0.97576
High	Master Protein	Q8K3J9	G-protein coupled receptor family C group 5 member C OS=Mus musculus GN=Gprc5c PE=1 SV=2	0	122.332	24.7727	9	27	9	1	440	48.4	7.64		10.45	0	543	9		92.8		143.9	77.2	90.4	103.833		140.7	133.9	105.9	126.833		86.2	70.7	58.3	71.7333		0.690851	-1.44749	0.21713		1.22151	1.22151	0.374006		0.565572	-1.76812	0.0145687
High	Master Protein	P28798	Granulins OS=Mus musculus GN=Grn PE=1 SV=2	0	50.816	13.7521	7	18	7	1	589	63.4	6.8		1.212	0	185	7		74.2		177.2	112.5	135.2	141.633		109.6	98.8	114.5	107.633		63.7	57.7	56.7	59.3667		0.419157	-2.38574	0.0125248		0.759944	-1.31589	0.156368		0.551564	-1.81303	0.000709603
High	Master Protein	Q61411	GTPase HRas OS=Mus musculus GN=Hras PE=1 SV=2	0	92.259	50.2646	9	18	2	1	189	21.3	5.31	Acetyl [K5]	17.738	1	457	9		88.5		128.6	83.2	122.2	111.333		126.8	147.9	96.7	123.8		82.3	69	54.9	68.7333		0.617365	-1.61979	0.0586444		1.11198	1.11198	0.576693		0.555197	-1.80116	0.030739
High	Master Protein	P08556	GTPase NRas OS=Mus musculus GN=Nras PE=1 SV=1	0	81.7	48.1481	9	16	2	1	189	21.2	5.17	Acetyl [K5]	11.328	7	423	9		90.3		124.9	94.4	128.3	115.867		125	129.2	91.8	115.333		79.1	73.6	63.4	72.0333		0.621692	-1.60851	0.0201117		0.995397	-1.00462	0.97501		0.624566	-1.60111	0.0269856
High	Master Protein	P62827	GTP-binding nuclear protein Ran OS=Mus musculus GN=Ran PE=1 SV=3	0	26.531	21.2963	4	14	4	1	216	24.4	7.49		2.455	0	93	4		99		97.3	137	86.7	107		102	89.7	126.4	106.033		71.7	99.5	90.7	87.3		0.815888	-1.22566	0.320054		0.990966	-1.00912	0.961306		0.823326	-1.21459	0.238983
High	Master Protein	O08582	GTP-binding protein 1 OS=Mus musculus GN=Gtpbp1 PE=1 SV=2	0	18.054	4.49102	2	3	2	1	668	72.3	8.29		0.218	0	98	2		98.9		117.7	119	107.7	114.8		126.9	105.7	91.8	108.133		79.2	80.4	72.7	77.4333		0.674506	-1.48257	0.000962801		0.941928	-1.06165	0.570849		0.716091	-1.39647	0.0428619
High	Master Protein	Q921J2	GTP-binding protein Rheb OS=Mus musculus GN=Rheb PE=1 SV=1	0	54.07	42.3913	10	13	10	1	184	20.4	5.92		7.377	0	207	10		107.3		89.4	169.6	94.8	117.933		79.7	82.6	106.2	89.5		77.5	103.1	89.7	90.1		0.763991	-1.30892	0.359509		0.758903	-1.31769	0.354981		1.0067	1.0067	0.959787
High	Master Protein	P36536	GTP-binding protein SAR1a OS=Mus musculus GN=Sar1a PE=1 SV=1	0	57.413	52.0202	8	16	5	1	198	22.4	6.93		11.115	0	152	8		101.2		81.2	123.5	118.7	107.8		94.8	123	113.1	110.3		92.5	81.4	70.5	81.4667		0.75572	-1.32324	0.149884		1.02319	1.02319	0.881331		0.738592	-1.35393	0.0504721
High	Master Protein	Q9CQC9	GTP-binding protein SAR1b OS=Mus musculus GN=Sar1b PE=1 SV=1	0	54.991	46.4646	9	20	6	1	198	22.4	6.11		13.678	4	177	9		99.9		87.3	131	129.5	115.933		82.1	126.1	96.5	101.567		85.7	91.1	70.9	82.5667		0.712191	-1.40412	0.0983549		0.876078	-1.14145	0.498221		0.812931	-1.23012	0.254412
High	Master Protein	B2RSH2	Guanine nucleotide-binding protein G(i) subunit alpha-1 OS=Mus musculus GN=Gnai1 PE=1 SV=1	0	62.73	37.2881	12	17	5	1	354	40.3	5.97		4.456	0	217	12		103.1		75	62.9	87.1	75		99.5	107.2	88.1	98.2667		145.2	127.6	104.3	125.7		1.676	1.676	0.021077		1.31022	1.31022	0.0595403		1.27917	1.27917	0.103963
High	Master Protein	P08752	Guanine nucleotide-binding protein G(i) subunit alpha-2 OS=Mus musculus GN=Gnai2 PE=1 SV=5	0	192.867	61.9718	20	48	13	1	355	40.5	5.45		36.276	7	1090	20		99.7		97.5	84.9	123.2	101.867		106.9	95.5	81.3	94.5667		111.7	97.6	101.8	103.7		1.018	1.018	0.886157		0.928338	-1.07719	0.617007		1.09658	1.09658	0.343242
High	Master Protein	Q9DAS9	Guanine nucleotide-binding protein G(I)/G(S)/G(O) subunit gamma-12 OS=Mus musculus GN=Gng12 PE=1 SV=3	0	50.721	84.7222	11	16	10	1	72	8	8.97	Acetyl [K4]	397.107	1	105	11		85.5		184.1	59	131.2	124.767		116.3	118.3	69.8	101.467		97.3	73.5	64.9	78.5667		0.629709	-1.58804	0.285737		0.813251	-1.22963	0.587593		0.77431	-1.29147	0.285075
High	Master Protein	P62874	Guanine nucleotide-binding protein G(I)/G(S)/G(T) subunit beta-1 OS=Mus musculus GN=Gnb1 PE=1 SV=3	0	141.55	51.1765	11	52	7	1	340	37.4	6		26.384	0	875	11		91.6		127.1	67	116	103.367		123.6	137.6	85.7	115.633		111.9	78.1	61.3	83.7667		0.810384	-1.23398	0.454939		1.11867	1.11867	0.63767		0.724416	-1.38042	0.212218
High	Master Protein	P62880	Guanine nucleotide-binding protein G(I)/G(S)/G(T) subunit beta-2 OS=Mus musculus GN=Gnb2 PE=1 SV=3	0	161.543	43.5294	12	53	8	1	340	37.3	6		35.517	5	952	12		91.9		111.9	61.1	120.6	97.8667		124.9	130.5	82.3	112.567		121.4	84.1	71.3	92.2667		0.942779	-1.06069	0.826083		1.1502	1.1502	0.573279		0.819662	-1.22001	0.396312
High	Master Protein	Q9DC51	Guanine nucleotide-binding protein G(k) subunit alpha OS=Mus musculus GN=Gnai3 PE=1 SV=3	0	66.755	37.2881	12	21	7	1	354	40.5	5.69	Acetyl [K67(100)]	4.456	0	265	12		94		109.7	98.5	121.6	109.933		101.6	104.3	98.9	101.6		106.3	91.6	73.6	90.5		0.823226	-1.21473	0.16836		0.924196	-1.08202	0.2906		0.890748	-1.12265	0.311201
High	Master Protein	P21279	Guanine nucleotide-binding protein G(q) subunit alpha OS=Mus musculus GN=Gnaq PE=1 SV=4	0	117.529	54.8747	17	27	12	1	359	42.1	5.68		8.085	0	363	17		92.9		102.2	71.1	130.5	101.267		130.8	146.2	81.7	119.567		104.7	74.4	65.6	81.5667		0.805464	-1.24152	0.398123		1.18071	1.18071	0.519313		0.682186	-1.46588	0.17047
High	Master Protein	Q6R0H7	Guanine nucleotide-binding protein G(s) subunit alpha isoforms XLas OS=Mus musculus GN=Gnas PE=1 SV=1	0	105.896	15.0927	17	50	16	1	1133	121.4	4.81		1.683	0	639	17		97.2		106.2	71.8	103.5	93.8333		122.8	117.7	81.5	107.333		114.3	96	89	99.7667		1.06323	1.06323	0.680238		1.14387	1.14387	0.47299		0.929503	-1.07584	0.641113
High	Master Protein	P21278	Guanine nucleotide-binding protein subunit alpha-11 OS=Mus musculus GN=Gna11 PE=1 SV=1	0	117.637	58.7744	18	26	13	1	359	42	5.97		8.085	5	342	18		90.3		103.6	79.3	114.4	99.1		129.4	145.2	96.3	123.633		92.7	80.6	68.1	80.4667		0.811974	-1.23157	0.212568		1.24756	1.24756	0.239244		0.650849	-1.53645	0.0548081
High	Master Protein	P27601	Guanine nucleotide-binding protein subunit alpha-13 OS=Mus musculus GN=Gna13 PE=1 SV=1	0	80.898	39.5225	15	30	14	1	377	44	8.21		5.422	0	513	15		95.1		115.7	90.2	129.1	111.667		121.4	107.6	85	104.667		96.3	83.2	76.4	85.3		0.763881	-1.30911	0.108799		0.937313	-1.06688	0.676486		0.814968	-1.22704	0.185036
High	Master Protein	Q9WVD4	H(+)/Cl(-) exchange transporter 5 OS=Mus musculus GN=Clcn5 PE=1 SV=1	0	59.496	11.5282	10	18	7	1	746	83	7.01		1.707	4	146	10		103		88.9	84.3	118.6	97.2667		109.6	114.5	82.8	102.3		113.6	96	88.8	99.4667		1.02262	1.02262	0.874122		1.05175	1.05175	0.747333		0.972304	-1.02849	0.829137
High	Master Protein	O70496	H(+)/Cl(-) exchange transporter 7 OS=Mus musculus GN=Clcn7 PE=1 SV=1	0	44.113	10.8344	7	11	7	1	803	88.7	7.27		0.808	0	126	7		86.8		142.3	102.9	184.1	143.1		111.2	92.9	68.3	90.8		78.8	70.2	62.6	70.5333		0.492895	-2.02883	0.0385734		0.634521	-1.57599	0.12003		0.776799	-1.28733	0.201694
High	Master Protein	P01899	H-2 class I histocompatibility antigen, D-B alpha chain OS=Mus musculus GN=H2-D1 PE=1 SV=2	0	105.992	43.0939	15	34	4	1	362	40.8	6.73		8.12	14	344	15		100.1		80.8	73.1	107.7	87.2		119.1	118.3	79.6	105.667		136.6	100.7	84	107.1		1.22821	1.22821	0.347909		1.21177	1.21177	0.331636		1.01356	1.01356	0.947012
High	Master Protein	P01902	H-2 class I histocompatibility antigen, K-D alpha chain OS=Mus musculus GN=H2-K1 PE=1 SV=1	0	81.483	44.837	14	18	12	1	368	41.5	6.62		3.262	1	302	14		98.2		97.9	98.5	119.2	105.2		107	101.7	80.4	96.3667		132.6	90.7	73.7	99		0.941065	-1.06263	0.758732		0.916033	-1.09166	0.456571		1.02733	1.02733	0.898051
High	Master Protein	P04228	H-2 class II histocompatibility antigen, A-D alpha chain OS=Mus musculus GN=H2-Aa PE=1 SV=1	0	15.252	14.4531	3	3	3	1	256	28.2	5		0.874	0	85	3		104.2		71.2	88.6	83.3	81.0333		83.5	81.4	74.9	79.9333		176.4	119.2	117.3	137.633		1.69848	1.69848	0.0477749		0.986425	-1.01376	0.857929		1.72185	1.72185	0.0419933
High	Master Protein	Q61646	Haptoglobin OS=Mus musculus GN=Hp PE=1 SV=1	0	197.366	49.5677	21	92	21	1	347	38.7	6.29		80.855	0	591	21		76.8		66.8	67.6	85.5	73.3		119.3	131.4	147.2	132.633		124.9	96	84.6	101.833		1.38927	1.38927	0.101318		1.80946	1.80946	0.0042322		0.767781	-1.30245	0.100209
High	Master Protein	Q9CZJ2	Heat shock 70 kDa protein 12B OS=Mus musculus GN=Hspa12b PE=1 SV=1	0	35.601	22.0438	12	12	12	1	685	76.1	8.47		0.874	0	77	12		103.5		96.5	119.8	98.3	104.867		87	90.4	96	91.1333		101.1	105.9	101.5	102.833		0.98061	-1.01977	0.803311		0.86904	-1.15069	0.158398		1.12838	1.12838	0.0183469
High	Master Protein	Q61696	Heat shock 70 kDa protein 1A OS=Mus musculus GN=Hspa1a PE=1 SV=2	0	259.128	53.9782	33	91	18	1	641	70	5.72		27.014	9	995	33		99.2		110.6	85.7	105.1	100.467		130.4	119.7	107.1	119.067		73.2	81.1	87.9	80.7333		0.803583	-1.24443	0.0850243		1.18514	1.18514	0.139875		0.678052	-1.47481	0.00855433
High	Master Protein	P16627	Heat shock 70 kDa protein 1-like OS=Mus musculus GN=Hspa1l PE=1 SV=4	0	175.969	42.7457	27	82	12	1	641	70.6	6.24		10.885	0	955	27		110		67.5	57.5	62	62.3333		95.4	84.7	75.5	85.2		129.4	167.2	150.6	149.067		2.39144	2.39144	0.00155676		1.36684	1.36684	0.0237382		1.74961	1.74961	0.00666104
High	Master Protein	Q61316	Heat shock 70 kDa protein 4 OS=Mus musculus GN=Hspa4 PE=1 SV=1	0	309.886	55.0535	48	78	45	1	841	94.1	5.24		13.295	4	784	48		87.7		111	87.2	81.2	93.1333		175.9	117	122.8	138.567		73.8	76.5	66.8	72.3667		0.777022	-1.28696	0.0952714		1.48783	1.48783	0.0946663		0.522252	-1.91479	0.0251006
High	Master Protein	P48722	Heat shock 70 kDa protein 4L OS=Mus musculus GN=Hspa4l PE=1 SV=2	0	113.767	33.0549	23	29	21	1	838	94.3	5.74		1.668	0	323	23		88.6		100.9	67.1	69.6	79.2		182.4	104.9	123.5	136.933		86.5	91.5	84.9	87.6333		1.10648	1.10648	0.488028		1.72896	1.72896	0.0885538		0.639971	-1.56257	0.103309
High	Master Protein	P63017	Heat shock cognate 71 kDa protein OS=Mus musculus GN=Hspa8 PE=1 SV=1	0	500.988	66.5635	49	273	32	1	646	70.8	5.52	Acetyl [K3(100)]	743.38	22	2418	49		95.1		136.6	88.3	115.8	113.567		126.4	120.4	102.1	116.3		63.8	68.1	83.3	71.7333		0.631641	-1.58318	0.0511341		1.02407	1.02407	0.870909		0.616796	-1.62128	0.00903639
High	Master Protein	Q61699	Heat shock protein 105 kDa OS=Mus musculus GN=Hsph1 PE=1 SV=2	0	26.949	9.20746	7	9	5	1	858	96.3	5.53		0.438	0	76	7		71		130.6	96.1	108.6	111.767		171.3	107.6	119	132.633		73.4	71.5	50.9	65.2667		0.583955	-1.71246	0.0199124		1.1867	1.1867	0.397607		0.492083	-2.03218	0.032146
High	Master Protein	P14602	Heat shock protein beta-1 OS=Mus musculus GN=Hspb1 PE=1 SV=3	0	35.397	48.8038	8	11	8	1	209	23	6.55		5.105	0	86	8		109.6		82	150.5	67.2	99.9		62.5	74.4	97.7	78.2		118.5	130.7	106.9	118.7		1.18819	1.18819	0.518148		0.782783	-1.27749	0.476623		1.5179	1.5179	0.0309997
High	Master Protein	P07901	Heat shock protein HSP 90-alpha OS=Mus musculus GN=Hsp90aa1 PE=1 SV=4	0	376.098	47.6126	49	140	33	1	733	84.7	5.01		88.376	0	1527	49		92.4		106.4	70	73.4	83.2667		205.6	125.1	109	146.567		74.6	69.9	73.7	72.7333		0.873499	-1.14482	0.418771		1.76021	1.76021	0.119528		0.496247	-2.01512	0.0690874
High	Master Protein	P11499	Heat shock protein HSP 90-beta OS=Mus musculus GN=Hsp90ab1 PE=1 SV=3	0	452.7	55.9392	51	191	33	1	724	83.2	5.03		184.478	22	1514	51		90.3		133.5	84.6	98.7	105.6		174.2	119.6	102.3	132.033		65	66	65.8	65.6		0.621212	-1.60976	0.0512691		1.25032	1.25032	0.368266		0.496844	-2.0127	0.0374446
High	Master Protein	P17156	Heat shock-related 70 kDa protein 2 OS=Mus musculus GN=Hspa2 PE=1 SV=2	0	278.796	47.5513	35	147	18	1	633	69.6	5.67		35.389	1	1643	35		99.8		118.4	91.8	103	104.4		113.5	93	91.3	99.2667		96.3	90.3	102.8	96.4667		0.92401	-1.08224	0.404168		0.95083	-1.05171	0.650646		0.971793	-1.02903	0.74383
High	Master Protein	Q64314	Hematopoietic progenitor cell antigen CD34 OS=Mus musculus GN=Cd34 PE=1 SV=1	0	46.92	22.5131	7	22	2	1	382	41	5.3		3.642	5	139	7		89.2		127.4	78.4	160.1	121.967		108.8	115.9	75.7	100.133		114.9	79.4	50.3	81.5333		0.668489	-1.49591	0.251748		0.820989	-1.21804	0.46064		0.814248	-1.22813	0.453268
High	Master Protein	O70252	Heme oxygenase 2 OS=Mus musculus GN=Hmox2 PE=1 SV=1	0	76.035	32.0635	8	13	8	1	315	35.7	5.87		4.275	0	255	8		102.7		86	138.9	184.4	136.433		65.8	82	68.1	71.9667		102.7	86.4	83	90.7		0.664794	-1.50423	0.190841		0.527486	-1.89579	0.0893837		1.26031	1.26031	0.0769673
High	Master Protein	P01942	Hemoglobin subunit alpha OS=Mus musculus GN=Hba PE=1 SV=2	0	87.255	42.9577	8	38	8	1	142	15.1	8.22		236.137	0	312	8		74.2		102.5	82.3	122.4	102.4		121.2	117.9	122.5	120.533		105	76.1	76	85.7		0.836914	-1.19487	0.329956		1.17708	1.17708	0.194779		0.711007	-1.40646	0.023295
High	Master Protein	P02088	Hemoglobin subunit beta-1 OS=Mus musculus GN=Hbb-b1 PE=1 SV=2	0	167.828	87.7551	15	58	9	1	147	15.8	7.65		810.131	6	1060	15		101.5		76.1	83.2	61.6	73.6333		113.8	92	103	102.933		153.4	105.1	110.3	122.933		1.66953	1.66953	0.0409622		1.39792	1.39792	0.0306236		1.1943	1.1943	0.293431
High	Master Protein	P02089	Hemoglobin subunit beta-2 OS=Mus musculus GN=Hbb-b2 PE=1 SV=2	0	91.591	71.4286	11	38	5	1	147	15.9	8.05		45.416	0	477	11		98		88.2	111.3	66.5	88.6667		122.8	100.4	96.8	106.667		113.3	94.6	108.1	105.333		1.18797	1.18797	0.302188		1.20301	1.20301	0.304073		0.9875	-1.01266	0.898957
High	Master Protein	Q91X72	Hemopexin OS=Mus musculus GN=Hpx PE=1 SV=2	0	102.508	51.3043	22	35	22	1	460	51.3	7.8		5.043	0	353	22		85.9		137.4	74.5	79.6	97.1667		133	116.4	97.7	115.7		98.4	103.1	74	91.8333		0.945111	-1.05808	0.821129		1.19074	1.19074	0.458257		0.793719	-1.25989	0.154431
High	Master Protein	Q8R3H7	Heparan sulfate 2-O-sulfotransferase 1 OS=Mus musculus GN=Hs2st1 PE=1 SV=2	0	46.105	26.6854	9	13	9	1	356	41.8	8.57		2.981	0	137	9		95.4		146.9	124.9	161.7	144.5		70.3	150.4	107.9	109.533		49.2	49.3	44.1	47.5333		0.32895	-3.03997	0.000860112		0.758016	-1.31923	0.242007		0.433962	-2.30435	0.0556721
High	Master Protein	Q9CX86	Heterogeneous nuclear ribonucleoprotein A0 OS=Mus musculus GN=Hnrnpa0 PE=1 SV=1	0	43.823	35.4098	6	12	6	1	305	30.5	9.31		1.955	0	169	6		98.2		100.8	167.3	95.5	121.2		94.8	93.8	118	102.2		65.4	91.3	74.9	77.2		0.636964	-1.56995	0.144527		0.843234	-1.18591	0.479925		0.755382	-1.32383	0.0843319
High	Master Protein	P49312	Heterogeneous nuclear ribonucleoprotein A1 OS=Mus musculus GN=Hnrnpa1 PE=1 SV=2	0	35.885	28.125	7	13	5	1	320	34.2	9.23	Acetyl [K3]	1.512	0	238	7		84.7		135.7	182.5	134.1	150.767		83.9	90.8	133.5	102.733		50.5	59.7	44.6	51.6		0.342251	-2.92183	0.00383319		0.681406	-1.46755	0.0964303		0.502271	-1.99096	0.0338041
High	Master Protein	Q8BG05	Heterogeneous nuclear ribonucleoprotein A3 OS=Mus musculus GN=Hnrnpa3 PE=1 SV=1	0	84.278	23.219	15	23	13	1	379	39.6	9.01	Acetyl [K73(100)]	7.962	2	88	15		110.1		69.3	292.4	78.3	146.667		67.2	63.1	130.7	87		49	73.2	66.7	62.9667		0.429318	-2.32927	0.317046		0.593182	-1.68582	0.476974		0.723755	-1.38168	0.355897
High	Master Protein	Q60668	Heterogeneous nuclear ribonucleoprotein D0 OS=Mus musculus GN=Hnrnpd PE=1 SV=2	0	40.574	21.1268	6	7	6	1	355	38.3	7.81		1.581	0	122	6		119.2		67	178.4	43.9	96.4333		50	54.6	88.7	64.4333		126.4	145.7	126.2	132.767		1.37677	1.37677	0.436023		0.668165	-1.49664	0.500713		2.06053	2.06053	0.00777789
High	Master Protein	Q9Z2X1	Heterogeneous nuclear ribonucleoprotein F OS=Mus musculus GN=Hnrnpf PE=1 SV=3	0	52.074	19.2771	6	25	4	1	415	45.7	5.49		2.02	0	294	6		101.7		85.7	194.5	106.9	129.033		73.1	76.2	104	84.4333		63.5	98.4	95.9	85.9333		0.665978	-1.50155	0.287337		0.654353	-1.52823	0.268285		1.01777	1.01777	0.924797
High	Master Protein	P70333	Heterogeneous nuclear ribonucleoprotein H2 OS=Mus musculus GN=Hnrnph2 PE=1 SV=1	0	53.917	23.608	8	22	2	1	449	49.2	6.3		1.649	0	239	8		94.3		80.2	204.6	107.6	130.8		66.3	77.1	98.1	80.5		74.2	98.5	99.1	90.6		0.692661	-1.44371	0.356685		0.615443	-1.62484	0.265366		1.12547	1.12547	0.461967
High	Master Protein	Q8R081	Heterogeneous nuclear ribonucleoprotein L OS=Mus musculus GN=Hnrnpl PE=1 SV=2	0	54.874	21.843	9	12	9	1	586	63.9	8.1		1.471	0	162	9		102.2		109.3	179.5	79.6	122.8		99.2	91	124.8	105		68.3	76.5	69.7	71.5		0.582248	-1.71748	0.159473		0.855049	-1.16952	0.600181		0.680952	-1.46853	0.0330987
High	Master Protein	Q9D0E1	Heterogeneous nuclear ribonucleoprotein M OS=Mus musculus GN=Hnrnpm PE=1 SV=3	0	53.533	19.4787	11	15	11	1	729	77.6	8.63		0.778	0	184	11		101.9		112.4	158.6	86.3	119.1		89.7	92.8	109.3	97.2667		69.8	92.1	87.1	83		0.696893	-1.43494	0.179122		0.816681	-1.22447	0.377091		0.853324	-1.17189	0.191653
High	Master Protein	Q7TMK9	Heterogeneous nuclear ribonucleoprotein Q OS=Mus musculus GN=Syncrip PE=1 SV=2	0	110.756	34.6709	18	24	18	1	623	69.6	8.59		2.758	0	340	18		100.2		113.3	193.6	73.9	126.933		80.5	95.5	154.7	110.233		58.5	72	57.7	62.7333		0.494223	-2.02338	0.145019		0.868435	-1.1515	0.710412		0.569096	-1.75717	0.109145
High	Master Protein	Q8VEK3	Heterogeneous nuclear ribonucleoprotein U OS=Mus musculus GN=Hnrnpu PE=1 SV=1	0	175.999	36.25	30	56	29	1	800	87.9	6.24		8.067	0	426	30		100.6		101.8	187.8	79.1	122.9		85.1	85.2	130.2	100.167		70.7	87.3	72.2	76.7333		0.624356	-1.60165	0.24055		0.815026	-1.22696	0.565635		0.766057	-1.30539	0.215127
High	Master Protein	Q8VDM6	Heterogeneous nuclear ribonucleoprotein U-like protein 1 OS=Mus musculus GN=Hnrnpul1 PE=1 SV=1	0	22.025	8.73108	5	5	4	1	859	95.9	6.58		0.278	0	99	5		96.2		93.9	163.3	91.5	116.233		69.8	84	142.8	98.8667		79.5	98.6	80.4	86.1667		0.741325	-1.34894	0.284523		0.850588	-1.17566	0.620993		0.871544	-1.14739	0.613145
High	Master Protein	Q00PI9	Heterogeneous nuclear ribonucleoprotein U-like protein 2 OS=Mus musculus GN=Hnrnpul2 PE=1 SV=2	0	73.301	18.255	13	20	13	1	745	84.9	4.89		1.404	0	134	13		98.5		94.6	203.8	79.9	126.1		87.2	90.1	144.9	107.4		61.1	73.9	65.7	66.9		0.530531	-1.8849	0.206068		0.851705	-1.17412	0.688458		0.622905	-1.60538	0.10178
High	Master Protein	O88569	Heterogeneous nuclear ribonucleoproteins A2/B1 OS=Mus musculus GN=Hnrnpa2b1 PE=1 SV=2	0	50.783	39.0935	11	22	11	1	353	37.4	8.95		4.78	0	189	11		102		104.7	248.5	90.7	147.967		84.4	90.2	115.3	96.6333		50.6	61.2	52.4	54.7333		0.369903	-2.70341	0.138804		0.653075	-1.53122	0.373728		0.566402	-1.76553	0.0139557
High	Master Protein	Q9Z204	Heterogeneous nuclear ribonucleoproteins C1/C2 OS=Mus musculus GN=Hnrnpc PE=1 SV=1	0	25.77	12.1406	3	8	3	1	313	34.4	5.05		0.492	0	156	3		98.9		100.8	191.6	100.9	131.1		64.1	74.8	125.8	88.2333		77.2	90.7	75.3	81.0667		0.618357	-1.61719	0.177774		0.673023	-1.48583	0.29657		0.918776	-1.0884	0.733701
High	Master Protein	P17710	Hexokinase-1 OS=Mus musculus GN=Hk1 PE=1 SV=3	0	409.438	51.1294	53	148	50	1	974	108.2	6.8		26.257	3	2055	53		107.7		50.9	50.4	73	58.1		93.2	135.5	70.1	99.6		178.9	124.7	115.6	139.733		2.40505	2.40505	0.0180587		1.71429	1.71429	0.113533		1.40295	1.40295	0.218432
High	Master Protein	O08528	Hexokinase-2 OS=Mus musculus GN=Hk2 PE=1 SV=1	0	179.185	34.3511	29	53	26	1	917	102.5	6.11		4.092	0	700	29		102.8		97.8	99.7	93.5	97		127.1	102.3	91.5	106.967		84.7	105.4	95.4	95.1667		0.9811	-1.01926	0.783915		1.10275	1.10275	0.404213		0.889685	-1.12399	0.385218
High	Master Protein	Q09143	High affinity cationic amino acid transporter 1 OS=Mus musculus GN=Slc7a1 PE=1 SV=1	0	71.844	12.8617	5	14	5	1	622	67	7.06		1.593	0	230	5		89.6		91.1	95.2	182.9	123.067		171.1	102.2	75.7	116.333		69.7	67.7	54.8	64.0667		0.520585	-1.92092	0.123372		0.945287	-1.05788	0.878364		0.550716	-1.81582	0.143874
High	Master Protein	P62748	Hippocalcin-like protein 1 OS=Mus musculus GN=Hpcal1 PE=1 SV=2	0	54.981	58.0311	11	16	7	1	193	22.3	5.5		7.577	4	183	11		107.1		90.8	86.1	88.4	88.4333		91	84.5	69.9	81.8		139.8	134.7	107.7	127.4		1.44063	1.44063	0.0178909		0.924991	-1.08109	0.357506		1.55746	1.55746	0.0178392
High	Master Protein	Q9ESB3	Histidine-rich glycoprotein OS=Mus musculus GN=Hrg PE=1 SV=2	0	57.153	18.0952	9	22	9	1	525	59.1	7.66		1.894	0	124	9		64.8		112.9	91.9	73.4	92.7333		162.7	114.4	158	145.033		79.7	82.6	59.5	73.9333		0.797268	-1.25428	0.236932		1.56398	1.56398	0.0523676		0.509768	-1.96168	0.0139099
High	Master Protein	Q9Z2V5	Histone deacetylase 6 OS=Mus musculus GN=Hdac6 PE=1 SV=3	0	143.932	21.497	21	41	21	1	1149	125.7	5.78		2.234	0	645	21		102.4		65.2	53.9	59.3	59.4667		161.7	121.7	104.9	129.433		97.5	112.4	121	110.3		1.85482	1.85482	0.00259938		2.17657	2.17657	0.0151306		0.852176	-1.17347	0.352243
High	Master Protein	P43277	Histone H1.3 OS=Mus musculus GN=Hist1h1d PE=1 SV=2	0	249.43	42.9864	22	296	6	1	221	22.1	11.03	Acetyl [K35]	121152	23	3040	22		32.2		265.6	75.4	249.9	196.967		119.2	79.9	69.1	89.4		54.2	35.9	18.8	36.3		0.184295	-5.42608	0.06007		0.453884	-2.20321	0.162026		0.40604	-2.46281	0.0442962
High	Master Protein	P43274	Histone H1.4 OS=Mus musculus GN=Hist1h1e PE=1 SV=2	0	174.106	48.4018	20	137	4	1	219	22	11.11	Acetyl [K34]	5622.41	0	840	20		50.6		231.5	81.2	187.7	166.8		103.9	96.4	110.2	103.5		61.8	44.1	32.6	46.1667		0.276779	-3.613	0.0566614		0.620504	-1.61159	0.2306		0.446055	-2.24188	0.0036306
High	Master Protein	P43276	Histone H1.5 OS=Mus musculus GN=Hist1h1b PE=1 SV=2	0	114.409	25.5605	12	71	7	1	223	22.6	10.92		1257.92	0	547	12		37		247.7	76.3	230.7	184.9		129.6	83.7	71.1	94.8		56.9	43.5	23.4	41.2667		0.223184	-4.48061	0.0604651		0.51271	-1.95042	0.19124		0.435302	-2.29725	0.0574972
High	Master Protein	Q6GSS7	Histone H2A type 2-A OS=Mus musculus GN=Hist2h2aa1 PE=1 SV=3	0	78.096	40.7692	10	145	2	1	130	14.1	10.9		718.686	8	1516	10		83.9		102.4	79.9	104.5	95.6		68.6	166.3	116	116.967		101	102.9	74.4	92.7667		0.970363	-1.03054	0.826482		1.2235	1.2235	0.506069		0.793103	-1.26087	0.460489
High	Master Protein	P0C0S6	Histone H2A.Z OS=Mus musculus GN=H2afz PE=1 SV=2	0	23.619	31.25	4	78	2	1	128	13.5	10.58		20.544	0	1197	4		36.3		211.9	74.3	219.3	168.5		116.8	97	59	90.9333		67.4	73.3	44.7	61.8		0.366766	-2.72654	0.0900756		0.539664	-1.85301	0.196523		0.679619	-1.47141	0.201275
High	Master Protein	P68433	Histone H3.1 OS=Mus musculus GN=Hist1h3a PE=1 SV=2	0	75.331	48.5294	18	183	18	1	136	15.4	11.12	Acetyl [K19; K24(100)]	51793.7	0	1601	18		51.4		181.7	81.8	175.2	146.233		106.7	134.2	140.9	127.267		50.7	47.2	30.3	42.7333		0.292227	-3.422	0.0345872		0.870299	-1.14903	0.605932		0.335778	-2.97816	0.00228654
High	Master Protein	P62806	Histone H4 OS=Mus musculus GN=Hist1h4a PE=1 SV=2	0	126.569	65.0485	15	255	15	1	103	11.4	11.36		3.16228e+06	0	2448	15		82.1		101.6	85.5	101.7	96.2667		86.5	159.3	206.8	150.867		59.2	68.2	49	58.8		0.610803	-1.63719	0.00835517		1.56717	1.56717	0.197791		0.389748	-2.56576	0.0600915
High	Master Protein	Q60973	Histone-binding protein RBBP7 OS=Mus musculus GN=Rbbp7 PE=1 SV=1	0	33.337	23.2941	9	11	4	1	425	47.8	5.05		1.848	5	96	9		100		103	129.2	66.4	99.5333		96.2	106.2	129.3	110.567		74.8	101.8	93.1	89.9		0.903215	-1.10716	0.653219		1.11085	1.11085	0.621962		0.813084	-1.22989	0.176966
High	Master Protein	Q99L47	Hsc70-interacting protein OS=Mus musculus GN=St13 PE=1 SV=1	0	22.62	10.5121	4	6	4	1	371	41.6	5.26		1.054	0	114	4		89.1		151.4	112.2	110.6	124.733		139.1	142.2	89.7	123.667		51.6	57.9	56.2	55.2333		0.442811	-2.2583	0.00670581		0.991448	-1.00863	0.963008		0.446631	-2.23899	0.0161375
High	Master Protein	P42859	Huntingtin OS=Mus musculus GN=Htt PE=1 SV=2	0	26.718	3.71914	10	10	10	1	3119	344.5	6.29		0.142	0	72	10		110.3		93	109.7	59.5	87.4		73.9	69	97.6	80.1667		100.6	130	156.6	129.067		1.47674	1.47674	0.129787		0.917239	-1.09023	0.695692		1.60998	1.60998	0.0567561
High	Master Protein	Q9JKY5	Huntingtin-interacting protein 1-related protein OS=Mus musculus GN=Hip1r PE=1 SV=2	0	41.992	12.8277	10	12	10	1	1068	119.4	6.52		0.367	0	148	10		81.9		195.1	147.9	140.1	161.033		116.4	87.2	75.1	92.9		52.4	51.9	52	52.1		0.323535	-3.09085	0.00316969		0.576899	-1.73341	0.0320322		0.560818	-1.78311	0.0291565
High	Master Protein	P00493	Hypoxanthine-guanine phosphoribosyltransferase OS=Mus musculus GN=Hprt1 PE=1 SV=3	0	57.231	56.422	10	15	10	1	218	24.6	6.68		7.377	0	285	10		83.8		143.8	101.4	98.3	114.5		137.8	128.4	110.3	125.5		65.5	71.2	59.5	65.4		0.571179	-1.75076	0.0310785		1.09607	1.09607	0.547215		0.521116	-1.91896	0.00235163
High	Master Protein	Q9JKR6	Hypoxia up-regulated protein 1 OS=Mus musculus GN=Hyou1 PE=1 SV=1	0	62.768	19.019	14	18	14	1	999	111.1	5.19		0.833	0	190	14		84.4		130.9	108	154.9	131.267		146.3	122.3	85.8	118.133		63.8	56.5	47.2	55.8333		0.425343	-2.35104	0.00629514		0.899949	-1.11117	0.585887		0.47263	-2.11582	0.0268561
High	Master Protein	P01878	Ig alpha chain C region OS=Mus musculus PE=1 SV=1	0	130.151	46.5116	12	47	12	1	344	36.9	5.06		28.286	0	575	12		108.6		80.5	55.4	51.2	62.3667		141.7	85.9	79.6	102.4		110.4	123.3	163.4	132.367		2.12239	2.12239	0.0190093		1.6419	1.6419	0.139512		1.29264	1.29264	0.303101
High	Master Protein	P01869	Ig gamma-1 chain C region, membrane-bound form OS=Mus musculus GN=Ighg1 PE=1 SV=2	0	74.564	28.4987	7	20	7	1	393	43.4	6.44		6.743	0	210	7		100.7		84.4	43.7	44.8	57.6333		182.6	95.4	81.5	119.833		153.2	94.8	118.8	122.267		2.12146	2.12146	0.040231		2.07924	2.07924	0.144457		1.02031	1.02031	0.949202
High	Master Protein	P01865	Ig gamma-2A chain C region, membrane-bound form OS=Mus musculus GN=Igh-1a PE=1 SV=3	0	46.625	18.593	5	11	5	1	398	43.9	6.29		2.384	0	224	5		105.2		79.3	54.5	53.1	62.3		165.3	89.9	88.4	114.533		115	106.1	143.1	121.4		1.94864	1.94864	0.0135479		1.83842	1.83842	0.122843		1.05995	1.05995	0.816601
High	Master Protein	P01867	Ig gamma-2B chain C region OS=Mus musculus GN=Igh-3 PE=1 SV=3	0	32.829	19.802	5	7	5	1	404	44.2	6.52		1.448	0	136	5		107.8		71.2	59.2	52.6	61		127.8	80.2	94.1	100.7		157.8	130.1	119.2	135.7		2.22459	2.22459	0.00419223		1.65082	1.65082	0.0587078		1.34757	1.34757	0.127019
High	Master Protein	P06330	Ig heavy chain V region AC38 205.12 OS=Mus musculus PE=1 SV=1	0	32.301	22.0339	2	11	2	1	118	12.9	7.11		3.217	0	197	2		102.8		66.9	45.8	50.2	54.3		122.1	92.9	86.6	100.533		160.7	151	121.1	144.267		2.65684	2.65684	0.00266286		1.85144	1.85144	0.0218692		1.43501	1.43501	0.0538759
High	Master Protein	P01807	Ig heavy chain V region X44 OS=Mus musculus PE=1 SV=1	0	16.04	24.3697	2	3	2	1	119	13.2	7.94		1.683	0	86	2		91.3		142.1	96.8	124	120.967		92.6	95.3	65.3	84.4		98.1	92.8	101.8	97.5667		0.806558	-1.23984	0.156196		0.697713	-1.43325	0.0880565		1.156	1.156	0.25556
High	Master Protein	P01801	Ig heavy chain V-III region J606 OS=Mus musculus PE=1 SV=1	0	17.452	27.8261	3	3	3	1	115	12.8	7.12		2.162	0	80	3		82.4		97.5	56.5	66.8	73.6		129.6	111.2	93	111.267		146.1	128	89	121.033		1.64447	1.64447	0.0854435		1.51178	1.51178	0.0810108		1.08778	1.08778	0.649065
High	Master Protein	P01837	Ig kappa chain C region OS=Mus musculus PE=1 SV=1	0	40.849	45.283	6	17	6	1	106	11.8	5.41		45.416	0	223	6		116.9		66.9	49.6	53.9	56.8		89	79.6	65	77.8667		162.1	154.2	162.7	159.667		2.81103	2.81103	6.25771e-05		1.37089	1.37089	0.0727798		2.05051	2.05051	0.000401292
High	Master Protein	P01631	Ig kappa chain V-II region 26-10 OS=Mus musculus PE=1 SV=1	0	26.41	32.7434	2	6	2	1	113	12.3	8.88		3.642	0	171	2		101.7		78.7	51.6	34.4	54.9		119.9	71.5	80.7	90.7		149.8	149.1	162.6	153.833		2.80206	2.80206	0.00190798		1.65209	1.65209	0.142703		1.69607	1.69607	0.0151013
High	Master Protein	P01660	Ig kappa chain V-III region PC 3741/TEPC 111 OS=Mus musculus PE=1 SV=1	0	36.023	31.5315	3	14	2	1	111	12.1	5.38		9	1	398	3		59.2		118	91.7	113.1	107.6		125.1	117.2	131.3	124.533		97.3	84.1	63	81.4667		0.757125	-1.32079	0.111625		1.15737	1.15737	0.13457		0.654176	-1.52864	0.0162462
High	Master Protein	P01872	Ig mu chain C region OS=Mus musculus GN=Ighm PE=1 SV=2	0	177.326	45.5947	18	44	18	1	454	49.9	7.01		10.721	0	703	18		106.4		82.7	73.2	57.2	71.0333		71.3	76.4	69.8	72.5		177.1	137.3	148.9	154.433		2.1741	2.1741	0.00394938		1.02065	1.02065	0.858284		2.13011	2.13011	0.0023953
High	Master Protein	Q61559	IgG receptor FcRn large subunit p51 OS=Mus musculus GN=Fcgrt PE=1 SV=1	0	41.873	18.0822	7	10	7	1	365	40.1	5.29		2.162	0	137	7		103.4		76.6	87.7	95.4	86.5667		106.2	97	85.3	96.1667		171.1	89.8	87.5	116.133		1.34155	1.34155	0.350969		1.1109	1.1109	0.303892		1.20763	1.20763	0.517278
High	Master Protein	Q9CR20	Immediate early response 3-interacting protein 1 OS=Mus musculus GN=Ier3ip1 PE=3 SV=1	0	30.537	34.1463	2	6	2	1	82	9	8.22		16.783	0	277	2		94.5		92.1	139.4	174.5	135.333		69	130.7	97.3	99		76.9	71.7	54.1	67.5667		0.499261	-2.00296	0.0526059		0.731527	-1.367	0.289702		0.682492	-1.46522	0.175511
High	Master Protein	Q60766	Immunity-related GTPase family M protein 1 OS=Mus musculus GN=Irgm1 PE=1 SV=1	0	19.844	12.7139	5	7	5	1	409	46.5	8.28		0.616	0	76	5		94		105.5	106.2	127.1	112.933		107.3	95.7	74.7	92.5667		112	94.2	83.2	96.4667		0.854191	-1.1707	0.208164		0.819658	-1.22002	0.161725		1.04213	1.04213	0.77419
High	Master Protein	P01592	Immunoglobulin J chain OS=Mus musculus GN=Jchain PE=1 SV=4	0	28.825	22.6415	4	13	4	1	159	18	4.89		4.012	0	138	4		66.7		150.3	72.7	121.9	114.967		118.4	100.7	103.2	107.433		84.7	95.8	85.8	88.7667		0.772108	-1.29516	0.317154		0.934474	-1.07012	0.76297		0.826249	-1.21029	0.0466403
High	Master Protein	Q8R366	Immunoglobulin superfamily member 8 OS=Mus musculus GN=Igsf8 PE=1 SV=2	0	63.939	18.4943	9	11	9	1	611	65	7.99		1.009	0	303	9		88.9		146.5	122.8	152.8	140.7		115.9	118.4	102.4	112.233		55.5	50.4	46.4	50.7667		0.360815	-2.7715	0.00069599		0.797678	-1.25364	0.0520188		0.452331	-2.21077	0.000398018
High	Master Protein	P70168	Importin subunit beta-1 OS=Mus musculus GN=Kpnb1 PE=1 SV=2	0	119.706	28.3105	20	40	20	1	876	97.1	4.78		2.467	0	350	20		97.2		94.3	75.3	65.3	78.3		159.7	97	146.6	134.433		91.3	85.7	87.6	88.2		1.12644	1.12644	0.316849		1.7169	1.7169	0.0549207		0.656087	-1.52419	0.0733705
High	Master Protein	Q8BKC5	Importin-5 OS=Mus musculus GN=Ipo5 PE=1 SV=3	0	84.045	17.9581	14	18	14	1	1097	123.5	4.93		0.88	0	278	14		98		95.8	78.6	72.1	82.1667		155.1	81.3	107	114.467		98.7	104.5	108.9	104.033		1.26613	1.26613	0.0462196		1.3931	1.3931	0.228776		0.908853	-1.10029	0.657637
High	Master Protein	Q91YE6	Importin-9 OS=Mus musculus GN=Ipo9 PE=1 SV=3	0	10.457	2.59366	2	2	2	1	1041	116	4.81		0.094	0	80	2		94.1		110.8	86.3	77.1	91.4		138.6	91	103.9	111.167		84.9	117.2	96.1	99.4		1.08753	1.08753	0.593536		1.21627	1.21627	0.319674		0.894153	-1.11838	0.528722
High	Master Protein	Q8BTX9	Inactive hydroxysteroid dehydrogenase-like protein 1 OS=Mus musculus GN=Hsdl1 PE=1 SV=1	0	24.713	19.697	5	7	5	1	330	36.8	8.48		1.239	0	104	5		96.9		110.1	92.8	107.2	103.367		86.9	154.9	136.5	126.1		73.6	70.5	70.6	71.5667		0.692357	-1.44434	0.00428553		1.21993	1.21993	0.339904		0.567539	-1.76199	0.055109
High	Master Protein	Q9D5A9	Inactive ribonuclease-like protein 10 OS=Mus musculus GN=Rnase10 PE=1 SV=1	0	30.14	30.2885	4	8	4	1	208	23.4	5.41		3.217	0	111	4		95		166.2	243.4	200.3	203.3		51.3	57.2	66.6	58.3667		41.2	37.3	41.4	39.9667		0.19659	-5.08674	0.00187286		0.287096	-3.48315	0.00312662		0.684752	-1.46038	0.0167279
High	Master Protein	P60154	Inactive ribonuclease-like protein 9 OS=Mus musculus GN=Rnase9 PE=2 SV=1	0	64.243	55.9783	10	21	10	1	184	21.4	6.32		24.119	0	305	10		91.8		84.1	53.1	87.1	74.7667		122.4	182.9	98.9	134.733		69	97.2	113.4	93.2		1.24654	1.24654	0.337275		1.80205	1.80205	0.0928306		0.691737	-1.44564	0.214572
High	Master Protein	O70169	Inactive serine protease 39 OS=Mus musculus GN=Prss39 PE=2 SV=1	0	44.316	18.2561	6	10	6	1	367	40.7	8.21		1.637	0	236	6		96.5		86.3	75.1	126	95.8		99.3	143.8	82.1	108.4		119.1	85.7	86.2	97		1.01253	1.01253	0.952644		1.13152	1.13152	0.627454		0.894834	-1.11753	0.623225
High	Master Protein	Q8BKG3	Inactive tyrosine-protein kinase 7 OS=Mus musculus GN=Ptk7 PE=1 SV=1	0	38.289	10.5461	8	9	8	1	1062	117.5	6.84		0.376	0	97	8		92.3		130.7	109.4	145.3	128.467		118.8	95.5	69.6	94.6333		98.2	75.6	64.8	79.5333		0.619097	-1.61526	0.0269364		0.736637	-1.35752	0.127288		0.840437	-1.18986	0.431629
High	Master Protein	P28776	Indoleamine 2,3-dioxygenase 1 OS=Mus musculus GN=Ido1 PE=1 SV=1	0	80.565	45.9459	13	21	13	1	407	45.6	6.35	Acetyl [K5]	3.262	0	152	13		70.6		119.8	78.2	116.6	104.867		177.3	164.4	137.3	159.667		43.8	51.8	40.1	45.2333		0.431341	-2.31835	0.0124476		1.52257	1.52257	0.037107		0.283299	-3.52985	0.000738626
High	Master Protein	Q60680	Inhibitor of nuclear factor kappa-B kinase subunit alpha OS=Mus musculus GN=Chuk PE=1 SV=1	0	19.752	7.65101	4	4	3	1	745	84.7	6.77		0.216	0	83	4		103.1		97.8	117.5	125.5	113.6		82.5	70.1	85.7	79.4333		94.7	111.6	111.6	105.967		0.932805	-1.07204	0.486735		0.699237	-1.43013	0.0228798		1.33403	1.33403	0.0227871
High	Master Protein	O88351	Inhibitor of nuclear factor kappa-B kinase subunit beta OS=Mus musculus GN=Ikbkb PE=1 SV=1	0	34.259	9.37913	7	9	6	1	757	86.6	6.4		0.501	1	140	7		108		78.8	167	70.7	105.5		68.7	80.5	105.4	84.8667		94.6	110.9	115.3	106.933		1.01359	1.01359	0.965861		0.804423	-1.24313	0.562087		1.26002	1.26002	0.152666
High	Master Protein	Q9D819	Inorganic pyrophosphatase OS=Mus musculus GN=Ppa1 PE=1 SV=1	0	32.599	23.1834	4	5	4	1	289	32.6	5.6		0.778	0	76	4		79.2		196.3	73	154.3	141.2		131.9	122.6	101.2	118.567		48	51	42.6	47.2		0.334278	-2.99153	0.0605982		0.839707	-1.19089	0.576892		0.398088	-2.51201	0.0016245
High	Master Protein	O55023	Inositol monophosphatase 1 OS=Mus musculus GN=Impa1 PE=1 SV=1	0	74.95	36.4621	13	18	13	1	277	30.4	5.19		9	0	209	13		79.3		137.8	73.7	135.1	115.533		139.2	134	86.2	119.8		68	75.2	71.6	71.6		0.619735	-1.61359	0.104989		1.03693	1.03693	0.881579		0.597663	-1.67318	0.0470479
High	Master Protein	Q80V26	Inositol monophosphatase 3 OS=Mus musculus GN=Impad1 PE=1 SV=1	0	112.904	36.5169	11	28	11	1	356	38.6	6.47		4.878	0	484	11		89.6		174	123.9	195.4	164.433		53.2	112.3	73.9	79.8		68.6	59.5	49.5	59.2		0.360024	-2.77759	0.00860658		0.485303	-2.06057	0.0364639		0.741855	-1.34797	0.320275
High	Master Protein	Q9JHU9	Inositol-3-phosphate synthase 1 OS=Mus musculus GN=Isyna1 PE=1 SV=1	0	58.557	23.3393	12	26	12	1	557	60.9	6.42		3.047	0	177	12		100.1		97.9	101.1	64.2	87.7333		115.4	67	138.9	107.1		84.4	125.4	105.6	105.133		1.19833	1.19833	0.356707		1.22074	1.22074	0.468981		0.981637	-1.01871	0.939264
High	Master Protein	Q9JHR7	Insulin-degrading enzyme OS=Mus musculus GN=Ide PE=1 SV=1	0	66.281	12.9539	11	23	11	1	1019	117.7	6.54		0.874	0	162	11		90.1		81.9	92.7	44.2	72.9333		162.4	89.5	158.2	136.7		82.5	99.3	99.1	93.6333		1.28382	1.28382	0.258277		1.87431	1.87431	0.0837436		0.684955	-1.45995	0.150753
High	Master Protein	O89051	Integral membrane protein 2B OS=Mus musculus GN=Itm2b PE=1 SV=1	0	185.683	65.4135	20	74	20	1	266	30.2	5.3		340.455	0	823	20		94.9		101.9	92.9	121.2	105.333		123	143.2	108.1	124.767		88.6	68.7	57.5	71.6		0.679747	-1.47114	0.0523015		1.18449	1.18449	0.213754		0.573871	-1.74255	0.0175892
High	Master Protein	Q91VK4	Integral membrane protein 2C OS=Mus musculus GN=Itm2c PE=1 SV=2	0	45.243	34.2007	7	12	7	1	269	30.5	8.59		2.981	0	134	7		99		113	126.7	128	122.567		113.7	109.9	92.9	105.5		81.4	70.7	64.7	72.2667		0.589611	-1.69603	0.00182788		0.860756	-1.16177	0.0996729		0.684992	-1.45987	0.0144926
High	Master Protein	Q3V3R4	Integrin alpha-1 OS=Mus musculus GN=Itga1 PE=1 SV=2	0	48.61	13.9949	13	13	13	1	1179	130.7	6.2		0.563	0	141	13		113.7		64.1	76.1	87.4	75.8667		76.2	83.1	77.5	78.9333		148.9	143	129.9	140.6		1.85325	1.85325	0.00178995		1.04042	1.04042	0.686108		1.78125	1.78125	0.000505516
High	Master Protein	Q62469	Integrin alpha-2 OS=Mus musculus GN=Itga2 PE=1 SV=2	0	13.946	2.88625	2	2	2	1	1178	128.9	5.21		0.083	0	89	2		102.8		124.2	62.9	123.7	103.6		82.7	74.9	57	71.5333		132.4	139.3	100.1	123.933		1.19627	1.19627	0.438697		0.690476	-1.44828	0.213994		1.73253	1.73253	0.0213894
High	Master Protein	Q62470	Integrin alpha-3 OS=Mus musculus GN=Itga3 PE=1 SV=1	0	87.356	16.1443	15	21	15	1	1053	116.7	6.57		1.219	0	294	15		94.6		119.7	109.9	171.2	133.6		88.1	83.1	64.9	78.7		100.2	82.8	85.4	89.4667		0.669661	-1.49329	0.0893657		0.589072	-1.69759	0.0536722		1.13681	1.13681	0.292583
High	Master Protein	P11688	Integrin alpha-5 OS=Mus musculus GN=Itga5 PE=1 SV=3	0	35.401	12.9155	11	14	11	1	1053	115	5.95		0.684	0	77	11		106.4		84.5	106.7	92.4	94.5333		85.5	94.3	101.7	93.8333		130.6	99.4	98.4	109.467		1.15797	1.15797	0.295111		0.992595	-1.00746	0.934547		1.16661	1.16661	0.247701
High	Master Protein	P05555	Integrin alpha-M OS=Mus musculus GN=Itgam PE=1 SV=2	0	23.51	5.81093	6	7	6	1	1153	127.4	7.27		0.302	0	92	6		108.1		81	56	74.6	70.5333		94.3	83.2	56.1	77.8667		187.2	129.4	130	148.867		2.11059	2.11059	0.019006		1.10397	1.10397	0.618325		1.91182	1.91182	0.0332907
High	Master Protein	P43406	Integrin alpha-V OS=Mus musculus GN=Itgav PE=1 SV=2	0	82.866	20.7854	21	25	21	1	1044	115.3	5.63		1.34	0	301	21		96.3		95	84.2	121.7	100.3		119.2	111.8	73.9	101.633		114.9	94.7	88.2	99.2667		0.989698	-1.01041	0.943668		1.01329	1.01329	0.944255		0.976714	-1.02384	0.890716
High	Master Protein	P09055	Integrin beta-1 OS=Mus musculus GN=Itgb1 PE=1 SV=1	0	171.663	32.9574	24	57	24	1	798	88.2	5.94		7.984	0	451	24		102.5		95.2	97.6	144.4	112.4		94.1	90.1	74.4	86.2		125.2	89.8	86.6	100.533		0.894425	-1.11804	0.589072		0.766904	-1.30394	0.200378		1.16628	1.16628	0.356123
High	Master Protein	P11835	Integrin beta-2 OS=Mus musculus GN=Itgb2 PE=1 SV=2	0	62.128	19.8444	12	15	12	1	771	85	7.12		0.859	0	193	12		100.8		80	73.2	107.3	86.8333		104.2	103.2	72.5	93.3		151.4	108.9	98.5	119.6		1.37735	1.37735	0.163866		1.07447	1.07447	0.68322		1.28189	1.28189	0.24337
High	Master Protein	O55222	Integrin-linked protein kinase OS=Mus musculus GN=Ilk PE=1 SV=2	0	96.4	42.9204	17	33	17	1	452	51.3	8.07		5.31	0	319	17		119.2		72.7	105.9	61.7	80.1		64.1	55.7	79.9	66.5667		118.3	162.2	160.3	146.933		1.83437	1.83437	0.0267664		0.831045	-1.2033	0.419668		2.20731	2.20731	0.00734941
High	Master Protein	A6X935	Inter alpha-trypsin inhibitor, heavy chain 4 OS=Mus musculus GN=Itih4 PE=1 SV=2	0	65.89	18.4713	15	23	15	1	942	104.6	6.4		1.186	0	187	15		97		101.3	95.5	73.1	89.9667		124	98.2	107.3	109.833		119.2	95	89.4	101.2		1.12486	1.12486	0.421383		1.22082	1.22082	0.157616		0.921396	-1.08531	0.507016
High	Master Protein	Q61703	Inter-alpha-trypsin inhibitor heavy chain H2 OS=Mus musculus GN=Itih2 PE=1 SV=1	0	26.422	10.9937	8	17	8	1	946	105.9	7.27		0.52	0	233	8		86.9		125.2	79.1	95.9	100.067		134.7	113.4	94.2	114.1		81.1	88	101.6	90.2333		0.901732	-1.10898	0.541599		1.14024	1.14024	0.475481		0.790827	-1.2645	0.143853
High	Master Protein	Q61704	Inter-alpha-trypsin inhibitor heavy chain H3 OS=Mus musculus GN=Itih3 PE=1 SV=3	0	19.345	4.16198	3	8	3	1	889	99.3	6.05		0.198	0	203	3		54.6		93.9	82	132.5	102.8		126.2	136.3	147.4	136.633		84	98.9	44.2	75.7		0.736381	-1.35799	0.291761		1.32912	1.32912	0.10848		0.554038	-1.80493	0.0250203
High	Master Protein	P13597	Intercellular adhesion molecule 1 OS=Mus musculus GN=Icam1 PE=1 SV=1	0	99.031	23.2775	12	23	12	1	537	58.8	6.13		2.924	0	479	12		97.6		107.3	90.2	140	112.5		125.4	97.5	79.7	100.867		104.5	82.8	74.9	87.4		0.776889	-1.28719	0.215625		0.896593	-1.11533	0.587611		0.86649	-1.15408	0.446676
High	Master Protein	Q9CQW9	Interferon-induced transmembrane protein 3 OS=Mus musculus GN=Ifitm3 PE=1 SV=1	0	27.457	32.8467	4	20	3	1	137	14.9	7.4		13.678	2	119	4		91		134.1	100.3	122.1	118.833		115.1	103	83.7	100.6		113.9	72.3	64.6	83.6		0.703506	-1.42145	0.125424		0.846564	-1.18125	0.247326		0.831014	-1.20335	0.394461
High	Master Protein	Q9WTX2	Interferon-inducible double-stranded RNA-dependent protein kinase activator A OS=Mus musculus GN=Prkra PE=1 SV=1	0	25.294	13.738	4	6	4	1	313	34.3	8.43		1.683	0	132	4		115.8		68.9	193	60.2	107.367		64.6	76.4	108.6	83.2		101.6	111.7	99.2	104.167		0.970196	-1.03072	0.944329		0.774915	-1.29046	0.618671		1.252	1.252	0.200536
High	Master Protein	Q9CXY6	Interleukin enhancer-binding factor 2 OS=Mus musculus GN=Ilf2 PE=1 SV=1	0	31.737	15.641	5	6	5	1	390	43	5.26		0.931	0	118	5		92.4		112	137.6	85.6	111.733		103.3	87.9	141.7	110.967		68.7	85.1	85.7	79.8333		0.714499	-1.39958	0.11714		0.993138	-1.00691	0.973796		0.719435	-1.38998	0.139921
High	Master Protein	Q8C0M9	Isoaspartyl peptidase/L-asparaginase OS=Mus musculus GN=Asrgl1 PE=1 SV=1	0	66.417	30.0613	8	16	8	1	326	33.9	7.65		4.995	0	271	8		86.5		114.5	90	98.4	100.967		126.5	120.9	120	122.467		66.2	80.2	96.7	81.0333		0.802575	-1.24599	0.154551		1.21294	1.21294	0.0450972		0.661677	-1.51131	0.0101809
High	Master Protein	Q91V64	Isochorismatase domain-containing protein 1 OS=Mus musculus GN=Isoc1 PE=1 SV=1	0	64.552	29.9663	7	11	7	1	297	32	7.39		3.437	0	271	7		91.5		115.4	57.8	59.6	77.6		188.4	111.5	142.3	147.4		74.3	82.8	76.4	77.8333		1.00301	1.00301	0.990828		1.89948	1.89948	0.0756081		0.528042	-1.89379	0.036464
High	Master Protein	O88844	Isocitrate dehydrogenase [NADP] cytoplasmic OS=Mus musculus GN=Idh1 PE=1 SV=2	0	155.727	58.2126	22	37	22	1	414	46.6	7.17		9	0	560	22		107.8		88.1	68.3	72.4	76.2667		142.8	114.1	95	117.3		95.4	92	124.2	103.867		1.36189	1.36189	0.0805561		1.53802	1.53802	0.0535725		0.885479	-1.12933	0.479438
High	Master Protein	P54071	Isocitrate dehydrogenase [NADP], mitochondrial OS=Mus musculus GN=Idh2 PE=1 SV=3	0	43.758	21.0177	8	10	8	1	452	50.9	8.69		0.968	0	164	8		95.9		99.1	96.6	81.3	92.3333		169	101.4	109.4	126.6		78.1	83.8	85.5	82.4667		0.893141	-1.11964	0.175252		1.37112	1.37112	0.194966		0.651395	-1.53517	0.108672
High	Master Protein	Q64516-1	Isoform 1 of Glycerol kinase OS=Mus musculus GN=Gk	0	119.465	32.2519	18	34	18	1	524	57.4	5.64	Acetyl [K6]	4.337	0	437	18		95.4		101.2	104.4	92.6	99.4		128.3	111.3	102.4	114		85.6	98.3	80.4	88.1		0.886318	-1.12826	0.151128		1.14688	1.14688	0.156228		0.772807	-1.29398	0.049157
High	Master Protein	Q5SWU9-2	Isoform 2 of Acetyl-CoA carboxylase 1 OS=Mus musculus GN=Acaca	0	113.5	12.4633	22	27	22	1	2383	269.8	6.51		0.491	0	352	22		115		56.8	93.4	50.2	66.8		53.1	61.2	77.5	63.9333		112.2	162.6	218	164.267		2.45908	2.45908	0.0432356		0.957086	-1.04484	0.859878		2.56934	2.56934	0.0329976
High	Master Protein	Q9WVP1-2	Isoform 2 of AP-1 complex subunit mu-2 OS=Mus musculus GN=Ap1m2	0	59.943	31.2941	10	20	10	1	425	48.2	7.18		2.162	0	127	10		90		100.8	115.4	97.4	104.533		136	95.7	118.7	116.8		83.5	83.5	79.1	82.0333		0.784758	-1.27428	0.0169804		1.11735	1.11735	0.395908		0.70234	-1.42381	0.0417482
High	Master Protein	Q9DBG3-2	Isoform 2 of AP-2 complex subunit beta OS=Mus musculus GN=Ap2b1	0	107.49	25.9727	22	31	11	1	951	105.7	5.34	Acetyl [K5]	2.162	11	354	22		108.3		88	131.9	63.1	94.3333		87.4	73	140.6	100.333		105.3	108.7	93.7	102.567		1.08728	1.08728	0.710054		1.0636	1.0636	0.844933		1.02226	1.02226	0.920627
High	Master Protein	O70133-2	Isoform 2 of ATP-dependent RNA helicase A OS=Mus musculus GN=Dhx9	0	23.175	4.19986	5	7	5	1	1381	149.5	6.83	Acetyl [K5]	0.214	0	94	5		105.7		111.4	138.1	76.9	108.8		72.9	75.7	150	99.5333		79	115.4	75	89.8		0.825368	-1.21158	0.434296		0.914828	-1.0931	0.778793		0.90221	-1.10839	0.748463
High	Master Protein	Q60739-2	Isoform 2 of BAG family molecular chaperone regulator 1 OS=Mus musculus GN=Bag1	0	8.336	15.0685	3	3	3	1	219	24.9	4.97	Acetyl [K3]	0.638	0	67	3		92.6		138	87	135.6	120.2		107.7	95.4	80.9	94.6667		84.1	80.2	98.5	87.6		0.728785	-1.37215	0.136314		0.787576	-1.26972	0.236074		0.925352	-1.08067	0.499857
High	Master Protein	Q3UPY5-2	Isoform 2 of Beta-galactosidase-1-like protein 2 OS=Mus musculus GN=Glb1l2	0	293.759	35.8896	26	98	26	1	652	73.9	7.87		32.839	0	1524	26		91.5		113.4	131.9	170.5	138.6		85.5	159.7	98.7	114.633		57.1	48	43.6	49.5667		0.357624	-2.79623	0.00673837		0.82708	-1.20907	0.445884		0.432393	-2.31271	0.0485618
High	Master Protein	Q6X893-2	Isoform 2 of Choline transporter-like protein 1 OS=Mus musculus GN=Slc44a1	0	42.942	13.3705	8	11	8	1	718	80	8.22		1.062	0	117	8		98.4		87.9	80	101.2	89.7		95.5	103.2	85.8	94.8333		147.1	112.8	88.1	116		1.2932	1.2932	0.221766		1.05723	1.05723	0.554844		1.2232	1.2232	0.300905
High	Master Protein	P61202-2	Isoform 2 of COP9 signalosome complex subunit 2 OS=Mus musculus GN=Cops2	0	31.009	20.4444	7	7	7	1	450	52.4	5.47		0.859	0	99	7		109.6		77.4	81.7	62.3	73.8		85.9	92.4	158.7	112.333		99.8	124.4	107.7	110.633		1.4991	1.4991	0.016892		1.52213	1.52213	0.18352		0.984866	-1.01537	0.94772
High	Master Protein	Q45VK7-2	Isoform 2 of Cytoplasmic dynein 2 heavy chain 1 OS=Mus musculus GN=Dync2h1	0	29.536	3.52423	11	12	11	1	4313	492.8	6.61	Acetyl [K1512(100)]	0.1	0	88	11		99.9		96.8	90.3	53.9	80.3333		100.9	75.6	94.2	90.2333		132.8	137.5	118.1	129.467		1.61162	1.61162	0.0279978		1.12324	1.12324	0.553969		1.4348	1.4348	0.0148117
High	Master Protein	Q9CPY7-2	Isoform 2 of Cytosol aminopeptidase OS=Mus musculus GN=Lap3	0	326.276	72.7459	35	109	35	1	488	52.7	7.03		91.612	0	1435	35		80.5		203.1	171.6	98.2	157.633		108.1	65.3	112.7	95.3667		47	56.5	56.9	53.4667		0.339184	-2.94825	0.0290003		0.60499	-1.65292	0.145839		0.560643	-1.78367	0.0532805
High	Master Protein	P58281-2	Isoform 2 of Dynamin-like 120 kDa protein, mitochondrial OS=Mus musculus GN=Opa1	0	29.969	8.62588	6	7	6	1	997	115.5	7.55		0.272	0	111	6		100.2		88.6	119.3	109.3	105.733		105.4	132.7	102	113.367		83.3	84.2	75	80.8333		0.764502	-1.30804	0.0587752		1.07219	1.07219	0.59598		0.713026	-1.40247	0.032717
High	Master Protein	Q9ESD7-2	Isoform 2 of Dysferlin OS=Mus musculus GN=Dysf	0	184.231	20.7619	33	46	31	1	2100	239.1	5.82		1.042	0	532	33		88.2		118.5	101.6	163	127.7		137.5	121.1	92.3	116.967		68.4	57	52.4	59.2667		0.464109	-2.15467	0.0224146		0.915949	-1.09176	0.659331		0.506697	-1.97357	0.0147385
High	Master Protein	Q8K135-2	Isoform 2 of Dyslexia-associated protein KIAA0319-like protein OS=Mus musculus GN=Kiaa0319l	0	42.332	11.4286	9	13	9	1	1085	119.4	6.51		0.585	0	138	9		92.3		73.3	71.5	186.1	110.3		133.8	152.6	79.6	122		78.9	70.5	61.5	70.3		0.637353	-1.56899	0.354538		1.10607	1.10607	0.802438		0.57623	-1.73542	0.0827025
High	Master Protein	Q9R1E6-2	Isoform 2 of Ectonucleotide pyrophosphatase/phosphodiesterase family member 2 OS=Mus musculus GN=Enpp2	0	21.454	7.1116	6	8	6	1	914	105	8.12		0.327	0	68	6		119.3		76.4	51.2	70.9	66.1667		139.6	100	86.6	108.733		84.5	111.3	160.1	118.633		1.79295	1.79295	0.088547		1.64332	1.64332	0.0734649		1.09105	1.09105	0.734818
High	Master Protein	Q9CQE7-2	Isoform 2 of Endoplasmic reticulum-Golgi intermediate compartment protein 3 OS=Mus musculus GN=Ergic3	0	58.194	27.4112	11	19	11	1	394	44.4	6.33		6.943	0	152	11		92.5		96	86.8	126.8	103.2		109.5	179.9	106.2	131.867		79.9	65	57.3	67.4		0.653101	-1.53116	0.0603536		1.27778	1.27778	0.346738		0.511122	-1.95648	0.0609739
High	Master Protein	Q9JIM1-2	Isoform 2 of Equilibrative nucleoside transporter 1 OS=Mus musculus GN=Slc29a1	0	30.931	11.5721	5	8	5	1	458	50	8.32		1.336	0	137	5		88.5		117.8	95.2	130.2	114.4		133.5	102.1	96.3	110.633		88.5	75.8	71.9	78.7333		0.688228	-1.45301	0.0352832		0.967075	-1.03405	0.819306		0.71166	-1.40517	0.0644784
High	Master Protein	P61979-2	Isoform 2 of Heterogeneous nuclear ribonucleoprotein K OS=Mus musculus GN=Hnrnpk	0	85.338	37.7155	16	34	16	1	464	51	5.33		4.736	0	267	16		101.1		100.6	187.2	95	127.6		96.4	89.7	116	100.7		64.9	80.7	68.3	71.3		0.558777	-1.78962	0.136		0.789185	-1.26713	0.432707		0.708044	-1.41234	0.0334406
High	Master Protein	P54310-2	Isoform 2 of Hormone-sensitive lipase OS=Mus musculus GN=Lipe	0	44.146	19.4514	12	17	12	1	802	88	7.96		0.759	0	154	12		95.4		94.9	86.1	83.7	88.2333		160.3	90	90	113.433		104.1	90.7	104.9	99.9		1.13223	1.13223	0.111329		1.28561	1.28561	0.347208		0.880694	-1.13547	0.601215
High	Master Protein	Q9JL16-2	Isoform 2 of Interferon-stimulated gene 20 kDa protein OS=Mus musculus GN=Isg20	0	18.761	32.0442	6	6	6	1	181	20.6	8.75		1.371	0	71	6		90.5		85.6	67.3	51.3	68.0667		292.4	103.7	113	169.7		72.5	65.2	58.6	65.4333		0.961312	-1.04024	0.817567		2.49314	2.49314	0.177619		0.385582	-2.59348	0.165457
High	Master Protein	O09046-2	Isoform 2 of L-amino-acid oxidase OS=Mus musculus GN=Il4i1	0	17.747	8.15047	4	4	4	1	638	71.1	7.02		0.292	0	68	4		99.9		95.3	85.2	73.8	84.7667		142.8	77.3	85	101.7		109.5	107.3	123.9	113.567		1.33976	1.33976	0.0237122		1.19976	1.19976	0.47656		1.11668	1.11668	0.607395
High	Master Protein	Q61735-2	Isoform 2 of Leukocyte surface antigen CD47 OS=Mus musculus GN=Cd47	0	36.711	14.8148	4	12	2	1	324	35.3	8.25		1.512	2	278	4		98.1		101.8	79.3	138.6	106.567		131.6	105	74.7	103.767		128.1	77.2	65.5	90.2667		0.847044	-1.18058	0.562488		0.973725	-1.02698	0.912208		0.8699	-1.14956	0.621719
High	Master Protein	Q8CI59-2	Isoform 2 of Metalloreductase STEAP3 OS=Mus musculus GN=Steap3	0	127.405	28.7072	17	34	17	1	526	58.5	9.13		4.623	0	481	17		95.9		112.4	83.1	125.3	106.933		128.5	91.2	74.8	98.1667		126.2	87	75.6	96.2667		0.900249	-1.1108	0.618084		0.918017	-1.0893	0.686774		0.980645	-1.01974	0.935545
High	Master Protein	Q99LB6-2	Isoform 2 of Methionine adenosyltransferase 2 subunit beta OS=Mus musculus GN=Mat2b	0	29.313	24.1486	5	13	5	1	323	36.2	6.6		1.239	0	160	5		79		113.1	75.4	71.9	86.8		187.8	108.5	134.2	143.5		70	83.1	77	76.7		0.883641	-1.13168	0.502507		1.65323	1.65323	0.102068		0.534495	-1.87093	0.0476899
High	Master Protein	Q8VEL0-2	Isoform 2 of Motile sperm domain-containing protein 1 OS=Mus musculus GN=Mospd1	0	27.281	19.6262	4	8	4	1	214	24.1	8.24		2.511	0	183	4		107.7		93.2	257.5	255.4	202.033		43.5	43	70.8	52.4333		22.2	65	41.8	43		0.212836	-4.69845	0.0464126		0.259528	-3.85315	0.0535011		0.820089	-1.21938	0.573444
High	Master Protein	P13595-2	Isoform 2 of Neural cell adhesion molecule 1 OS=Mus musculus GN=Ncam1	0	56.036	19.1038	10	20	10	1	848	93.5	4.91		0.931	0	134	10		97.4		60.3	53.9	86.4	66.8667		136.1	152	79.2	122.433		163.1	96	75.7	111.6		1.66899	1.66899	0.188073		1.83101	1.83101	0.0835629		0.911516	-1.09707	0.768789
High	Master Protein	Q8BHN3-2	Isoform 2 of Neutral alpha-glucosidase AB OS=Mus musculus GN=Ganab	0	40.993	11.2836	9	12	9	1	966	109.3	6.15		0.441	0	87	9		82.3		102.3	73.8	127	101.033		169.7	114.7	95.3	126.567		87.6	77.5	69.7	78.2667		0.774662	-1.29089	0.233112		1.25272	1.25272	0.398955		0.618383	-1.61712	0.102336
High	Master Protein	O35465-2	Isoform 2 of Peptidyl-prolyl cis-trans isomerase FKBP8 OS=Mus musculus GN=Fkbp8	0	15.791	7.19603	2	3	2	1	403	43.6	5.16		0.35	0	77	2		103.5		101.7	145	181.2	142.633		93.9	101.3	84.2	93.1333		71.4	56.7	61.1	63.0667		0.442159	-2.26163	0.0272313		0.652956	-1.5315	0.102987		0.677165	-1.47674	0.0103445
High	Master Protein	O88492-2	Isoform 2 of Perilipin-4 OS=Mus musculus GN=Plin4	0	27.01	13.4731	7	8	7	1	1002	100.7	7.64		0.255	0	110	7		104.9		95	98.7	106.1	99.9333		98.1	66.7	68.3	77.7		154.5	81.6	126.3	120.8		1.20881	1.20881	0.38619		0.777518	-1.28614	0.106726		1.5547	1.5547	0.141225
High	Master Protein	P70704-2	Isoform 2 of Phospholipid-transporting ATPase IA OS=Mus musculus GN=Atp8a1	0	36.585	8.00696	8	10	8	1	1149	129.7	7.27		0.389	0	126	8		89.4		109.7	94.7	138.3	114.233		119.5	103.9	69.9	97.7667		121	88	65.6	91.5333		0.801284	-1.248	0.331364		0.855851	-1.16843	0.444703		0.936243	-1.0681	0.78871
High	Master Protein	Q8CE08-2	Isoform 2 of Prostatic acid phosphatase OS=Mus musculus GN=Acpp	0	36.321	11.9904	5	6	5	1	417	47.8	6.52		0.874	0	156	5		85.2		79.7	77.5	125.8	94.3333		271.2	140.7	96	169.3		46.9	43.4	33.6	41.3		0.437809	-2.2841	0.0309256		1.7947	1.7947	0.243601		0.243946	-4.09927	0.0721038
High	Master Protein	P28867-2	Isoform 2 of Protein kinase C delta type OS=Mus musculus GN=Prkcd	0	36.643	13.8571	9	10	8	1	700	80.2	7.39		0.65	1	127	9		102.8		103.8	103.2	115.5	107.5		111.9	108.5	86.5	102.3		90.6	91.8	85.4	89.2667		0.830388	-1.20426	0.0149925		0.951628	-1.05083	0.590839		0.872597	-1.146	0.187142
High	Master Protein	Q8C407-2	Isoform 2 of Protein YIPF4 OS=Mus musculus GN=Yipf4	0	24.061	6.92042	3	7	3	1	289	32.8	5.78		0.931	0	183	3		95.4		152.8	124.8	163.7	147.1		81.6	135.5	103.2	106.767		45.4	43.4	54.2	47.6667		0.324043	-3.08601	0.00117692		0.72581	-1.37777	0.107181		0.446456	-2.23986	0.0209876
High	Master Protein	Q2VLH6-2	Isoform 2 of Scavenger receptor cysteine-rich type 1 protein M130 OS=Mus musculus GN=Cd163	0	30.651	9.74978	9	13	9	1	1159	125.2	6.44		0.403	0	126	9		106.2		74.1	53.5	73.3	66.9667		78.7	91.6	51.6	73.9667		195.3	157.7	118	157		2.34445	2.34445	0.0181151		1.10453	1.10453	0.633328		2.12258	2.12258	0.0302182
High	Master Protein	Q8CHH9-2	Isoform 2 of Septin-8 OS=Mus musculus GN=Sept8	0	35.812	17.4419	8	12	2	1	430	49.9	6.09		1.291	0	173	8		108.7		96	112.4	62.4	90.2667		115.4	70.3	126.1	103.933		115	100.4	93.3	102.9		1.13996	1.13996	0.475029		1.1514	1.1514	0.577324		0.990058	-1.01004	0.957568
High	Master Protein	Q8CIF6-2	Isoform 2 of SID1 transmembrane family member 2 OS=Mus musculus GN=Sidt2	0	39.686	9.73036	7	11	7	1	853	96.9	7.59		0.751	0	117	7		88.4		130.7	83.5	125.3	113.167		146.9	113.1	79.1	113.033		94.2	73.5	65.3	77.6667		0.686303	-1.45708	0.108206		0.998822	-1.00118	0.995936		0.687113	-1.45536	0.173397
High	Master Protein	Q6PHU5-2	Isoform 2 of Sortilin OS=Mus musculus GN=Sort1	0	303.63	36.014	32	135	32	1	858	94.8	5.99		18.573	0	982	32		88.8		78.3	98.9	241.1	139.433		94.2	159.7	91.5	115.133		63.8	46.1	37.8	49.2333		0.353096	-2.83209	0.156297		0.825723	-1.21106	0.685816		0.42762	-2.33852	0.0490647
High	Master Protein	Q3TBT3-2	Isoform 2 of Stimulator of interferon genes protein OS=Mus musculus GN=Tmem173	0	11.666	7.96253	2	2	2	1	427	48.1	7.64		0.274	0	84	2		102.8		90.3	133.7	136.2	120.067		87	80.4	78.9	82.1		107.8	108.5	74.4	96.9		0.807052	-1.23908	0.282505		0.683787	-1.46244	0.0658345		1.18027	1.18027	0.268368
High	Master Protein	O09117-2	Isoform 2 of Synaptophysin-like protein 1 OS=Mus musculus GN=Sypl1	0	28.062	11.1111	2	20	2	1	243	26.7	7.72		1.61	0	145	2		106.1		77.8	92.4	161.2	110.467		106.2	104.4	79	96.5333		130.7	77.9	64.1	90.9		0.822873	-1.21525	0.582474		0.873868	-1.14434	0.635131		0.941644	-1.06197	0.81148
High	Master Protein	Q61749-2	Isoform 2 of Translation initiation factor eIF-2B subunit delta OS=Mus musculus GN=Eif2b4	0	22.919	13.0515	5	5	5	1	544	59.6	9.25		0.487	0	69	5		99.3		97.6	133.1	98	109.567		67.9	100.3	101.9	90.0333		97.2	110.7	94.1	100.667		0.918771	-1.08841	0.525849		0.821722	-1.21696	0.29333		1.1181	1.1181	0.432357
High	Master Protein	Q8BXN9-2	Isoform 2 of Transmembrane protein 87A OS=Mus musculus GN=Tmem87a	0	150.621	30.7554	20	34	20	1	556	63.4	6.87		6.565	0	312	20		92.1		79.8	82.8	234.7	132.433		156.2	91.2	58.4	101.933		96.7	60.6	47.6	68.3		0.515731	-1.93899	0.294503		0.769695	-1.29922	0.630562		0.670046	-1.49244	0.356194
High	Master Protein	P97797-2	Isoform 2 of Tyrosine-protein phosphatase non-receptor type substrate 1 OS=Mus musculus GN=Sirpa	0	11.211	8.84086	2	2	2	1	509	56	8.15		0.15	0	88	2		56.4		165.7	59.9	200.6	142.067		100.9	116	60.9	92.6		129	64.7	45.8	79.8333		0.561943	-1.77954	0.274816		0.651807	-1.5342	0.336979		0.862131	-1.15992	0.693014
High	Master Protein	Q6A4J8-2	Isoform 2 of Ubiquitin carboxyl-terminal hydrolase 7 OS=Mus musculus GN=Usp7	0	46.347	18.1102	14	17	14	1	1143	132.7	5.55		0.693	0	103	14		95		104.5	84.3	76.4	88.4		94.7	78.5	99	90.7333		108	130.6	129.1	122.567		1.3865	1.3865	0.0370132		1.0264	1.0264	0.834071		1.35084	1.35084	0.0295036
High	Master Protein	Q91X21-2	Isoform 2 of Uncharacterized protein KIAA2013 OS=Mus musculus GN=Kiaa2013	0	95.245	24.7244	12	35	12	1	635	69.5	7.94		3.417	0	346	12		86.9		198.6	125.1	167.6	163.767		69.1	112.4	86	89.1667		55.7	48.9	49.6	51.4		0.313861	-3.18612	0.00630774		0.544474	-1.83664	0.0393939		0.576449	-1.73476	0.0417866
High	Master Protein	P40336-2	Isoform 2 of Vacuolar protein sorting-associated protein 26A OS=Mus musculus GN=Vps26a	0	41.857	21.4485	6	7	6	1	359	41.5	6.96		0.859	0	179	6		90.8		139.3	104.5	108	117.267		163.7	122.6	99.5	128.6		57.5	56.8	57.3	57.2		0.487777	-2.05012	0.00558506		1.09665	1.09665	0.630461		0.44479	-2.24825	0.0190567
High	Master Protein	P32883-2	Isoform 2B of GTPase KRas OS=Mus musculus GN=Kras	0	81.855	54.2553	9	15	3	1	188	21.5	8.12	Acetyl [K5]	14.849	0	432	9		106		98.2	82	90.7	90.3		99.4	106	82	95.8		121	128.1	86.7	111.933		1.23957	1.23957	0.187202		1.06091	1.06091	0.555191		1.16841	1.16841	0.332598
High	Master Protein	P47857-3	Isoform 3 of ATP-dependent 6-phosphofructokinase, muscle type OS=Mus musculus GN=Pfkm	0	145.738	30.7197	22	34	17	1	931	102.3	7.06		2.682	0	567	22		110.2		84.5	99.7	61.7	81.9667		81.4	63.5	79.1	74.6667		127.2	146.6	146.1	139.967		1.7076	1.7076	0.0104412		0.910939	-1.09777	0.587452		1.87455	1.87455	0.00154934
High	Master Protein	Q67E05-3	Isoform 3 of Bactericidal permeability-increasing protein OS=Mus musculus GN=Bpi	0	19.937	12.3457	5	5	5	1	486	54.3	9.13		0.557	0	73	5		97.5		138.9	100.6	94.6	111.367		100.4	58.6	68.9	75.9667		134.8	93.7	112	113.5		1.01916	1.01916	0.91268		0.682131	-1.46599	0.131665		1.49408	1.49408	0.0959073
High	Master Protein	Q811D0-3	Isoform 3 of Disks large homolog 1 OS=Mus musculus GN=Dlg1	0	10.653	2.91262	2	2	2	1	927	102.9	5.96		0.101	0	85	2		85.7		107.5	83.1	95.1	95.2333		156.1	118.6	101.5	125.4		89.8	73.7	88.8	84.1		0.883094	-1.13238	0.272647		1.31677	1.31677	0.161599		0.670654	-1.49108	0.0714099
High	Master Protein	Q8K1M6-3	Isoform 3 of Dynamin-1-like protein OS=Mus musculus GN=Dnm1l	0	70.34	23.8913	15	18	15	1	699	78	6.81		1.154	0	161	15		101.3		94.2	104.9	67.2	88.7667		140.3	110.1	105.7	118.7		82.7	94.9	98.7	92.1		1.03755	1.03755	0.798388		1.33721	1.33721	0.12786		0.775906	-1.28882	0.0890364
High	Master Protein	P57776-3	Isoform 3 of Elongation factor 1-delta OS=Mus musculus GN=Eef1d	0	115.644	23.7879	15	49	15	1	660	72.9	6.43		2.938	0	468	15		68		148.8	139.3	79.8	122.633		83.5	153.1	169.4	135.333		42.8	59.1	56.1	52.6667		0.429465	-2.32848	0.0342944		1.10356	1.10356	0.728153		0.389163	-2.56962	0.0368184
High	Master Protein	P47757-4	Isoform 3 of F-actin-capping protein subunit beta OS=Mus musculus GN=Capzb	0	64.741	45.1827	14	23	14	1	301	33.7	6.43		6.079	0	140	14		100.1		113.7	105.1	93.8	104.2		120.2	120.7	105.2	115.367		76.8	78.3	86	80.3667		0.771273	-1.29656	0.0206992		1.10717	1.10717	0.219886		0.696619	-1.4355	0.00387302
High	Master Protein	Q0P557-3	Isoform 3 of Mitochondria-eating protein OS=Mus musculus GN=Spata18	0	14.572	7.10383	3	4	3	1	549	61.6	8.47		0.241	0	96	3		110.1		93.5	100.3	60.5	84.7667		94.8	83.7	104	94.1667		87.2	122.8	143.1	117.7		1.38852	1.38852	0.182498		1.11089	1.11089	0.528057		1.24991	1.24991	0.246695
High	Master Protein	P49282-3	Isoform 3 of Natural resistance-associated macrophage protein 2 OS=Mus musculus GN=Slc11a2	0	19.351	6.93739	2	3	2	1	591	64.5	6.61		0.389	0	109	2		106.4		116.4	102.2	127.4	115.333		127.2	137.9	88.6	117.9		61.4	65.1	67.5	64.6667		0.560694	-1.78351	0.00251222		1.02225	1.02225	0.884983		0.548487	-1.8232	0.0242131
High	Master Protein	Q9CZ44-3	Isoform 3 of NSFL1 cofactor p47 OS=Mus musculus GN=Nsfl1c	0	35.687	24.1935	5	10	5	1	372	40.9	5.2		0.859	0	116	5		102.1		112.5	84.8	85.9	94.4		73.3	121.1	127.4	107.267		107.5	99	86.5	97.6667		1.0346	1.0346	0.779685		1.1363	1.1363	0.542115		0.910503	-1.09829	0.624599
High	Master Protein	Q80U72-3	Isoform 3 of Protein scribble homolog OS=Mus musculus GN=Scrib	0	37.303	5.34535	7	10	5	1	1665	179.6	5.2		0.233	0	163	7		91.5		151.1	128.7	133.3	137.7		99.1	88.2	81.4	89.5667		76.7	74	76	75.5667		0.548778	-1.82223	0.000831852		0.650448	-1.5374	0.00491283		0.843692	-1.18527	0.0550594
High	Master Protein	Q8VCF1-3	Isoform 3 of Soluble calcium-activated nucleotidase 1 OS=Mus musculus GN=Cant1	0	162.65	41.5909	16	34	16	1	440	49.5	6.65		6.499	0	561	16		89.3		135	118.6	160.3	137.967		80.4	165.9	131.9	126.067		43.9	40	34.6	39.5		0.286301	-3.49283	0.00137219		0.913747	-1.09439	0.689147		0.313326	-3.19156	0.0257528
High	Master Protein	Q8BKU8-3	Isoform 3 of Transmembrane protein 87B OS=Mus musculus GN=Tmem87b	0	24.503	15.4529	7	9	7	1	563	63.8	6		0.655	0	87	7		95.3		77.4	74.3	196.4	116.033		148.7	107.1	68.6	108.133		106.5	70.9	54.9	77.4333		0.667337	-1.49849	0.419998		0.931916	-1.07306	0.872998		0.716091	-1.39647	0.329936
High	Master Protein	P68181-4	Isoform 4 of cAMP-dependent protein kinase catalytic subunit beta OS=Mus musculus GN=Prkacb	0	68.94	35.4271	15	21	4	1	398	46	8.56		4.109	11	220	15		109.1		94.8	93.5	73.4	87.2333		123.4	100.4	97.2	107		97.3	108.4	102.5	102.733		1.17768	1.17768	0.112128		1.2266	1.2266	0.140459		0.960125	-1.04153	0.655025
High	Master Protein	A2AJB7-4	Isoform 4 of Epididymal-specific lipocalin-5 OS=Mus musculus GN=Lcn5	0	66.917	50	6	28	6	1	164	18.1	6.79		11.589	0	528	6		96.2		61.5	43.7	79.4	61.5333		113.8	166	87.9	122.567		122.2	108.8	120.5	117.167		1.90412	1.90412	0.00750608		1.99187	1.99187	0.0724119		0.955942	-1.04609	0.828463
High	Master Protein	Q9D8V0-4	Isoform 4 of Minor histocompatibility antigen H13 OS=Mus musculus GN=Hm13	0	23.4	7.36041	4	8	4	1	394	43.3	7.81		1.336	0	96	4		100.2		98.6	150.9	196.7	148.733		62.6	67.3	69.2	66.3667		103.2	77.5	74	84.9		0.57082	-1.75186	0.0988382		0.446212	-2.24108	0.0441417		1.27926	1.27926	0.120299
High	Master Protein	Q8BG51-4	Isoform 4 of Mitochondrial Rho GTPase 1 OS=Mus musculus GN=Rhot1	0	18.857	6.96023	4	6	3	1	704	80.8	7.09		0.334	1	83	4		87.4		156.2	117.2	102.2	125.2		90.8	101.2	157.8	116.6		67.4	63.1	56.8	62.4333		0.498669	-2.00534	0.018607		0.93131	-1.07376	0.76018		0.535449	-1.86759	0.0617187
High	Master Protein	Q99K01-4	Isoform 4 of Pyridoxal-dependent decarboxylase domain-containing protein 1 OS=Mus musculus GN=Pdxdc1	0	361.18	47.4149	43	97	43	1	793	88	5.52	Acetyl [K7]	26.977	0	1248	43		92.6		101.4	102.1	81.9	95.1333		160.1	125.7	120.2	135.333		69.4	75	71.6	72		0.756833	-1.3213	0.0274446		1.42256	1.42256	0.0466413		0.53202	-1.87963	0.00733225
High	Master Protein	A2AN08-5	Isoform 5 of E3 ubiquitin-protein ligase UBR4 OS=Mus musculus GN=Ubr4	0	172.955	9.58141	39	56	39	1	5208	574.8	6.05		0.434	0	424	39		110.7		90.9	107.4	56.8	85.0333		54.9	69	108.3	77.4		100.2	153.9	147.8	133.967		1.57546	1.57546	0.0961799		0.910231	-1.09862	0.744395		1.73084	1.73084	0.0722478
High	Master Protein	Q9Z1G4-2	Isoform A1-I of V-type proton ATPase 116 kDa subunit a isoform 1 OS=Mus musculus GN=Atp6v0a1	0	180.775	32.8162	23	57	23	1	838	96.2	6.57		6.252	0	832	23		93.7		109	107.8	205.8	140.867		117.4	92.6	66.7	92.2333		84.9	64.5	57.6	69		0.489825	-2.04155	0.0984102		0.654756	-1.52729	0.243838		0.748103	-1.33671	0.238297
High	Master Protein	P18872-2	Isoform Alpha-2 of Guanine nucleotide-binding protein G(o) subunit alpha OS=Mus musculus GN=Gnao1	0	43.692	39.548	11	13	7	1	354	40	6.01		2.34	0	147	11		96.5		96	73.2	125.9	98.3667		108.4	90.2	72.8	90.4667		141.4	101.2	94.5	112.367		1.14232	1.14232	0.544197		0.919688	-1.08732	0.689748		1.24208	1.24208	0.288101
High	Master Protein	Q61037-6	Isoform E of Tuberin OS=Mus musculus GN=Tsc2	0	12.6	1.56775	2	3	2	1	1786	198.8	7.01		0.067	0	90	2		109.2		112.6	136.1	83	110.567		106.9	80.9	102.6	96.8		77.8	90.5	100.4	89.5667		0.810069	-1.23446	0.276909		0.87549	-1.14222	0.471726		0.925275	-1.08076	0.523869
High	Master Protein	P63087-2	Isoform Gamma-2 of Serine/threonine-protein phosphatase PP1-gamma catalytic subunit OS=Mus musculus GN=Ppp1cc	0	26.627	22.5519	6	8	2	1	337	38.5	6.13	Acetyl [K6(100)]	1.404	3	92	6		106.7		73.7	66.5	56.5	65.5667		84.5	103.8	124	104.1		114.2	134.9	135.2	128.1		1.95374	1.95374	0.00186283		1.5877	1.5877	0.0363645		1.23055	1.23055	0.146734
High	Master Protein	P08101-2	Isoform IIB2 of Low affinity immunoglobulin gamma Fc region receptor II OS=Mus musculus GN=Fcgr2	0	19.436	14.4876	3	5	3	1	283	31.9	7.23		0.968	0	96	3		104.2		53.5	52.5	102.9	69.6333		95.3	108.6	80	94.6333		188.8	100.6	113.6	134.333		1.92915	1.92915	0.114336		1.35902	1.35902	0.249555		1.41951	1.41951	0.238851
High	Master Protein	P17047-3	Isoform LAMP-2C of Lysosome-associated membrane glycoprotein 2 OS=Mus musculus GN=Lamp2	0	63.475	20.7229	10	21	10	1	415	45.6	7.84		3.642	0	166	10		94.3		154.6	133.8	166.4	151.6		118.5	79	69.9	89.1333		74.2	57.5	51.9	61.2		0.403694	-2.47712	0.00148554		0.587951	-1.70082	0.0242513		0.686612	-1.45643	0.162759
High	Master Protein	O08677-2	Isoform LMW of Kininogen-1 OS=Mus musculus GN=Kng1	0	40.769	30.0926	12	21	2	1	432	47.9	6.09		2.3	10	82	12		74.4		134.3	65.6	112.7	104.2		145.8	162.9	94.6	134.433		69.1	79.5	61.1	69.9		0.670825	-1.4907	0.17725		1.29015	1.29015	0.353828		0.51996	-1.92322	0.0382479
High	Master Protein	P52480-2	Isoform M1 of Pyruvate kinase PKM OS=Mus musculus GN=Pkm	0	794.003	87.194	59	368	2	1	531	57.9	7.14		4123.63	0	4576	59		67		138.3	75.5	138.1	117.3		101.6	89.4	98	96.3333		106.3	95.3	90.6	97.4		0.83035	-1.20431	0.405289		0.821256	-1.21765	0.378877		1.01107	1.01107	0.865191
High	Master Protein	O35226-2	Isoform Rpn10B of 26S proteasome non-ATPase regulatory subunit 4 OS=Mus musculus GN=Psmd4	0	127.667	44.591	14	36	2	1	379	41	4.79		15.238	0	522	14		103.6		168.9	139.6	62.6	123.7		94.6	102.7	136.1	111.133		69.9	67.2	54.9	64		0.517381	-1.93281	0.135823		0.89841	-1.11308	0.731522		0.575885	-1.73646	0.0251707
High	Master Protein	Q8BU30	Isoleucine--tRNA ligase, cytoplasmic OS=Mus musculus GN=Iars PE=1 SV=2	0	89.136	20.3645	22	26	22	1	1262	144.2	6.55		1.224	0	244	22		113.8		77.1	112.7	69.5	86.4333		68.6	74	105.2	82.6		108.6	136.3	134.3	126.4		1.4624	1.4624	0.0672089		0.95565	-1.04641	0.837639		1.53027	1.53027	0.0389747
High	Master Protein	Q9CX00	IST1 homolog OS=Mus musculus GN=Ist1 PE=1 SV=1	0	35.744	18.232	7	9	7	1	362	39.4	5.44		1.783	0	220	7		77.9		278.1	83.1	196.4	185.867		97.6	96.8	69	87.8		36.6	32.4	32.2	33.7333		0.181492	-5.50988	0.0546595		0.472382	-2.11693	0.162243		0.384207	-2.60277	0.00472897
High	Master Protein	Q02257	Junction plakoglobin OS=Mus musculus GN=Jup PE=1 SV=3	0	66.897	23.4899	14	17	11	1	745	81.7	6.14		1.154	0	169	14		91.3		152.8	100.8	124.1	125.9		81.5	114.6	75.2	90.4333		81.4	90	88.4	86.6		0.687847	-1.45381	0.0617183		0.718295	-1.39219	0.141166		0.957612	-1.04426	0.774424
High	Master Protein	O88792	Junctional adhesion molecule A OS=Mus musculus GN=F11r PE=1 SV=2	0	40.584	35	7	11	7	1	300	32.4	6.77		3.437	0	85	7		90.8		101.8	91.1	148.9	113.933		145.6	110	75.9	110.5		106.9	69.3	59.7	78.6333		0.69017	-1.44892	0.197446		0.969865	-1.03107	0.904369		0.711614	-1.40526	0.267275
High	Master Protein	Q9Z2X8	Kelch-like ECH-associated protein 1 OS=Mus musculus GN=Keap1 PE=1 SV=1	0	10.817	3.84615	2	3	2	1	624	69.5	6.44		0.174	0	75	2		98		104.7	136.9	68.9	103.5		74.2	87.7	111.3	91.0667		87.5	123.3	107.5	106.1		1.02512	1.02512	0.912425		0.879871	-1.13653	0.608934		1.16508	1.16508	0.372784
High	Master Protein	P02535	Keratin, type I cytoskeletal 10 OS=Mus musculus GN=Krt10 PE=1 SV=3	0	78.878	13.8596	9	36	6	1	570	57.7	5.11		4.179	2	501	9		90.6		163.6	75.2	129.9	122.9		79.5	99.9	253.6	144.333		37.7	35	34.9	35.8667		0.291836	-3.42658	0.0278685		1.1744	1.1744	0.741783		0.248499	-4.02416	0.119669
High	Master Protein	P08730	Keratin, type I cytoskeletal 13 OS=Mus musculus GN=Krt13 PE=1 SV=2	0	61.98	20.1373	12	28	3	1	437	47.7	4.86		2.652	5	258	12		79.7		291	68.1	117.2	158.767		67.4	78.3	116.2	87.3		62.1	61.5	58.4	60.6667		0.382112	-2.61703	0.220514		0.549864	-1.81863	0.360174		0.694922	-1.43901	0.146998
High	Master Protein	Q9QWL7	Keratin, type I cytoskeletal 17 OS=Mus musculus GN=Krt17 PE=1 SV=3	0	97.685	38.7991	19	34	11	1	433	48.1	5.06		4.08	3	203	19		73.1		93.3	35.8	68.3	65.8		51.2	527.8	31.3	203.433		51.6	32.1	35.4	39.7		0.603343	-1.65743	0.214406		3.09169	3.09169	0.446353		0.19515	-5.12427	0.370382
High	Master Protein	P05784	Keratin, type I cytoskeletal 18 OS=Mus musculus GN=Krt18 PE=1 SV=5	0	225.949	68.3215	27	58	25	1	423	47.5	5.33		19.535	2	873	27		88.8		152.8	146.3	128.1	142.4		101.4	121.1	108.3	110.267		50.3	53.5	49.5	51.1		0.358848	-2.78669	0.000260322		0.774345	-1.29141	0.0266239		0.463422	-2.15786	0.000555624
High	Master Protein	P19001	Keratin, type I cytoskeletal 19 OS=Mus musculus GN=Krt19 PE=1 SV=1	0	171.846	57.3201	25	55	17	1	403	44.5	5.39		12.895	7	502	25		96.2		134.5	127.4	81.6	114.5		98.3	122.7	140.9	120.633		69.6	64.8	64	66.1333		0.577584	-1.73135	0.0440488		1.05357	1.05357	0.781409		0.548218	-1.82409	0.0119444
High	Master Protein	Q6IFX2	Keratin, type I cytoskeletal 42 OS=Mus musculus GN=Krt42 PE=1 SV=1	0	51.74	22.5664	12	17	6	1	452	50.1	5.16		1.581	0	182	12		80.3		252.9	54	119.1	142		59.3	191.4	61.4	104.033		58	57.5	66.1	60.5333		0.426291	-2.34581	0.236919		0.732629	-1.36495	0.63069		0.581865	-1.71861	0.37662
High	Master Protein	P04104	Keratin, type II cytoskeletal 1 OS=Mus musculus GN=Krt1 PE=1 SV=4	0	68.743	6.43642	8	29	4	1	637	65.6	8.15		1.728	0	366	8		82.8		221.1	61.6	227.9	170.2		66.8	66	146.1	92.9667		44.5	36.9	46.4	42.6		0.250294	-3.99531	0.0789428		0.54622	-1.83076	0.270711		0.458229	-2.18232	0.132578
High	Master Protein	Q6IFZ6	Keratin, type II cytoskeletal 1b OS=Mus musculus GN=Krt77 PE=1 SV=1	0	57.182	9.61538	9	28	3	1	572	61.3	8.02		1.322	2	316	9		87.3		233	55.5	228.3	172.267		64.9	57.8	134.4	85.7		44.9	45.3	48.5	46.2333		0.268382	-3.72603	0.0971361		0.497485	-2.01011	0.243285		0.539479	-1.85364	0.181967
High	Master Protein	Q3TTY5	Keratin, type II cytoskeletal 2 epidermal OS=Mus musculus GN=Krt2 PE=1 SV=1	0	62.093	8.62801	10	24	6	1	707	70.9	8.06		1.387	0	158	10		87.8		207.9	67.9	204.3	160.033		67.1	58.9	157.8	94.6		52.9	42.5	52.9	49.4333		0.308894	-3.23736	0.0748832		0.591127	-1.69168	0.306934		0.522551	-1.91369	0.229476
High	Master Protein	Q922U2	Keratin, type II cytoskeletal 5 OS=Mus musculus GN=Krt5 PE=1 SV=1	0	83.67	23.6207	21	44	8	1	580	61.7	7.75		4.623	6	385	21		84.9		191.2	54.2	182.4	142.6		50.8	151.7	110.3	104.267		52.4	70.3	51.8	58.1667		0.407901	-2.45158	0.131836		0.731183	-1.36765	0.510154		0.557864	-1.79255	0.198045
High	Master Protein	P50446	Keratin, type II cytoskeletal 6A OS=Mus musculus GN=Krt6a PE=1 SV=3	0	76.321	22.9656	16	35	3	1	553	59.3	7.94		3.184	3	434	16		82.4		103.7	62.1	90.2	85.3333		48.1	419	41.4	169.5		61.1	43.6	48.3	51		0.597656	-1.6732	0.0615106		1.98633	1.98633	0.538763		0.300885	-3.32353	0.39638
High	Master Protein	P11679	Keratin, type II cytoskeletal 8 OS=Mus musculus GN=Krt8 PE=1 SV=4	0	246.288	62.8571	37	74	26	1	490	54.5	5.82		36.276	11	843	37		93.4		137	134.4	98.2	123.2		103.8	129.1	140.6	124.5		50.9	57.6	55	54.5		0.44237	-2.26055	0.00561412		1.01055	1.01055	0.941276		0.437751	-2.2844	0.00317155
High	Master Protein	P27812	Killer cell lectin-like receptor subfamily B member 1B allele A OS=Mus musculus GN=Klrb1b PE=1 SV=1	0	15.582	14.3498	3	4	3	1	223	25.1	5.63		0.931	0	74	3		99.6		65.6	145.8	306.7	172.7		46	103.1	98.1	82.4		39.6	57.5	37.9	45		0.260567	-3.83778	0.147186		0.477128	-2.09587	0.284884		0.546117	-1.83111	0.12474
High	Master Protein	Q61768	Kinesin-1 heavy chain OS=Mus musculus GN=Kif5b PE=1 SV=3	0	183.839	39.3562	32	48	32	1	963	109.5	6.44		2.446	0	730	32		105.7		89.6	124.6	65	93.0667		89.5	80.3	120.9	96.9		100.6	112.3	111.4	108.1		1.16153	1.16153	0.44344		1.04119	1.04119	0.865396		1.11558	1.11558	0.432697
High	Master Protein	Q9WU03	Kunitz-type protease inhibitor 2 OS=Mus musculus GN=Spint2 PE=1 SV=1	0	37.107	22.2222	6	8	6	1	252	27.9	8.1		2.415	0	107	6		89.4		127.7	152.7	198	159.467		97.7	121.7	76.7	98.7		59.7	38.5	38.1	45.4333		0.284908	-3.5099	0.00635455		0.618938	-1.61567	0.066989		0.460317	-2.17241	0.0229194
High	Master Protein	Q9D263	Kunitz-type protease inhibitor 4 OS=Mus musculus GN=Spint4 PE=2 SV=1	0	40.229	36.478	5	13	5	1	159	18.3	9.48		2.981	0	224	5		119.5		42	32.7	32.3	35.6667		105.4	90.7	97.7	97.9333		151.5	164.6	163.6	159.9		4.48318	4.48318	1.91861e-05		2.74579	2.74579	0.000299711		1.63274	1.63274	0.000489163
High	Master Protein	Q8BTY1	Kynurenine--oxoglutarate transaminase 1 OS=Mus musculus GN=Kyat1 PE=1 SV=1	0	19.869	14.3868	5	9	5	1	424	47.5	6.95		0.73	0	131	5		91.3		151.3	72.2	91.2	104.9		128.3	98.4	99.7	108.8		91.8	91.6	84.3	89.2333		0.850651	-1.17557	0.548991		1.03718	1.03718	0.886987		0.820159	-1.21928	0.123785
High	Master Protein	P21956	Lactadherin OS=Mus musculus GN=Mfge8 PE=1 SV=3	0	587.22	52.2678	28	401	28	1	463	51.2	6.52	Acetyl [K258(100)]	9999	0	3934	28		88		144.3	125.1	173.5	147.633		119.8	97.5	89.2	102.167		63.1	50.8	48.6	54.1667		0.3669	-2.72554	0.00319672		0.69203	-1.44502	0.0535334		0.530179	-1.88615	0.00923515
High	Master Protein	P08071	Lactotransferrin OS=Mus musculus GN=Ltf PE=1 SV=4	0	413.684	72.2772	57	125	57	1	707	77.8	8.53		46.863	0	995	57		137.2		52.9	40.4	50.1	47.8		50.9	45.7	47.8	48.1333		150.6	178.6	245.8	191.667		4.00976	4.00976	0.00724198		1.00697	1.00697	0.93877		3.98199	3.98199	0.00711061
High	Master Protein	P02468	Laminin subunit gamma-1 OS=Mus musculus GN=Lamc1 PE=1 SV=2	0	11.719	1.92906	2	2	2	1	1607	177.2	5.21		0.049	0	77	2		108		81.4	58.3	61.2	66.9667		99.6	81.7	87.6	89.6333		113.7	167.9	140.6	140.733		2.10154	2.10154	0.0128871		1.33848	1.33848	0.0649347		1.5701	1.5701	0.0363863
High	Master Protein	Q9JJK2	LanC-like protein 2 OS=Mus musculus GN=Lancl2 PE=1 SV=1	0	17.262	11.3333	3	5	3	1	450	50.7	7.28		0.425	0	72	3		99.9		120.9	82.3	85.7	96.3		127.8	87.2	112.1	109.033		102.6	89.5	91.8	94.6333		0.982693	-1.01761	0.90405		1.13223	1.13223	0.497554		0.86793	-1.15217	0.31318
High	Master Protein	Q8K0C4	Lanosterol 14-alpha demethylase OS=Mus musculus GN=Cyp51a1 PE=1 SV=1	0	43.886	21.2724	9	10	9	1	503	56.7	8.41		1.212	0	151	9		102.2		93.2	142.8	182	139.333		66.9	83	73.2	74.3667		94.7	81.9	80.1	85.5667		0.614115	-1.62836	0.108457		0.533732	-1.8736	0.0676593		1.15061	1.15061	0.163073
High	Master Protein	Q8BLN5	Lanosterol synthase OS=Mus musculus GN=Lss PE=1 SV=2	0	113.693	28.7858	17	32	17	1	733	83.1	6.4		3.072	0	412	17		96		162.3	208.4	170.9	180.533		65.3	60.5	53.1	59.6333		70.2	54.2	59.2	61.2		0.338996	-2.94989	0.00132534		0.330318	-3.02739	0.00115806		1.02627	1.02627	0.804032
High	Master Protein	Q9Z127	Large neutral amino acids transporter small subunit 1 OS=Mus musculus GN=Slc7a5 PE=1 SV=2	0	39.886	12.6953	9	19	9	1	512	55.8	7.9		3.16	0	119	9		87.4		206.8	129.7	213.1	183.2		72	56.2	60.9	63.0333		63.8	55.3	54.9	58		0.316594	-3.15862	0.00971599		0.344068	-2.9064	0.0115557		0.920148	-1.08678	0.412695
High	Master Protein	Q9Z1R2	Large proline-rich protein BAG6 OS=Mus musculus GN=Bag6 PE=1 SV=1	0	170.078	23.3102	27	53	27	1	1154	121	5.71		5.19	0	512	27		107		80.4	87.8	66	78.0667		81.4	80.8	95.8	86		123.1	149.5	128.3	133.633		1.71178	1.71178	0.00571822		1.10162	1.10162	0.380836		1.55388	1.55388	0.00726887
High	Master Protein	O89017	Legumain OS=Mus musculus GN=Lgmn PE=1 SV=1	0	23.558	14.9425	5	6	5	1	435	49.3	6.39		0.616	0	79	5		97.9		80.1	106.9	85.3	90.7667		121.7	124.5	102.3	116.167		90.4	102.2	88.6	93.7333		1.03268	1.03268	0.764417		1.27984	1.27984	0.0778467		0.806887	-1.23933	0.0517777
High	Master Protein	Q3TJ91	Lethal(2) giant larvae protein homolog 2 OS=Mus musculus GN=Llgl2 PE=1 SV=2	0	18.662	4.18695	2	2	2	1	1027	114.3	7.46		0.086	0	90	2		111.1		73.1	100.6	64.5	79.4		77.7	84.4	102.4	88.1667		103	167.4	115.8	128.733		1.62133	1.62133	0.0933546		1.11041	1.11041	0.541457		1.46011	1.46011	0.125822
High	Master Protein	Q9D1T0	Leucine-rich repeat and immunoglobulin-like domain-containing nogo receptor-interacting protein 1 OS=Mus musculus GN=Lingo1 PE=1 SV=1	0	89.408	23.4528	16	23	16	1	614	69.1	8.31		2.621	0	232	16		89.7		147.4	131.1	147.2	141.9		108.4	108.7	106.3	107.8		56.4	59.5	45.4	53.7667		0.378905	-2.63918	0.000215198		0.75969	-1.31633	0.00333419		0.498763	-2.00496	0.000240222
High	Master Protein	Q80VQ1	Leucine-rich repeat-containing protein 1 OS=Mus musculus GN=Lrrc1 PE=1 SV=2	0	60.115	24.2366	8	12	6	1	524	59.4	5.16		1.054	2	279	8		97.8		108.6	113.8	111.7	111.367		106	102.2	93.4	100.533		101.6	88.2	76.6	88.8		0.797366	-1.25413	0.0377287		0.902724	-1.10776	0.0545956		0.883289	-1.13213	0.222443
High	Master Protein	Q505F5	Leucine-rich repeat-containing protein 47 OS=Mus musculus GN=Lrrc47 PE=1 SV=1	0	20.473	10.1549	4	5	4	1	581	63.6	8.1		0.266	0	97	4		81.8		119.6	140.5	97.6	119.233		101.2	93.4	124.6	106.4		74.9	85.6	80.8	80.4333		0.674588	-1.48239	0.0384294		0.892368	-1.12061	0.455129		0.755952	-1.32283	0.0581642
High	Master Protein	Q922Q8	Leucine-rich repeat-containing protein 59 OS=Mus musculus GN=Lrrc59 PE=1 SV=1	0	37.779	27.3616	8	10	8	1	307	34.9	9.52		2.384	0	132	8		99.5		80.4	151.9	188.9	140.4		65	92.1	92.7	83.2667		91.6	68.4	69.7	76.5667		0.545347	-1.8337	0.122847		0.593067	-1.68615	0.159694		0.919536	-1.08751	0.601592
High	Master Protein	Q8BMJ2	Leucine--tRNA ligase, cytoplasmic OS=Mus musculus GN=Lars PE=1 SV=2	0	126.067	19.0153	21	32	21	1	1178	134.1	7.05		1.48	0	394	21		122		56.9	111.9	43.3	70.7		51.4	56.9	106.7	71.6667		110.5	157.8	182.6	150.3		2.12588	2.12588	0.0556522		1.01367	1.01367	0.973518		2.09721	2.09721	0.0459898
High	Master Protein	Q8C129	Leucyl-cystinyl aminopeptidase OS=Mus musculus GN=Lnpep PE=1 SV=1	0	63.193	12.4878	11	13	11	1	1025	117.2	5.96		0.675	0	139	11		92.7		91.1	100.5	171	120.867		123.5	106.5	82.6	104.2		95.1	68.4	68.4	77.3		0.639548	-1.56361	0.17856		0.862107	-1.15995	0.58197		0.741843	-1.34799	0.143898
High	Master Protein	Q99JW4	LIM and senescent cell antigen-like-containing domain protein 1 OS=Mus musculus GN=Lims1 PE=1 SV=3	0	24.03	23.6923	6	8	5	1	325	37.2	8.05		0.995	1	73	6		108		71.8	101.7	59.2	77.5667		87.5	77.9	102	89.1333		125.1	118.8	148	130.633		1.68414	1.68414	0.026219		1.14912	1.14912	0.467394		1.46559	1.46559	0.021366
High	Master Protein	Q9ESE1	Lipopolysaccharide-responsive and beige-like anchor protein OS=Mus musculus GN=Lrba PE=1 SV=1	0	117.944	11.2745	28	37	24	1	2856	316.9	5.69		0.611	4	301	28		99.7		108.3	124.3	76.1	102.9		132.8	83.3	106.2	107.433		85	91.3	93	89.7667		0.872368	-1.14631	0.412782		1.04406	1.04406	0.832908		0.835557	-1.19681	0.290257
High	Master Protein	Q148V7	LisH domain and HEAT repeat-containing protein KIAA1468 OS=Mus musculus GN=Kiaa1468 PE=1 SV=1	0	25.34	6.99013	6	7	6	1	1216	134.5	5.34		0.218	0	72	6		101.7		105.3	125.7	64.4	98.4667		111	80.8	127.2	106.333		88.3	100.9	94.6	94.6		0.960731	-1.04087	0.843708		1.07989	1.07989	0.745066		0.889655	-1.12403	0.451357
High	Master Protein	P06151	L-lactate dehydrogenase A chain OS=Mus musculus GN=Ldha PE=1 SV=3	0	198.677	44.8795	22	94	18	1	332	36.5	7.74	Acetyl [K5(100)]	50.09	1	833	22		102.4		66.1	46.9	38.8	50.6		191	80.8	130.4	134.067		119.9	115.8	107.8	114.5		2.26285	2.26285	0.0019434		2.64954	2.64954	0.0640653		0.854053	-1.17089	0.574653
High	Master Protein	P16125	L-lactate dehydrogenase B chain OS=Mus musculus GN=Ldhb PE=1 SV=2	0	131.962	40.4192	17	58	14	1	334	36.5	6.05	Acetyl [K7]	22.101	0	774	17		122.6		99.5	59.9	75.1	78.1667		115.3	77.2	98.3	96.9333		90.1	103.6	158.4	117.367		1.50149	1.50149	0.175701		1.24009	1.24009	0.304648		1.2108	1.2108	0.435657
High	Master Protein	P00342	L-lactate dehydrogenase C chain OS=Mus musculus GN=Ldhc PE=1 SV=2	0	468.14	82.8313	33	281	30	1	332	35.9	8.21	Acetyl [K5(100)]	11052	3	2711	33		114		52.4	43.9	44.6	46.9667		133.9	73.7	98.2	101.933		125.8	152.6	160.7	146.367		3.11639	3.11639	0.00079992		2.17033	2.17033	0.035964		1.43591	1.43591	0.0950961
High	Master Protein	Q8C561	LMBR1 domain-containing protein 2 OS=Mus musculus GN=Lmbrd2 PE=1 SV=1	0	60.084	15.2738	11	14	11	1	694	81	7.34		1.106	0	153	11		89.2		121.7	105.9	205.6	144.4		95.8	113.5	80.5	96.6		78.6	65.8	43.2	62.5333		0.433056	-2.30917	0.0660943		0.668975	-1.49482	0.213859		0.647343	-1.54478	0.0726872
High	Master Protein	Q60714	Long-chain fatty acid transport protein 1 OS=Mus musculus GN=Slc27a1 PE=1 SV=1	0	96.963	34.9845	16	28	14	1	646	71.2	8.38		3.084	2	358	16		91.9		124	152.5	198	158.167		69.1	91.7	84.6	81.8		73.3	55.6	59.4	62.7667		0.396839	-2.51992	0.0126929		0.517176	-1.93358	0.0276503		0.767319	-1.30324	0.0905488
High	Master Protein	Q91VE0	Long-chain fatty acid transport protein 4 OS=Mus musculus GN=Slc27a4 PE=1 SV=1	0	57.456	21.3064	13	16	11	1	643	72.3	8.59		1.371	0	172	13		96.2		117.5	146.5	179.7	147.9		79	85.2	76.2	80.1333		84.9	63.3	71.5	73.2333		0.495154	-2.01957	0.0172251		0.541808	-1.84567	0.0202857		0.913894	-1.09422	0.369769
High	Master Protein	P41216	Long-chain-fatty-acid--CoA ligase 1 OS=Mus musculus GN=Acsl1 PE=1 SV=2	0	301.353	54.9356	37	89	34	1	699	77.9	7.15		20.923	3	1044	37		101.4		91.1	127.7	140.7	119.833		100.1	98.9	90.4	96.4667		91	76.6	82.1	83.2333		0.694576	-1.43973	0.0766538		0.805007	-1.24223	0.198074		0.86282	-1.15899	0.0632764
High	Master Protein	Q9CZW4	Long-chain-fatty-acid--CoA ligase 3 OS=Mus musculus GN=Acsl3 PE=1 SV=2	0	33.521	11.9444	8	9	7	1	720	80.4	8.54		0.638	0	119	8		102.7		110.1	149.7	153.9	137.9		86.5	88.3	83.7	86.1667		81.5	76	67.8	75.1		0.544598	-1.83622	0.012367		0.624849	-1.60039	0.0210039		0.871567	-1.14736	0.057862
High	Master Protein	Q9QUJ7	Long-chain-fatty-acid--CoA ligase 4 OS=Mus musculus GN=Acsl4 PE=1 SV=2	0	130.58	39.0999	20	31	19	1	711	79	8.28		2.899	1	386	20		110.7		63.7	78.4	67.4	69.8333		80.5	77.9	91.4	83.2667		116.7	169	144.4	143.367		2.05298	2.05298	0.00950245		1.19236	1.19236	0.0905318		1.72178	1.72178	0.0185033
High	Master Protein	Q8JZR0	Long-chain-fatty-acid--CoA ligase 5 OS=Mus musculus GN=Acsl5 PE=1 SV=1	0	28.342	15.959	10	10	7	1	683	76.2	7.09		0.73	0	88	10		95.9		97.8	133.6	158.9	130.1		85.4	111.9	82.8	93.3667		88.6	73.4	71.6	77.8667		0.598514	-1.6708	0.0478587		0.717653	-1.39343	0.140362		0.833988	-1.19906	0.222703
High	Master Protein	Q99PU5	Long-chain-fatty-acid--CoA ligase ACSBG1 OS=Mus musculus GN=Acsbg1 PE=1 SV=1	0	31.211	12.6214	7	7	7	1	721	80.4	5.94		0.455	0	81	7		103.8		110.2	110.2	110.1	110.167		116.3	97.9	105.6	106.6		73.1	90.4	82.5	82		0.744327	-1.3435	0.00488752		0.967625	-1.03346	0.540405		0.769231	-1.3	0.0281924
High	Master Protein	Q2XU92	Long-chain-fatty-acid--CoA ligase ACSBG2 OS=Mus musculus GN=Acsbg2 PE=1 SV=1	0	100.655	27.8861	16	22	16	1	667	74.3	8.37		1.985	0	353	16		116.2		53.7	58.4	47.8	53.3		77.1	59.2	82.7	73		136.3	198.2	170.3	168.267		3.15697	3.15697	0.00318577		1.36961	1.36961	0.0632243		2.30502	2.30502	0.00776702
High	Master Protein	A2ARV4	Low-density lipoprotein receptor-related protein 2 OS=Mus musculus GN=Lrp2 PE=1 SV=1	0	61.055	4.76395	19	21	19	1	4660	518.9	5.15		0.191	0	139	19		117.4		54.5	59.4	51.5	55.1333		72	73.4	65.1	70.1667		147.4	171.9	187.5	168.933		3.06409	3.06409	0.000666987		1.27267	1.27267	0.0120508		2.4076	2.4076	0.00116903
High	Master Protein	P51885	Lumican OS=Mus musculus GN=Lum PE=1 SV=2	0	15.235	13.6095	5	7	5	1	338	38.2	6.43		0.968	0	77	5		92.7		110.1	64.1	100.3	91.5		84.3	118.1	68.7	90.3667		103.8	123.5	134.5	120.6		1.31803	1.31803	0.154917		0.987614	-1.01254	0.95796		1.33456	1.33456	0.152215
High	Master Protein	P32067	Lupus La protein homolog OS=Mus musculus GN=Ssb PE=1 SV=1	0	32.974	18.5542	8	10	8	1	415	47.7	9.77		1.154	0	96	8		97.2		118.6	137.7	87.2	114.5		103.6	92.7	165.5	120.6		69.8	74.3	53.3	65.8		0.574672	-1.74012	0.0385898		1.05328	1.05328	0.832516		0.545605	-1.83283	0.0805289
High	Master Protein	Q8K1T4	Lymphocyte antigen 6 complex locus protein G5b OS=Mus musculus GN=Ly6g5b PE=1 SV=1	0	15.557	15.9794	2	2	2	1	194	21.6	8.34		0.585	0	86	2		89.4		91.1	169.2	116.6	125.633		83.8	102.2	94.9	93.6333		101.6	82.6	68.7	84.3		0.671	-1.49031	0.172153		0.745291	-1.34176	0.246743		0.90032	-1.11072	0.441401
High	Master Protein	P0CW02	Lymphocyte antigen 6C1 OS=Mus musculus GN=Ly6c1 PE=2 SV=1	0	54.996	30.5344	4	13	4	1	131	14.2	6.01		13.678	0	268	4		95.2		93	60.4	84.7	79.3667		147.3	108.3	75.4	110.333		157.8	92.4	85.5	111.9		1.40991	1.40991	0.263472		1.39017	1.39017	0.248857		1.0142	1.0142	0.962147
High	Master Protein	P35460	Lymphocyte antigen 6F OS=Mus musculus GN=Ly6f PE=3 SV=1	0	19.565	18.6567	2	11	2	1	134	14.6	6.84		1.683	0	194	2		106		63.4	78.6	56.8	66.2667		53.7	81	98.3	77.6667		153.6	162.5	146.2	154.1		2.32545	2.32545	0.000389397		1.17203	1.17203	0.475658		1.98412	1.98412	0.00521011
High	Master Protein	Q99MN1	Lysine--tRNA ligase OS=Mus musculus GN=Kars PE=1 SV=1	0	43.158	19.6639	10	13	10	1	595	67.8	5.94		1.062	0	82	10		98.8		146.6	88.2	70.3	101.7		108.4	91.7	106.7	102.267		101.5	97.7	90.1	96.4333		0.948214	-1.05461	0.832108		1.00557	1.00557	0.982024		0.94296	-1.06049	0.405246
High	Master Protein	Q3UN02	Lysocardiolipin acyltransferase 1 OS=Mus musculus GN=Lclat1 PE=1 SV=2	0	28.161	20.4787	7	8	7	1	376	44.4	8.53		1.154	0	107	7		100.6		98.2	135.1	157	130.1		91.8	117.4	98.1	102.433		79.9	67	55	67.3		0.517294	-1.93314	0.0278921		0.787343	-1.27009	0.215218		0.657013	-1.52204	0.0289773
High	Master Protein	P24638	Lysosomal acid phosphatase OS=Mus musculus GN=Acp2 PE=1 SV=2	0	34.136	16.3121	6	9	6	1	423	48.5	7.02		1.228	0	118	6		89.5		157	123.3	159.1	146.467		118.5	87.9	72.9	93.1		80.4	58.4	53	63.9333		0.436504	-2.29093	0.00448476		0.63564	-1.57322	0.0395943		0.686717	-1.4562	0.138999
High	Master Protein	P70699	Lysosomal alpha-glucosidase OS=Mus musculus GN=Gaa PE=1 SV=2	0	49.483	19.3075	10	14	10	1	953	106.2	5.83		0.798	0	110	10		87.3		131.7	95.7	122.7	116.7		107.9	106	96.3	103.4		87.5	93.4	71.5	84.1333		0.720937	-1.38708	0.0615725		0.886033	-1.12863	0.308065		0.813669	-1.229	0.0612344
High	Master Protein	O09159	Lysosomal alpha-mannosidase OS=Mus musculus GN=Man2b1 PE=1 SV=4	0	167.227	29.2201	23	50	23	1	1013	114.6	8.13		3.514	0	438	23		114.4		56	46.2	53.8	52		93.9	68.8	86.6	83.1		139.7	165.8	174.9	160.133		3.07949	3.07949	0.000591823		1.59808	1.59808	0.0179003		1.927	1.927	0.00396958
High	Master Protein	O35114	Lysosome membrane protein 2 OS=Mus musculus GN=Scarb2 PE=1 SV=3	0	39.251	9.62343	5	8	5	1	478	54	5.1		0.887	0	135	5		89.7		118.9	91.9	113.4	108.067		153.8	104.5	75.1	111.133		112.1	73.7	67	84.2667		0.779766	-1.28244	0.217744		1.02838	1.02838	0.906019		0.758248	-1.31883	0.374714
High	Master Protein	P11438	Lysosome-associated membrane glycoprotein 1 OS=Mus musculus GN=Lamp1 PE=1 SV=2	0	61.839	15.0246	6	23	6	1	406	43.8	8.4		3.642	0	261	6		91.1		122.8	99.6	163.9	128.767		146.7	105.6	78.1	110.133		82.5	60.6	49.1	64.0667		0.497541	-2.00989	0.0379542		0.855294	-1.16919	0.533792		0.581719	-1.71904	0.106725
High	Master Protein	Q61830	Macrophage mannose receptor 1 OS=Mus musculus GN=Mrc1 PE=1 SV=2	0	289.759	37.1566	45	60	45	1	1456	164.9	6.83		3.812	0	815	45		111.8		44.3	50.1	71.1	55.1667		81.8	95.1	65.4	80.7667		198.4	146.2	135.8	160.133		2.90272	2.90272	0.00750995		1.46405	1.46405	0.0965377		1.98267	1.98267	0.0200151
High	Master Protein	P34884	Macrophage migration inhibitory factor OS=Mus musculus GN=Mif PE=1 SV=2	0	18.221	17.3913	2	32	2	1	115	12.5	7.34		6.197	0	280	2		75.9		192.7	68.3	182.9	147.967		105.7	99.7	71	92.1333		66.9	69	67.9	67.9333		0.459112	-2.17812	0.115597		0.622663	-1.60601	0.24822		0.737337	-1.35623	0.0870222
High	Master Protein	P24452	Macrophage-capping protein OS=Mus musculus GN=Capg PE=1 SV=2	0	42.28	23.5795	6	10	6	1	352	39.2	7.2		2.162	0	128	6		86.1		161.3	111.6	136.4	136.433		84.3	82.4	74.7	80.4667		93.4	89.2	80.6	87.7333		0.643049	-1.55509	0.0304116		0.589787	-1.69553	0.0187504		1.09031	1.09031	0.202748
High	Master Protein	Q9CQY5	Magnesium transporter protein 1 OS=Mus musculus GN=Magt1 PE=1 SV=1	0	26.171	15.8209	5	7	5	1	335	37.9	9.76		1.069	0	74	5		99.8		84.9	128.9	155.2	123		74.6	101.5	92.8	89.6333		101.8	85.3	75.2	87.4333		0.71084	-1.40679	0.180059		0.728726	-1.37226	0.2037		0.975456	-1.02516	0.852378
High	Master Protein	P04925	Major prion protein OS=Mus musculus GN=Prnp PE=1 SV=2	0	28.643	22.0472	6	13	6	1	254	28	9.33		3.125	0	103	6		92.2		150.6	106.5	153.3	136.8		120.9	100.4	92.9	104.733		68.1	59.5	55.4	61		0.445906	-2.24262	0.00833174		0.765595	-1.30617	0.137848		0.582432	-1.71694	0.0088348
High	Master Protein	Q9EQK5	Major vault protein OS=Mus musculus GN=Mvp PE=1 SV=4	0	213.72	41.8118	27	50	27	1	861	95.9	5.59		4.212	0	910	27		100.5		166.6	154.1	73.4	131.367		58.6	79.4	121.5	86.5		86.1	94.6	65.3	82		0.624207	-1.60203	0.18058		0.658462	-1.51869	0.264167		0.947977	-1.05488	0.836577
High	Master Protein	P14152	Malate dehydrogenase, cytoplasmic OS=Mus musculus GN=Mdh1 PE=1 SV=3	0	146.506	50.8982	24	66	24	1	334	36.5	6.58		35.747	0	833	24		92.3		138.7	64.2	119.6	107.5		137.6	126.1	81.8	115.167		58.1	78.5	103.1	79.9		0.743256	-1.34543	0.345856		1.07132	1.07132	0.798346		0.693777	-1.44139	0.174937
High	Master Protein	P08249	Malate dehydrogenase, mitochondrial OS=Mus musculus GN=Mdh2 PE=1 SV=3	0	40.049	34.3195	9	17	9	1	338	35.6	8.68		1.512	0	181	9		82.7		107.4	88.7	92.5	96.2		146.2	123	92.7	120.633		92.8	87.2	86.7	88.9		0.924116	-1.08211	0.29283		1.25398	1.25398	0.212932		0.736944	-1.35696	0.111883
High	Master Protein	Q6ZQI3	Malectin OS=Mus musculus GN=Mlec PE=1 SV=2	0	79.409	36.0825	9	15	9	1	291	32.3	6.05		2.981	0	287	9		103.8		69.7	153.4	203.5	142.2		55.6	105	86.6	82.4		90.9	70.6	61	74.1667		0.521566	-1.9173	0.164288		0.579466	-1.72573	0.223997		0.900081	-1.11101	0.651538
High	Master Protein	Q922H4	Mannose-1-phosphate guanyltransferase alpha OS=Mus musculus GN=Gmppa PE=1 SV=1	0	31.954	23.5714	8	12	8	1	420	46.2	7.62	Acetyl [K3]	1.848	0	104	8		105.4		89.3	104.3	68.7	87.4333		83.1	113.3	98.1	98.1667		93.6	128.3	115.9	112.6		1.28784	1.28784	0.157106		1.12276	1.12276	0.471359		1.14703	1.14703	0.34147
High	Master Protein	P45700	Mannosyl-oligosaccharide 1,2-alpha-mannosidase IA OS=Mus musculus GN=Man1a1 PE=1 SV=1	0	419.862	49.771	40	150	39	1	655	73.2	6.81		73.989	1	1761	40		87.2		190.9	138.2	238.1	189.067		57.3	106.1	73.3	78.9		36.2	38.3	34.5	36.3333		0.192172	-5.20367	0.00613004		0.417313	-2.39628	0.0268271		0.460499	-2.17156	0.0417607
High	Master Protein	P39098	Mannosyl-oligosaccharide 1,2-alpha-mannosidase IB OS=Mus musculus GN=Man1a2 PE=1 SV=1	0	86.086	25.273	15	21	14	1	641	72.8	8.28		2.262	0	320	15		94.8		121	140.9	154.1	138.667		73.5	112.2	108	97.9		65.6	64	65.8	65.1333		0.469712	-2.12897	0.00158425		0.70601	-1.41641	0.0590499		0.665305	-1.50307	0.0558207
High	Master Protein	Q80UM7	Mannosyl-oligosaccharide glucosidase OS=Mus musculus GN=Mogs PE=1 SV=1	0	47.235	14.2686	10	12	10	1	834	91.8	9		0.778	0	149	10		101.3		101.1	112	158.4	123.833		95.5	107.6	80.3	94.4667		89.5	82.8	71.4	81.2333		0.655989	-1.52442	0.0809417		0.762853	-1.31087	0.202027		0.859915	-1.16291	0.236135
High	Master Protein	Q10738	Matrilysin OS=Mus musculus GN=Mmp7 PE=2 SV=1	0	18.693	15.9091	4	5	4	1	264	29.7	7.3		1.276	0	80	4		117.7		55.1	39.4	40.1	44.8667		45.7	47.1	43.4	45.4		186.8	223.6	201.1	203.833		4.54309	4.54309	0.0001799		1.01189	1.01189	0.923727		4.48972	4.48972	0.000124041
High	Master Protein	P45952	Medium-chain specific acyl-CoA dehydrogenase, mitochondrial OS=Mus musculus GN=Acadm PE=1 SV=1	0	14.575	10.4513	3	3	3	1	421	46.5	8.37		0.334	0	76	3		103.7		87.1	117.1	76.1	93.4333		112.1	74.1	103.8	96.6667		99.2	107.8	119.1	108.7		1.1634	1.1634	0.322556		1.03461	1.03461	0.856989		1.12448	1.12448	0.403526
High	Master Protein	O70423	Membrane primary amine oxidase OS=Mus musculus GN=Aoc3 PE=1 SV=3	0	149.923	27.8431	18	53	18	1	765	84.5	6.42		4.878	0	617	18		101.1		85.9	99.5	121.6	102.333		109.1	118.7	97.2	108.333		114.6	77.5	74.8	88.9667		0.869381	-1.15024	0.463962		1.05863	1.05863	0.646512		0.821231	-1.21768	0.246171
High	Master Protein	O55022	Membrane-associated progesterone receptor component 1 OS=Mus musculus GN=Pgrmc1 PE=1 SV=4	0	182.779	69.2308	21	92	20	1	195	21.7	4.7		3510.19	1	861	21		91.6		93.7	137.2	228.8	153.233		75.5	116	97	96.1667		60.1	53.2	47	53.4333		0.348706	-2.86775	0.067101		0.627583	-1.59341	0.241079		0.555633	-1.79975	0.0254543
High	Master Protein	Q80UU9	Membrane-associated progesterone receptor component 2 OS=Mus musculus GN=Pgrmc2 PE=1 SV=2	0	40.07	43.318	7	14	6	1	217	23.3	5.15		4.179	0	220	7		102.2		92.2	134.9	114.7	113.933		68.9	73.8	80.8	74.5		110.9	111.6	109.9	110.8		0.972499	-1.02828	0.812111		0.653891	-1.52931	0.0369632		1.48725	1.48725	0.0004815
High	Master Protein	Q32NY4	Metal transporter CNNM3 OS=Mus musculus GN=Cnnm3 PE=1 SV=2	0	17.482	6.17111	4	4	4	1	713	76.2	5.58		0.239	0	92	4		84.2		126.4	97	115.6	113		136.8	116.7	83.4	112.3		109.1	71.6	59	79.9		0.70708	-1.41427	0.128645		0.993805	-1.00623	0.970485		0.711487	-1.40551	0.208907
High	Master Protein	Q923B6	Metalloreductase STEAP4 OS=Mus musculus GN=Steap4 PE=1 SV=1	0	98.038	23.4043	9	18	9	1	470	53	9.17		2.3	0	367	9		94.1		141.3	92.5	137.4	123.733		116.2	101.1	71.9	96.4		106.1	73.1	66.3	81.8333		0.661369	-1.51202	0.103073		0.779095	-1.28354	0.250408		0.848893	-1.178	0.461259
High	Master Protein	Q8BP48	Methionine aminopeptidase 1 OS=Mus musculus GN=Metap1 PE=1 SV=1	0	42.843	22.0207	6	7	6	1	386	43.2	7.17		0.859	0	125	6		85		113.9	139.5	110.9	121.433		125.7	103.1	122.3	117.033		68.9	71.6	59.1	66.5333		0.5479	-1.82515	0.00505457		0.963766	-1.0376	0.721073		0.568499	-1.75902	0.00321329
High	Master Protein	Q68FL6	Methionine--tRNA ligase, cytoplasmic OS=Mus musculus GN=Mars PE=1 SV=1	0	88.098	17.9601	15	27	15	1	902	101.4	7.14		1.346	0	174	15		108.1		82	147.7	67.2	98.9667		65.5	69.4	104.3	79.7333		105.5	123.2	127	118.567		1.19805	1.19805	0.48674		0.805658	-1.24122	0.524877		1.48704	1.48704	0.050148
High	Master Protein	Q99J09	Methylosome protein 50 OS=Mus musculus GN=Wdr77 PE=1 SV=1	0	16.255	14.6199	3	4	3	1	342	36.9	5.27		0.778	0	83	3		103.3		98.1	82.3	71.8	84.0667		79.7	116.7	129.7	108.7		87	116.4	115	106.133		1.26249	1.26249	0.146051		1.29302	1.29302	0.216801		0.976388	-1.02418	0.892181
High	Master Protein	Q9WVQ5	Methylthioribulose-1-phosphate dehydratase OS=Mus musculus GN=Apip PE=1 SV=1	0	51.917	51.0373	9	16	9	1	241	26.9	6.9		6.499	0	141	9		67.6		154.2	72.8	124.4	117.133		165.1	108.5	109.2	127.6		70.8	66.2	61.1	66.0333		0.563745	-1.77385	0.0997203		1.08936	1.08936	0.747022		0.517503	-1.93236	0.0314552
High	Master Protein	Q91VS7	Microsomal glutathione S-transferase 1 OS=Mus musculus GN=Mgst1 PE=1 SV=3	0	32.272	26.4516	3	7	3	1	155	17.5	9.66		6.197	0	146	3		98.9		73.1	145.7	196.2	138.333		59	129.7	116.1	101.6		79.5	53.4	48.4	60.4333		0.436867	-2.28902	0.103053		0.734458	-1.36155	0.428924		0.594816	-1.68119	0.157499
High	Master Protein	P14873	Microtubule-associated protein 1B OS=Mus musculus GN=Map1b PE=1 SV=2	0	140.396	9.82143	20	40	20	1	2464	270.1	4.83		0.671	0	627	20		83.9		215.4	184.9	99.6	166.633		78.5	71.8	115.8	88.7		44	54.8	51.4	50.0667		0.30046	-3.32823	0.0285795		0.532306	-1.87862	0.104634		0.564449	-1.77164	0.0514288
High	Master Protein	Q9CR62	Mitochondrial 2-oxoglutarate/malate carrier protein OS=Mus musculus GN=Slc25a11 PE=1 SV=3	0	34.92	31.2102	7	8	7	1	314	34.1	9.94		1.512	0	103	7		101.2		78.5	160.5	132	123.667		58	102.6	109.8	90.1333		90.9	88.6	78	85.8333		0.69407	-1.44078	0.19538		0.728841	-1.37204	0.311696		0.952293	-1.0501	0.809291
High	Master Protein	Q922Q1	Mitochondrial amidoxime reducing component 2 OS=Mus musculus GN=Marc2 PE=1 SV=1	0	97.444	34.0237	17	28	17	1	338	38.2	8.68		10.159	0	245	17		104.5		79.6	132.2	100.5	104.1		72.7	126.2	93.8	97.5667		111.1	93.1	86.2	96.8		0.929875	-1.07541	0.689689		0.93724	-1.06696	0.779479		0.992142	-1.00792	0.966658
High	Master Protein	Q791V5	Mitochondrial carrier homolog 2 OS=Mus musculus GN=Mtch2 PE=1 SV=1	0	52.775	27.3927	6	11	6	1	303	33.5	8.25		1.955	0	230	6		100		74.2	159.2	105.5	112.967		57.2	114.3	99.4	90.3		107.8	104.5	77.9	96.7333		0.8563	-1.16782	0.574142		0.799351	-1.25102	0.493857		1.07124	1.07124	0.758545
High	Master Protein	Q9CQ92	Mitochondrial fission 1 protein OS=Mus musculus GN=Fis1 PE=1 SV=1	0	19.369	17.1053	3	4	3	1	152	17	8.53		1.371	0	84	3		91.3		122.3	102.3	105.4	110		186.8	106	92.1	128.3		84.2	54.8	54.9	64.6333		0.587576	-1.70191	0.017333		1.16636	1.16636	0.576894		0.503767	-1.98504	0.110067
High	Master Protein	Q9CPQ3	Mitochondrial import receptor subunit TOM22 homolog OS=Mus musculus GN=Tomm22 PE=1 SV=3	0	41.433	51.4085	5	10	5	1	142	15.5	4.34		18.307	0	136	5		89.9		78.3	98.2	98.6	91.7		78.2	156.9	119.8	118.3		105.1	94.4	80.6	93.3667		1.01818	1.01818	0.872654		1.29008	1.29008	0.324491		0.789236	-1.26705	0.354149
High	Master Protein	Q9CYG7	Mitochondrial import receptor subunit TOM34 OS=Mus musculus GN=Tomm34 PE=1 SV=1	0	30.371	24.9191	6	6	6	1	309	34.3	9.14		0.874	0	171	6		96		147.8	180	124.8	150.867		108.4	71	78.6	86		71.6	65.5	56.2	64.4333		0.427088	-2.34144	0.00651761		0.57004	-1.75426	0.0299507		0.749225	-1.33471	0.15337
High	Master Protein	Q9QYA2	Mitochondrial import receptor subunit TOM40 homolog OS=Mus musculus GN=Tomm40 PE=1 SV=3	0	18.385	15.5125	4	4	4	1	361	37.9	7.74		0.778	0	67	4		100.6		66.5	110.1	96.8	91.1333		71.8	170.6	129.1	123.833		96.8	78	79.6	84.8		0.930505	-1.07469	0.679411		1.35881	1.35881	0.356681		0.684791	-1.4603	0.253189
High	Master Protein	Q9CZW5	Mitochondrial import receptor subunit TOM70 OS=Mus musculus GN=Tomm70 PE=1 SV=2	0	32.036	18.1669	7	9	7	1	611	67.5	7.53	Acetyl [K5(100)]	0.565	0	80	7		97.2		100.1	154.9	118.9	124.633		88	129.5	117.9	111.8		72.8	56.5	64.3	64.5333		0.517786	-1.9313	0.0230099		0.897031	-1.11479	0.561237		0.577221	-1.73244	0.0233079
High	Master Protein	Q9WVA3	Mitotic checkpoint protein BUB3 OS=Mus musculus GN=Bub3 PE=1 SV=2	0	16.758	15.9509	3	4	3	1	326	36.9	6.84		0.668	0	70	3		98.8		81.6	103.9	92.1	92.5333		115	103.1	135.7	117.933		86.7	87.6	95.5	89.9333		0.971902	-1.02891	0.729941		1.2745	1.2745	0.0917185		0.762578	-1.31134	0.047788
High	Master Protein	P10404	MLV-related proviral Env polyprotein OS=Mus musculus PE=1 SV=3	0	220.002	37.4415	22	81	22	1	641	69.6	7.96		9	0	1327	22		83.8		132.6	77.5	108.3	106.133		177.5	133.3	118.4	143.067		74.4	46.6	47.8	56.2667		0.530151	-1.88626	0.0530727		1.34799	1.34799	0.19649		0.39329	-2.54265	0.012109
High	Master Protein	P26041	Moesin OS=Mus musculus GN=Msn PE=1 SV=3	0	95.332	36.5685	21	41	11	1	577	67.7	6.6		3.732	0	253	21		95.4		134.3	87.8	97.1	106.4		127.9	117.4	91.6	112.3		94.9	72.8	80.9	82.8667		0.778822	-1.28399	0.205999		1.05545	1.05545	0.757403		0.737904	-1.35519	0.0792261
High	Master Protein	Q99LR1	Monoacylglycerol lipase ABHD12 OS=Mus musculus GN=Abhd12 PE=1 SV=2	0	124.91	38.6935	14	64	14	1	398	45.2	8.72		28.936	0	516	14		87		164.6	119.5	178.5	154.2		58.5	142.9	91	97.4667		60.8	51	46.1	52.6333		0.341332	-2.9297	0.00518177		0.63208	-1.58208	0.134951		0.540014	-1.8518	0.146821
High	Master Protein	P53986	Monocarboxylate transporter 1 OS=Mus musculus GN=Slc16a1 PE=1 SV=1	0	74.432	13.1846	10	26	10	1	493	53.2	7.47		5.449	0	209	10		117		40.9	35.5	42.2	39.5333		89	125.3	59.5	91.2667		227.2	183.7	79.7	163.533		4.13659	4.13659	0.047311		2.3086	2.3086	0.0539235		1.79182	1.79182	0.204461
High	Master Protein	O70451	Monocarboxylate transporter 2 OS=Mus musculus GN=Slc16a7 PE=1 SV=1	0	15.797	6.81818	4	6	4	1	484	52.6	9.31		0.73	0	83	4		108.9		58.1	68.5	89.9	72.1667		68.3	156.8	95.1	106.733		144.3	145.8	64.4	118.167		1.63741	1.63741	0.181454		1.47898	1.47898	0.281966		1.10712	1.10712	0.775899
High	Master Protein	Q9CWP6	Motile sperm domain-containing protein 2 OS=Mus musculus GN=Mospd2 PE=1 SV=2	0	28.509	14.0927	7	8	7	1	518	59.8	5.67		0.778	0	87	7		98.1		120.8	150.9	182.7	151.467		84.9	102.7	66.5	84.7		71.3	59.5	62.8	64.5333		0.426056	-2.34711	0.00882073		0.559199	-1.78827	0.0321261		0.761905	-1.3125	0.141384
High	Master Protein	O35379	Multidrug resistance-associated protein 1 OS=Mus musculus GN=Abcc1 PE=1 SV=1	0	25.073	6.67539	8	9	8	1	1528	171.1	7.36		0.23	0	96	8		92.5		109.1	100.3	174.8	128.067		101.9	84.9	73	86.6		101.1	85.8	76.6	87.8333		0.685841	-1.45806	0.176819		0.67621	-1.47883	0.171924		1.01424	1.01424	0.916259
High	Master Protein	Q9DCL9	Multifunctional protein ADE2 OS=Mus musculus GN=Paics PE=1 SV=4	0	41.267	14.8235	6	9	6	1	425	47	7.23		0.887	0	152	6		100.3		119.5	106.2	113	112.9		111.8	93.8	83.2	96.2667		84.3	93	94.8	90.7		0.803366	-1.24476	0.0115317		0.852672	-1.17278	0.144507		0.942175	-1.06137	0.567868
High	Master Protein	Q78HU3	Multivesicular body subunit 12A OS=Mus musculus GN=Mvb12a PE=1 SV=1	0	11.043	9.9631	2	2	2	1	271	28.7	9.11		0.389	0	81	2		105.8		123.1	154.2	112.5	129.933		77.4	88.9	124.2	96.8333		83.5	74.3	55.9	71.2333		0.54823	-1.82405	0.0170164		0.745254	-1.34182	0.153723		0.735628	-1.35938	0.190306
High	Master Protein	P28665	Murinoglobulin-1 OS=Mus musculus GN=Mug1 PE=1 SV=3	0	422.484	39.5664	49	140	26	1	1476	165.2	6.42		10.117	30	1549	49		106.5		68.2	50.7	53.2	57.3667		153.8	79.3	72.9	102		133.1	143.8	138.5	138.467		2.41371	2.41371	0.000206995		1.77804	1.77804	0.167845		1.35752	1.35752	0.235606
High	Master Protein	P28666	Murinoglobulin-2 OS=Mus musculus GN=Mug2 PE=1 SV=2	0	194.837	23.8456	31	75	8	1	1451	162.3	6.74		2.584	0	807	31		108.4		51.2	65.9	53.8	56.9667		134.6	111.1	96.1	113.933		122	143.7	113.3	126.333		2.21767	2.21767	0.00236322		2	2	0.00921296		1.10884	1.10884	0.437608
High	Master Protein	O35682	Myeloid-associated differentiation marker OS=Mus musculus GN=Myadm PE=1 SV=2	0	18.224	13.4375	4	11	4	1	320	35.3	8.31		1.154	0	225	4		105		99.5	73	106.4	92.9667		116.1	82.1	72	90.0667		153.7	108.4	83.8	115.3		1.24023	1.24023	0.383958		0.968806	-1.0322	0.871182		1.28016	1.28016	0.360079
High	Master Protein	Q69ZN7	Myoferlin OS=Mus musculus GN=Myof PE=1 SV=2	0	566.465	49.6582	92	135	90	1	2048	233.2	6.16		5.72	3	1448	92		100.2		99.6	89	128.6	105.733		113	94.8	73.3	93.7		125.9	88.9	86.7	100.5		0.950504	-1.05207	0.778231		0.886192	-1.12842	0.505847		1.07257	1.07257	0.711617
High	Master Protein	Q6PDN3	Myosin light chain kinase, smooth muscle OS=Mus musculus GN=Mylk PE=1 SV=3	0	175.735	20.1443	32	50	32	1	1941	212.8	6.25		1.04	0	485	32		127.7		51.3	58	49.2	52.8333		52.4	49.8	58.1	53.4333		147.1	207.4	199	184.5		3.49211	3.49211	0.00229548		1.01136	1.01136	0.876137		3.4529	3.4529	0.00232261
High	Master Protein	Q60605	Myosin light polypeptide 6 OS=Mus musculus GN=Myl6 PE=1 SV=3	0	59.12	66.8874	9	17	9	1	151	16.9	4.65		14.199	0	183	9		102.2		137.6	108.5	97.1	114.4		77.8	87.8	137.9	101.167		74.8	68.7	107.6	83.7		0.731643	-1.36679	0.14645		0.884324	-1.13081	0.58255		0.827348	-1.20868	0.474873
High	Master Protein	Q3THE2	Myosin regulatory light chain 12B OS=Mus musculus GN=Myl12b PE=1 SV=2	0	24.971	34.3023	4	4	2	1	172	19.8	4.84		1.31	2	90	4		105.9		112	124.2	88.4	108.2		60.7	100.8	151.9	104.467		85.5	78.6	92	85.3667		0.788971	-1.26747	0.111048		0.965496	-1.03574	0.901782		0.817167	-1.22374	0.513523
High	Master Protein	O08638	Myosin-11 OS=Mus musculus GN=Myh11 PE=1 SV=1	0	252.251	25.8114	40	58	30	1	1972	226.9	5.45		1.53	0	897	40		116.4		88	90.9	76.6	85.1667		68	74.6	97.8	80.1333		116.8	132.1	138.8	129.233		1.51742	1.51742	0.00492135		0.9409	-1.06281	0.64232		1.61273	1.61273	0.0116141
High	Master Protein	Q8VDD5	Myosin-9 OS=Mus musculus GN=Myh9 PE=1 SV=4	0	406.669	37.8571	65	107	55	1	1960	226.2	5.66	Acetyl [K8; K14]	3.753	10	1550	65		98.3		107.6	122	75.4	101.667		69.1	87.1	137.2	97.8		116.4	105	81.9	101.1		0.994426	-1.00561	0.975166		0.961967	-1.03954	0.882687		1.03374	1.03374	0.891737
High	Master Protein	P26645	Myristoylated alanine-rich C-kinase substrate OS=Mus musculus GN=Marcks PE=1 SV=2	0	37.472	27.5081	7	24	7	1	309	29.6	4.34		2.415	0	202	7		90.3		135.5	38.2	153.2	108.967		106.4	114	42	87.4667		186.6	77.9	56	106.833		0.980422	-1.01997	0.970343		0.802692	-1.24581	0.638955		1.22142	1.22142	0.697781
High	Master Protein	Q64191	N(4)-(beta-N-acetylglucosaminyl)-L-asparaginase OS=Mus musculus GN=Aga PE=1 SV=1	0	14.213	11.8497	3	3	3	1	346	37	6.44		0.413	0	95	3		43.2		213.6	96.1	170.3	160		114.4	173.1	85.5	124.333		28.3	55.5	20.1	34.6333		0.216458	-4.61983	0.0251578		0.777083	-1.28686	0.452591		0.278552	-3.58999	0.0324451
High	Master Protein	P70441	Na(+)/H(+) exchange regulatory cofactor NHE-RF1 OS=Mus musculus GN=Slc9a3r1 PE=1 SV=3	0	45.147	36.338	12	14	12	1	355	38.6	5.9		2.162	0	122	12		100.7		114.8	54.7	91	86.8333		107.5	112.6	70.6	96.9		169.2	106.6	72.3	116.033		1.33628	1.33628	0.430283		1.11593	1.11593	0.669889		1.19745	1.19745	0.574064
High	Master Protein	Q9JIL4	Na(+)/H(+) exchange regulatory cofactor NHE-RF3 OS=Mus musculus GN=Pdzk1 PE=1 SV=1	0	225.462	70.5202	29	58	29	1	519	56.5	5.43		15.238	0	429	29		79.2		253.5	105.5	229.4	196.133		78.9	64.2	54.3	65.8		45	46.8	43.2	45		0.229436	-4.35852	0.0300576		0.335486	-2.98075	0.0483742		0.683891	-1.46222	0.045
High	Master Protein	Q9CZR2	N-acetylated-alpha-linked acidic dipeptidase 2 OS=Mus musculus GN=Naalad2 PE=1 SV=2	0	229.97	38.7838	30	62	28	1	740	82.7	8.37		9.55	2	800	30		95.6		99.9	93	122.8	105.233		130.6	106.7	87	108.1		106.9	81.5	76	88.1333		0.837504	-1.19402	0.261881		1.02724	1.02724	0.862204		0.815294	-1.22655	0.274826
High	Master Protein	Q80VA0	N-acetylgalactosaminyltransferase 7 OS=Mus musculus GN=Galnt7 PE=1 SV=2	0	171.272	47.4886	28	45	28	1	657	75.4	7.93		4.9	0	493	28		87.9		90.9	93.3	112.2	98.8		79.3	223.8	134.9	146		64.3	64.2	49.3	59.2667		0.599865	-1.66704	0.00918344		1.47773	1.47773	0.330173		0.405936	-2.46344	0.11009
High	Master Protein	Q8JZV7	N-acetylglucosamine-6-phosphate deacetylase OS=Mus musculus GN=Amdhd2 PE=1 SV=1	0	32.868	15.8924	4	6	4	1	409	43.5	6.23		0.874	0	110	4		112		64.5	57.7	55.1	59.1		55.1	65.1	81.9	67.3667		104.3	184.9	219.6	169.6		2.86971	2.86971	0.032137		1.13988	1.13988	0.375943		2.51757	2.51757	0.0433311
High	Master Protein	P23336	N-acetyllactosaminide alpha-1,3-galactosyltransferase OS=Mus musculus GN=Ggta1 PE=2 SV=1	0	24.135	20.3046	5	5	5	1	394	46.4	6.54		0.616	0	109	5		96.1		116.9	97.8	102.6	105.767		87.1	120.9	98.9	102.3		110.5	84	85.1	93.2		0.881185	-1.13484	0.292833		0.967223	-1.03389	0.777077		0.911046	-1.09764	0.527107
High	Master Protein	Q7TN73	N-acetylneuraminate 9-O-acetyltransferase OS=Mus musculus GN=Casd1 PE=2 SV=1	0	61.466	12.1706	6	11	6	1	797	91.5	8.76		0.571	0	185	6		83.4		185.6	132.4	221.7	179.9		54.6	120.2	90.7	88.5		45.3	35.2	30.8	37.1		0.206226	-4.84906	0.00557238		0.49194	-2.03277	0.0466552		0.419209	-2.38544	0.0574079
High	Master Protein	Q9DCJ9	N-acetylneuraminate lyase OS=Mus musculus GN=Npl PE=1 SV=1	0	37.468	31.5625	7	8	7	1	320	35.1	8.03		1.783	0	79	7		86.2		133.7	78.3	115.4	109.133		108.9	114	93.3	105.4		84.7	102.7	82.8	90.0667		0.82529	-1.2117	0.336838		0.965791	-1.03542	0.841015		0.854522	-1.17024	0.159529
High	Master Protein	Q99KK2	N-acylneuraminate cytidylyltransferase OS=Mus musculus GN=Cmas PE=1 SV=2	0	28.11	13.4259	5	6	5	1	432	48	8.1		0.468	0	89	5		103.9		75.9	75.6	64.3	71.9333		106.7	103.9	132.8	114.467		113.7	107.6	115.7	112.333		1.56163	1.56163	0.000872926		1.59129	1.59129	0.0129578		0.981363	-1.01899	0.833655
High	Master Protein	Q61941	NAD(P) transhydrogenase, mitochondrial OS=Mus musculus GN=Nnt PE=1 SV=2	0	76.278	16.1142	13	16	13	1	1086	113.8	7.64		0.833	0	251	13		101.2		98.6	144.8	97.4	113.6		65.8	110.9	101	92.5667		96.4	88.4	95.5	93.4333		0.822477	-1.21584	0.271091		0.814847	-1.22722	0.368178		1.00936	1.00936	0.953332
High	Master Protein	Q9ERS2	NADH dehydrogenase [ubiquinone] 1 alpha subcomplex subunit 13 OS=Mus musculus GN=Ndufa13 PE=1 SV=3	0	11.921	22.9167	3	3	3	1	144	16.8	9.48		0.995	0	85	3		96		81.1	143	118.1	114.067		64.2	128.6	109.9	100.9		102.9	75.4	80.9	86.4		0.757452	-1.32022	0.235791		0.88457	-1.13049	0.642347		0.856293	-1.16782	0.52584
High	Master Protein	Q9DCS9	NADH dehydrogenase [ubiquinone] 1 beta subcomplex subunit 10 OS=Mus musculus GN=Ndufb10 PE=1 SV=3	0	28.33	43.75	6	11	6	1	176	21	8.03		3.329	0	131	6		101.3		54	155	110.1	106.367		59.8	144.7	110.5	105		97.5	90	77.3	88.2667		0.829834	-1.20506	0.576447		0.987151	-1.01302	0.973198		0.840635	-1.18958	0.545376
High	Master Protein	Q9CR61	NADH dehydrogenase [ubiquinone] 1 beta subcomplex subunit 7 OS=Mus musculus GN=Ndufb7 PE=1 SV=3	0	14.8	23.3577	2	3	2	1	137	16.3	8.18		1.371	0	78	2		94.2		72.4	100.3	110.2	94.3		92.8	91.7	88.7	91.0667		127.2	111.4	111	116.533		1.23577	1.23577	0.150193		0.965712	-1.03551	0.790469		1.27965	1.27965	0.00964166
High	Master Protein	Q9DCN2	NADH-cytochrome b5 reductase 3 OS=Mus musculus GN=Cyb5r3 PE=1 SV=3	0	158.239	59.1362	16	37	16	1	301	34.1	8.38		32.598	0	418	16		105.1		82	118.5	128.7	109.733		78	104	85.5	89.1667		117.1	93.2	87.8	99.3667		0.905529	-1.10433	0.570429		0.812576	-1.23065	0.271684		1.11439	1.11439	0.438387
High	Master Protein	P06801	NADP-dependent malic enzyme OS=Mus musculus GN=Me1 PE=1 SV=2	0	153.376	46.8531	19	38	19	1	572	63.9	7.44		6.627	0	695	19		123.7		44.4	42.7	34.9	40.6667		52.8	56.4	90.9	66.7		119.9	176.9	257.4	184.733		4.54262	4.54262	0.0227111		1.64016	1.64016	0.10554		2.76962	2.76962	0.0472983
High	Master Protein	P37040	NADPH--cytochrome P450 reductase OS=Mus musculus GN=Por PE=1 SV=2	0	141.745	42.3304	21	34	21	1	678	77	5.53		4.957	0	241	21		97.7		109.8	120.8	180.3	136.967		85.7	100.9	82.7	89.7667		83.5	67.9	70.7	74.0333		0.540521	-1.85007	0.0484541		0.655391	-1.52581	0.105132		0.824731	-1.21252	0.100724
High	Master Protein	Q80UM3	N-alpha-acetyltransferase 15, NatA auxiliary subunit OS=Mus musculus GN=Naa15 PE=1 SV=1	0	30.999	14.7977	10	10	10	1	865	100.9	7.62		0.45	0	123	10		87.3		124.3	101.1	85.1	103.5		140.1	90.1	112.5	114.233		78.2	92.1	89.1	86.4667		0.835427	-1.19699	0.233183		1.1037	1.1037	0.590985		0.75693	-1.32113	0.13907
High	Master Protein	O09043	Napsin-A OS=Mus musculus GN=Napsa PE=1 SV=1	0	35.825	17.4224	4	8	4	1	419	45.5	7.5		1.371	0	206	4		110.3		77.3	64.9	64.3	68.8333		69.2	62.5	62.5	64.7333		150.6	154.5	184	163.033		2.36852	2.36852	0.00115593		0.940436	-1.06334	0.440223		2.51854	2.51854	0.000801661
High	Master Protein	Q8BHG1	Nardilysin OS=Mus musculus GN=Nrdc PE=1 SV=1	0	30.984	7.75194	7	7	7	1	1161	132.8	4.87		0.281	0	109	7		106		95.2	67.4	54.1	72.2333		182.7	94.5	117.7	131.633		104.8	90.2	87.5	94.1667		1.30365	1.30365	0.173119		1.82234	1.82234	0.110272		0.715371	-1.39788	0.236653
High	Master Protein	P28660	Nck-associated protein 1 OS=Mus musculus GN=Nckap1 PE=1 SV=2	0	33.922	9.57447	10	13	10	1	1128	128.7	6.62		0.492	0	111	10		104.4		77.4	109.5	74.3	87.0667		80.1	80.7	86.6	82.4667		135.2	132.1	119.8	129.033		1.48201	1.48201	0.0262655		0.947167	-1.05578	0.708215		1.56467	1.56467	0.000822429
High	Master Protein	Q8C878	NEDD8-activating enzyme E1 catalytic subunit OS=Mus musculus GN=Uba3 PE=1 SV=2	0	25.195	28.7879	8	8	8	1	462	51.7	5.45		1.089	0	80	8		90.7		116.7	84.7	78.5	93.3		117	99.2	112.5	109.567		100.3	100.9	99.5	100.233		1.07431	1.07431	0.589692		1.17435	1.17435	0.27859		0.914816	-1.09312	0.156542
High	Master Protein	Q8VBW6	NEDD8-activating enzyme E1 regulatory subunit OS=Mus musculus GN=Nae1 PE=1 SV=1	0	22.246	13.1086	4	4	4	1	534	60.2	5.52		0.374	0	114	4		85.5		88.1	78.3	71.8	79.4		158.4	113.6	110.8	127.6		99.8	86.7	107	97.8333		1.23216	1.23216	0.0723219		1.60705	1.60705	0.0404274		0.766719	-1.30426	0.146041
High	Master Protein	P61082	NEDD8-conjugating enzyme Ubc12 OS=Mus musculus GN=Ube2m PE=1 SV=1	0	12.59	17.4863	3	4	3	1	183	20.9	7.69		1.154	0	67	3		97.3		93.3	118.7	87.9	99.9667		123.1	115.2	114.7	117.667		84.8	89.2	75.8	83.2667		0.832944	-1.20056	0.179651		1.17706	1.17706	0.147616		0.707649	-1.41313	0.0019925
High	Master Protein	Q8C4Y3	Negative elongation factor B OS=Mus musculus GN=Nelfb PE=1 SV=2	0	11.586	5.86207	2	2	2	1	580	65.6	6.02		0.133	0	82	2		94.4		116	111.4	101	109.467		149	103.9	110.9	121.267		74.9	75.7	62.7	71.1		0.649513	-1.53962	0.00329155		1.1078	1.1078	0.467084		0.586311	-1.70558	0.026564
High	Master Protein	Q61391	Neprilysin OS=Mus musculus GN=Mme PE=1 SV=3	0	399.374	48.8	39	157	39	1	750	85.6	5.81		51.166	0	1978	39		95		44.9	41.4	48.3	44.8667		156.8	218.7	104	159.833		137.1	84	69.7	96.9333		2.16048	2.16048	0.0648341		3.56241	3.56241	0.0257643		0.606465	-1.6489	0.181854
High	Master Protein	Q6ZWQ0	Nesprin-2 OS=Mus musculus GN=Syne2 PE=1 SV=2	0	45.478	2.63311	14	14	14	1	6874	782.2	5.33		0.071	0	103	14		105.3		93.8	110.4	56.1	86.7667		111.8	88.2	119.2	106.4		102.4	111.1	101.7	105.067		1.21091	1.21091	0.325611		1.22628	1.22628	0.35039		0.987469	-1.01269	0.898599
High	Master Protein	Q9EPN1	Neurobeachin OS=Mus musculus GN=Nbea PE=1 SV=1	0	27.805	3.81471	7	9	3	1	2936	326.5	6.2		0.126	0	74	7		98.2		104.1	104	94.5	100.867		90	68.4	76.2	78.2		113.8	124	126.7	121.5		1.20456	1.20456	0.0150878		0.775281	-1.28986	0.0327417		1.55371	1.55371	0.00433392
High	Master Protein	P35803	Neuronal membrane glycoprotein M6-b OS=Mus musculus GN=Gpm6b PE=1 SV=2	0	26.741	13.1098	5	9	5	1	328	36.2	6.14		2.162	0	70	5		83.7		95	49.2	97.6	80.6		229.1	170.5	94.4	164.667		74.4	58.6	47.7	60.2333		0.747312	-1.33813	0.309791		2.04301	2.04301	0.116174		0.365789	-2.73381	0.0583806
High	Master Protein	P97333	Neuropilin-1 OS=Mus musculus GN=Nrp1 PE=1 SV=2	0	14.513	4.22535	2	3	2	1	923	102.9	5.9		0.158	0	73	2		80.3		155.4	103.3	135.4	131.367		130.5	60.9	69	86.8		95.5	81	88.6	88.3667		0.672672	-1.48661	0.052357		0.660746	-1.51344	0.170471		1.01805	1.01805	0.947528
High	Master Protein	P97300	Neuroplastin OS=Mus musculus GN=Nptn PE=1 SV=3	0	40.825	18.8917	8	21	8	1	397	44.3	7.74		2.481	0	107	8		93.5		109.6	99.4	146.7	118.567		101.7	111.2	73.2	95.3667		109	82.5	73.1	88.2		0.743885	-1.34429	0.165884		0.804329	-1.24327	0.274882		0.924851	-1.08125	0.671364
High	Master Protein	P51912	Neutral amino acid transporter B(0) OS=Mus musculus GN=Slc1a5 PE=1 SV=2	0	64.482	20.2532	9	22	9	1	553	58.4	7.84		2.594	0	347	9		93.7		117.9	90.5	165.5	124.633		117.6	136.3	86.3	113.4		82.7	57.1	52.4	64.0667		0.514041	-1.94537	0.0640013		0.909869	-1.09906	0.691513		0.564962	-1.77003	0.0467865
High	Master Protein	P57716	Nicastrin OS=Mus musculus GN=Ncstn PE=1 SV=3	0	61.906	18.5028	12	22	12	1	708	78.4	6.09		1.371	0	268	12		93.7		109.1	99.6	159.9	122.867		120.2	111.5	80.3	104		97.2	69.1	59.4	75.2333		0.612317	-1.63314	0.0950909		0.846446	-1.18141	0.445102		0.723397	-1.38237	0.157933
High	Master Protein	Q99KQ4	Nicotinamide phosphoribosyltransferase OS=Mus musculus GN=Nampt PE=1 SV=1	0	17.601	9.36864	4	5	4	1	491	55.4	7.15		0.45	0	82	4		95		98.8	91.6	98.3	96.2333		143.7	122.8	97.4	121.3		69.9	84.5	97.9	84.1		0.873918	-1.14427	0.222657		1.26048	1.26048	0.138795		0.693322	-1.44233	0.0760987
High	Master Protein	O35604	Niemann-Pick C1 protein OS=Mus musculus GN=Npc1 PE=1 SV=2	0	27.003	4.15035	5	8	5	1	1277	142.8	5.71		0.372	0	88	5		93.8		144.4	134.2	148.7	142.433		92.8	80.1	65.6	79.5		101.3	79.2	60	80.1667		0.562836	-1.77672	0.00798987		0.558156	-1.79161	0.00216185		1.00839	1.00839	0.965019
High	Master Protein	Q8K2T1	NmrA-like family domain-containing protein 1 OS=Mus musculus GN=Nmral1 PE=1 SV=1	0	33.69	29.4498	7	7	7	1	309	34.4	6.86	Acetyl [K5]	1.239	0	85	7		89.6		101.7	149.9	89.7	113.767		97.7	87	127.9	104.2		76.4	96.8	83.2	85.4667		0.751245	-1.33112	0.217391		0.91591	-1.09181	0.687408		0.820218	-1.21919	0.241447
High	Master Protein	Q6GQT9	Nodal modulator 1 OS=Mus musculus GN=Nomo1 PE=1 SV=1	0	16.076	4.44811	3	3	3	1	1214	133.3	6.09		0.098	0	88	3		86.5		69.4	137.8	79.9	95.7		85.6	86.9	85.3	85.9333		111.4	153.1	104.1	122.867		1.28387	1.28387	0.357978		0.897945	-1.11365	0.669992		1.42979	1.42979	0.0728758
High	Master Protein	Q99K48	Non-POU domain-containing octamer-binding protein OS=Mus musculus GN=Nono PE=1 SV=3	0	47.882	23.6786	15	19	13	1	473	54.5	8.95		3.047	0	110	15		98.5		102	177.1	87.1	122.067		95.6	93.5	134.4	107.833		65.7	75.4	70.6	70.5667		0.578099	-1.72981	0.139621		0.883397	-1.13199	0.668626		0.654405	-1.52811	0.0517746
High	Master Protein	Q9EQC5	N-terminal kinase-like protein OS=Mus musculus GN=Scyl1 PE=1 SV=1	0	63.321	14.0199	7	10	7	1	806	89.1	6.44		0.668	0	189	7		92.9		119	147.8	107.6	124.8		130.7	88.7	118	112.467		61.8	74.3	59.3	65.1333		0.521902	-1.91607	0.00965731		0.901175	-1.10966	0.51425		0.579135	-1.72671	0.0234588
High	Master Protein	Q02819	Nucleobindin-1 OS=Mus musculus GN=Nucb1 PE=1 SV=2	0	137.513	51.4161	22	45	22	1	459	53.4	5.07		9	0	510	22		88.2		75.9	94.9	249.6	140.133		51.5	199.9	86.1	112.5		59.4	48.1	46.4	51.3		0.36608	-2.73164	0.182575		0.802807	-1.24563	0.716807		0.456	-2.19298	0.245541
High	Master Protein	P81117	Nucleobindin-2 OS=Mus musculus GN=Nucb2 PE=1 SV=2	0	292.053	62.1429	31	114	31	1	420	50.3	5.15		145.78	0	1448	31		83.2		48.1	62.8	190	100.3		70.4	286	121.2	159.2		60.9	40.3	37.2	46.1333		0.459953	-2.17413	0.30115		1.58724	1.58724	0.498102		0.289782	-3.45087	0.159376
High	Master Protein	P09405	Nucleolin OS=Mus musculus GN=Ncl PE=1 SV=2	0	157.389	39.4625	27	56	27	1	707	76.7	4.75		5.026	0	655	27		100.5		121.1	229.7	69.9	140.233		66.9	87.9	116.9	90.5667		68.1	74	64.9	69		0.492037	-2.03237	0.205656		0.645828	-1.5484	0.370644		0.76187	-1.31256	0.217216
High	Master Protein	Q61937	Nucleophosmin OS=Mus musculus GN=Npm1 PE=1 SV=1	0	102.9	36.3014	12	36	12	1	292	32.5	4.77		13.678	0	367	12		92.3		112.2	131	73.9	105.7		99.6	102.6	131	111.067		96.1	87.3	74.1	85.8333		0.812047	-1.23146	0.331082		1.05077	1.05077	0.797324		0.772809	-1.29398	0.100732
High	Master Protein	P15532	Nucleoside diphosphate kinase A OS=Mus musculus GN=Nme1 PE=1 SV=1	0	98.207	71.0526	12	59	5	1	152	17.2	7.37		48.239	0	280	12		89.6		100.3	87.4	79.9	89.2		162.7	114.6	128.7	135.333		72	85.9	78.9	78.9333		0.884903	-1.13007	0.226114		1.51719	1.51719	0.0406462		0.583251	-1.71453	0.019049
High	Master Protein	Q01768	Nucleoside diphosphate kinase B OS=Mus musculus GN=Nme2 PE=1 SV=1	0	83.679	69.0789	12	58	5	1	152	17.4	7.5		36.276	8	139	12		96.6		114.2	64.2	88.5	88.9667		160.4	125	114.6	133.333		55.2	65.4	115.9	78.8333		0.8861	-1.12854	0.690686		1.49869	1.49869	0.0909349		0.59125	-1.69133	0.079728
High	Master Protein	P28656	Nucleosome assembly protein 1-like 1 OS=Mus musculus GN=Nap1l1 PE=1 SV=2	0	35.165	24.0409	7	9	5	1	391	45.3	4.46		2.162	2	126	7		94.8		121.6	95.4	91.7	102.9		132.5	124.8	119	125.433		73.8	70.8	75.7	73.4333		0.713638	-1.40127	0.0363691		1.21898	1.21898	0.091508		0.585437	-1.70813	0.000236059
High	Master Protein	Q9CRD0	OCIA domain-containing protein 1 OS=Mus musculus GN=Ociad1 PE=1 SV=1	0	12.326	16.1943	2	4	2	1	247	27.6	7.81		0.359	0	71	2		113.8		70.6	114.5	102.1	95.7333		40.6	141.7	84.5	88.9333		117.4	103.9	110.9	110.733		1.15669	1.15669	0.333059		0.928969	-1.07646	0.842365		1.24513	1.24513	0.501308
High	Master Protein	Q3UU35	Ovostatin homolog OS=Mus musculus GN=Ovos PE=2 SV=2	0	130.385	21.2912	26	38	26	1	1456	162.2	5.26		1.764	0	395	26		124		52.7	41.4	42.2	45.4333		42.9	47.8	48.2	46.3		136.7	220	244.3	200.333		4.40939	4.40939	0.00913824		1.01908	1.01908	0.839843		4.32685	4.32685	0.00916289
High	Master Protein	O54901	OX-2 membrane glycoprotein OS=Mus musculus GN=Cd200 PE=1 SV=1	0	32.746	19.0647	4	6	4	1	278	31.2	8.79		1.894	0	119	4		94.2		117.9	110.2	179.8	135.967		107.8	98.5	63	89.7667		91.7	73.9	63	76.2		0.560431	-1.78434	0.0642264		0.660211	-1.51467	0.149209		0.848867	-1.17804	0.444476
High	Master Protein	Q4KMM3	Oxidation resistance protein 1 OS=Mus musculus GN=Oxr1 PE=1 SV=3	0	16.321	8.19861	4	5	4	1	866	95.9	5.33		0.243	0	74	4		95.8		184.5	171.3	128.9	161.567		94.8	74.7	85.3	84.9333		57.5	55.8	51.4	54.9		0.339798	-2.94293	0.00320146		0.525686	-1.90228	0.012469		0.646389	-1.54706	0.00783269
High	Master Protein	Q3B7Z2	Oxysterol-binding protein 1 OS=Mus musculus GN=Osbp PE=1 SV=3	0	65.167	29.0683	16	20	16	1	805	88.7	7.2		1.223	0	129	16		91.6		113.4	89.9	79.9	94.4		179.6	80.7	92.9	117.733		91.3	93	87.7	90.6667		0.960452	-1.04118	0.729151		1.24718	1.24718	0.514658		0.770102	-1.29853	0.434226
High	Master Protein	Q8BX94	Oxysterol-binding protein-related protein 2 OS=Mus musculus GN=Osbpl2 PE=1 SV=1	0	19.351	14.6694	4	4	4	1	484	55.3	6.2		0.359	0	71	4		75.6		140.3	110.6	101.6	117.5		255.8	75	83.2	138		47.9	57.6	52.4	52.6333		0.447943	-2.23243	0.00571123		1.17447	1.17447	0.750178		0.381401	-2.62191	0.221566
High	Master Protein	Q9JJX6	P2X purinoceptor 4 OS=Mus musculus GN=P2rx4 PE=1 SV=1	0	27.354	19.3299	6	8	6	1	388	43.4	7.99		1.081	0	79	6		94.8		139.6	111.3	118.4	123.1		103.7	93.8	73.3	90.2667		115.8	79.5	69.8	88.3667		0.717845	-1.39306	0.101264		0.733279	-1.36374	0.0564105		0.978951	-1.0215	0.914477
High	Master Protein	O88531	Palmitoyl-protein thioesterase 1 OS=Mus musculus GN=Ppt1 PE=1 SV=2	0	46.199	26.1438	6	12	6	1	306	34.5	8		1.955	0	232	6		109.3		107.6	89.6	69	88.7333		139.7	63.6	68.3	90.5333		125.4	98.5	128.9	117.6		1.32532	1.32532	0.121343		1.02029	1.02029	0.950099		1.29897	1.29897	0.36364
High	Master Protein	Q0EEE2	Patched domain-containing protein 3 OS=Mus musculus GN=Ptchd3 PE=1 SV=1	0	26.64	7.72627	5	9	5	1	906	101.7	5.45		0.365	0	92	5		98.8		55.1	79.8	94.4	76.4333		84.9	135.2	102	107.367		152.9	107.8	89	116.567		1.52508	1.52508	0.144354		1.40471	1.40471	0.17338		1.08569	1.08569	0.721321
High	Master Protein	Q3TJD7	PDZ and LIM domain protein 7 OS=Mus musculus GN=Pdlim7 PE=1 SV=1	0	15.02	9.40919	3	4	3	1	457	50.1	8.47		0.346	0	70	3		122.9		50.7	133.5	47.2	77.1333		49.8	51.2	87.3	62.7667		100.4	171.5	185.5	152.467		1.97666	1.97666	0.122673		0.813742	-1.22889	0.66473		2.4291	2.4291	0.0367054
High	Master Protein	Q8BFY6	Peflin OS=Mus musculus GN=Pef1 PE=1 SV=1	0	39.591	22.1818	6	10	6	1	275	29.2	6.3		6.743	0	149	6		107.1		75.6	248	109.5	144.367		58.1	62.6	154.4	91.7		57.6	60.2	66.9	61.5667		0.42646	-2.34488	0.19195		0.635188	-1.57434	0.439115		0.671392	-1.48944	0.39292
High	Master Protein	Q9JI78	Peptide-N(4)-(N-acetyl-beta-glucosaminyl)asparagine amidase OS=Mus musculus GN=Ngly1 PE=1 SV=2	0	12.667	5.52995	3	4	3	1	651	74.2	6.89		0.227	0	69	3		109		100.2	104.3	63	89.1667		107.7	82.6	85.8	92.0333		105.8	126.7	114.9	115.8		1.29869	1.29869	0.139359		1.03215	1.03215	0.8607		1.25824	1.25824	0.0750991
High	Master Protein	P17742	Peptidyl-prolyl cis-trans isomerase A OS=Mus musculus GN=Ppia PE=1 SV=2	0	116.168	93.2927	19	103	18	1	164	18	7.9		371.759	1	809	19		82.3		176.1	81.3	167.2	141.533		87.2	117.3	76.4	93.6333		83.5	70.7	58	70.7333		0.499764	-2.00094	0.0851775		0.661564	-1.51157	0.215785		0.755429	-1.32375	0.184073
High	Master Protein	P24369	Peptidyl-prolyl cis-trans isomerase B OS=Mus musculus GN=Ppib PE=1 SV=2	0	86.446	53.2407	12	20	11	1	216	23.7	9.55		17.478	0	214	12		89.3		146.7	130.5	211.1	162.767		67.4	145.6	96.1	103.033		43.8	35.5	34.1	37.8		0.232234	-4.306	0.00728774		0.633012	-1.57975	0.149874		0.366872	-2.72575	0.047275
High	Master Protein	Q9D1M7	Peptidyl-prolyl cis-trans isomerase FKBP11 OS=Mus musculus GN=Fkbp11 PE=1 SV=1	0	30.311	23.3831	4	6	4	1	201	22.1	9.36		2.981	0	88	4		96		103.5	174	243.3	173.6		67.8	81.6	79.4	76.2667		57.8	49.9	46.6	51.4333		0.296275	-3.37524	0.039282		0.439324	-2.27622	0.0744906		0.674388	-1.48283	0.0101631
High	Master Protein	P30416	Peptidyl-prolyl cis-trans isomerase FKBP4 OS=Mus musculus GN=Fkbp4 PE=1 SV=5	0	49.317	22.9258	10	14	10	1	458	51.5	5.72		1.477	0	146	10		90.3		120.8	84.9	83	96.2333		134.1	130.1	113.8	126		87.1	82.8	73.1	81		0.841704	-1.18807	0.305471		1.30932	1.30932	0.0967732		0.642857	-1.55556	0.00381155
High	Master Protein	Q64378	Peptidyl-prolyl cis-trans isomerase FKBP5 OS=Mus musculus GN=Fkbp5 PE=1 SV=1	0	92.506	39.9123	17	27	17	1	456	50.9	7.8		3.758	0	329	17		106.8		112.1	170.9	84.8	122.6		107.6	82.3	115.2	101.7		61.5	84.4	74.3	73.4		0.598695	-1.6703	0.134201		0.829527	-1.20551	0.486321		0.721731	-1.38556	0.0769746
High	Master Protein	Q8R2Y8	Peptidyl-tRNA hydrolase 2, mitochondrial OS=Mus musculus GN=Ptrh2 PE=1 SV=1	0	29.344	35.3591	4	5	4	1	181	19.5	7.42		1.31	0	145	4		88.2		84.9	131.4	117.6	111.3		77.4	112.3	98.4	96.0333		105.2	99.4	85.2	96.6		0.867925	-1.15217	0.382958		0.862833	-1.15897	0.422865		1.0059	1.0059	0.963865
High	Master Protein	Q8CGN5	Perilipin-1 OS=Mus musculus GN=Plin1 PE=1 SV=2	0	71.214	32.4952	11	13	11	1	517	55.6	7.01	Acetyl [K5]	1.352	0	214	11		106.9		48.2	71.1	55	58.1		88.3	82.1	69	79.8		199.6	127	152.8	159.8		2.75043	2.75043	0.0103452		1.37349	1.37349	0.0704662		2.00251	2.00251	0.0220239
High	Master Protein	Q9DBG5	Perilipin-3 OS=Mus musculus GN=Plin3 PE=1 SV=1	0	78.881	38.4439	10	15	10	1	437	47.2	5.62		2.29	0	295	10		99.6		94.4	123.2	102.4	106.667		98	87.8	77	87.6		119.2	97.6	100.9	105.9		0.992813	-1.00724	0.9473		0.82125	-1.21766	0.143813		1.2089	1.2089	0.113207
High	Master Protein	Q62009	Periostin OS=Mus musculus GN=Postn PE=1 SV=2	0	34.277	10.6205	6	8	6	1	838	93.1	7.53		0.42	0	95	6		114.5		53.9	103.6	43.8	67.1		69.2	68.3	126.8	88.1		133	148.9	137.9	139.933		2.08544	2.08544	0.0187901		1.31297	1.31297	0.476456		1.58835	1.58835	0.0598727
High	Master Protein	P35700	Peroxiredoxin-1 OS=Mus musculus GN=Prdx1 PE=1 SV=1	0	181.28	67.3367	22	90	21	1	199	22.2	8.12	Acetyl [K7]	629.957	1	484	22		101.8		111.9	181.7	119.8	137.8		95.2	93.1	97.9	95.4		60.4	66.2	71.9	66.1667		0.480164	-2.08262	0.0325924		0.692308	-1.44444	0.127635		0.693571	-1.44181	0.00124911
High	Master Protein	Q61171	Peroxiredoxin-2 OS=Mus musculus GN=Prdx2 PE=1 SV=3	0	57.313	41.9192	8	13	8	1	198	21.8	5.41	Acetyl [K10]	7.377	0	297	8		94.8		113.6	114.1	98.8	108.833		122.2	110	101.5	111.233		85.7	82.7	76.7	81.7		0.750689	-1.33211	0.0087593		1.02205	1.02205	0.774447		0.734492	-1.36149	0.0108292
High	Master Protein	O08709	Peroxiredoxin-6 OS=Mus musculus GN=Prdx6 PE=1 SV=3	0	191.3	83.0357	23	49	23	1	224	24.9	6.01		176.828	0	663	23		73.7		172.3	75.3	139.6	129.067		162.6	139.5	92	131.367		47	50.9	47	48.3		0.374225	-2.67219	0.0472625		1.01782	1.01782	0.95113		0.367673	-2.71981	0.0162757
High	Master Protein	Q9EPL9	Peroxisomal acyl-coenzyme A oxidase 3 OS=Mus musculus GN=Acox3 PE=1 SV=2	0	11.027	6.71429	3	3	3	1	700	78.4	7.12		0.158	0	76	3		92.9		107.4	153.4	143.6	134.8		159.8	79.2	92.5	110.5		49	61	61.3	57.1		0.423591	-2.36077	0.0059446		0.819733	-1.21991	0.443408		0.516742	-1.9352	0.102162
High	Master Protein	P51660	Peroxisomal multifunctional enzyme type 2 OS=Mus musculus GN=Hsd17b4 PE=1 SV=3	0	49.565	12.6531	6	10	6	1	735	79.4	8.57		0.554	0	119	6		89		155.6	88	91	111.533		199.3	86.3	82.1	122.567		65.4	66.2	77	69.5333		0.623431	-1.60403	0.133604		1.09892	1.09892	0.815452		0.56731	-1.7627	0.241101
High	Master Protein	Q91YL7	PGAP2-interacting protein OS=Mus musculus GN=Cwh43 PE=1 SV=1	0	23.103	9.15594	5	6	5	1	699	78.1	8.91		0.365	0	82	5		111.7		41.6	54.6	36.4	44.2		65.4	118.6	70.5	84.8333		200.6	145.4	155.1	167.033		3.77903	3.77903	0.00233955		1.91931	1.91931	0.0844162		1.96896	1.96896	0.0267111
High	Master Protein	Q8C0C7	Phenylalanine--tRNA ligase alpha subunit OS=Mus musculus GN=Farsa PE=1 SV=1	0	39.724	14.7638	4	5	4	1	508	57.6	8.28		0.433	0	197	4		104.6		72.3	150.9	59.8	94.3333		76.1	79	130.3	95.1333		97.7	128.4	100.8	108.967		1.15512	1.15512	0.652666		1.00848	1.00848	0.982096		1.14541	1.14541	0.529666
High	Master Protein	Q9WUA2	Phenylalanine--tRNA ligase beta subunit OS=Mus musculus GN=Farsb PE=1 SV=2	0	49.982	24.7878	15	19	15	1	589	65.7	7.12		1.404	0	159	15		105.2		95.4	133.1	78.3	102.267		72.1	81.1	122.2	91.8		87.5	110.6	114.5	104.2		1.0189	1.0189	0.920729		0.897653	-1.11402	0.66404		1.13508	1.13508	0.519326
High	Master Protein	Q8VEM8	Phosphate carrier protein, mitochondrial OS=Mus musculus GN=Slc25a3 PE=1 SV=1	0	72.73	33.6134	13	21	13	1	357	39.6	9.26		6.197	0	183	13		105.7		67.7	143.4	124.2	111.767		57.4	131.9	114.9	101.4		96.8	80.4	77.6	84.9333		0.759916	-1.31593	0.317152		0.907247	-1.10224	0.762231		0.837607	-1.19388	0.519114
High	Master Protein	P70296	Phosphatidylethanolamine-binding protein 1 OS=Mus musculus GN=Pebp1 PE=1 SV=3	0	88.679	78.0749	10	25	10	1	187	20.8	5.4		38.811	0	303	10		91		111.5	52.4	122.3	95.4		123	151.6	84	119.533		100.6	91.3	72.3	88.0667		0.923131	-1.08327	0.768376		1.25297	1.25297	0.455748		0.736754	-1.35731	0.21344
High	Master Protein	Q66GT5	Phosphatidylglycerophosphatase and protein-tyrosine phosphatase 1 OS=Mus musculus GN=Ptpmt1 PE=1 SV=1	0	16.463	12.9534	2	3	2	1	193	21.9	9.72		0.701	0	70	2		105		83.2	108.5	131.6	107.767		82.1	91	64.8	79.3		123.7	92.1	118.1	111.3		1.03279	1.03279	0.845798		0.735849	-1.35897	0.148925		1.40353	1.40353	0.0613816
High	Master Protein	Q9EP69	Phosphatidylinositide phosphatase SAC1 OS=Mus musculus GN=Sacm1l PE=1 SV=1	0	158.392	39.523	25	38	25	1	587	66.9	7.3		9	0	432	25		101.3		103.8	146.8	162.2	137.6		81.6	95	83	86.5333		87.8	71.2	67.3	75.4333		0.548207	-1.82413	0.028634		0.628876	-1.59014	0.0468955		0.871726	-1.14715	0.217365
High	Master Protein	Q2TBE6	Phosphatidylinositol 4-kinase type 2-alpha OS=Mus musculus GN=Pi4k2a PE=1 SV=1	0	58.516	31.7328	14	17	14	1	479	54.2	8.05		1.61	0	88	14		93.2		104.6	91.3	146	113.967		179.3	110	80.9	123.4		82.1	56.4	56.2	64.9		0.569465	-1.75603	0.0575352		1.08277	1.08277	0.792295		0.525932	-1.90139	0.126876
High	Master Protein	Q8CBQ5	Phosphatidylinositol 4-kinase type 2-beta OS=Mus musculus GN=Pi4k2b PE=1 SV=1	0	14.459	9.59488	3	3	3	1	469	53.4	6.8		0.218	0	76	3		96.1		73.2	85	56.4	71.5333		130.9	143.6	92.4	122.3		130.8	102.8	88.8	107.467		1.50233	1.50233	0.0731192		1.70969	1.70969	0.0439819		0.878714	-1.13803	0.49404
High	Master Protein	O70362	Phosphatidylinositol-glycan-specific phospholipase D OS=Mus musculus GN=Gpld1 PE=1 SV=1	0	44.083	9.67742	7	11	7	1	837	93.2	7.12		0.677	0	172	7		94.8		77.7	74.5	69.5	73.9		165.6	103.6	84.3	117.833		109.4	111	109.5	109.967		1.48805	1.48805	0.000122244		1.5945	1.5945	0.149165		0.933239	-1.07154	0.764497
High	Master Protein	Q9D0F9	Phosphoglucomutase-1 OS=Mus musculus GN=Pgm1 PE=1 SV=4	0	48.58	20.4626	11	12	11	1	562	61.4	6.57		1.031	0	180	11		95.9		134.8	70	106.3	103.7		124.6	109.3	77.7	103.867		97.8	103.3	80.3	93.8		0.904532	-1.10554	0.646435		1.00161	1.00161	0.994632		0.903081	-1.10732	0.550272
High	Master Protein	Q8BZF8	Phosphoglucomutase-like protein 5 OS=Mus musculus GN=Pgm5 PE=1 SV=2	0	28.402	14.1093	7	10	7	1	567	62.2	7.18		0.668	0	67	7		105.4		89.6	56.4	69.1	71.7		98.9	88.4	73.5	86.9333		123.8	146	148.9	139.567		1.94654	1.94654	0.00559142		1.21246	1.21246	0.27851		1.60544	1.60544	0.00826219
High	Master Protein	P09411	Phosphoglycerate kinase 1 OS=Mus musculus GN=Pgk1 PE=1 SV=4	0	60.976	50.5995	17	45	13	1	417	44.5	7.9	Acetyl [K6]	3.758	4	208	17		106.7		104.8	61.9	109.9	92.2		96.5	93	66.3	85.2667		112.7	124.3	123.9	120.3		1.30477	1.30477	0.147767		0.924801	-1.08131	0.719153		1.41087	1.41087	0.0269707
High	Master Protein	P09041	Phosphoglycerate kinase 2 OS=Mus musculus GN=Pgk2 PE=1 SV=4	0	90.463	41.0072	16	38	12	1	417	44.8	6.8		4.012	0	344	16		115		55.4	36.2	54.2	48.6		112.6	102.3	62.9	92.6		136.9	188.5	136	153.8		3.16461	3.16461	0.00465732		1.90535	1.90535	0.0547652		1.66091	1.66091	0.056554
High	Master Protein	Q9DBJ1	Phosphoglycerate mutase 1 OS=Mus musculus GN=Pgam1 PE=1 SV=3	0	78.275	45.6693	14	46	11	1	254	28.8	7.18		12.594	2	150	14		74.2		125.7	59.4	115.8	100.3		131.6	133.1	98.2	120.967		79.5	98	84.7	87.4		0.871386	-1.1476	0.578652		1.20605	1.20605	0.430314		0.722513	-1.38406	0.056818
High	Master Protein	O70250	Phosphoglycerate mutase 2 OS=Mus musculus GN=Pgam2 PE=1 SV=3	0	54.893	36.3636	11	23	8	1	253	28.8	8.5		5.661	0	122	11		104.2		91.5	47	94.4	77.6333		104.5	128.6	79.3	104.133		69.4	137.2	144	116.867		1.50537	1.50537	0.238286		1.34135	1.34135	0.274096		1.12228	1.12228	0.67009
High	Master Protein	Q3TTY0	Phospholipase B1, membrane-associated OS=Mus musculus GN=Plb1 PE=1 SV=2	0	18.208	4.60081	4	4	4	1	1478	164.4	6.86		0.105	0	76	4		100.2		96.6	63.8	95.9	85.4333		76.6	130.5	69.3	92.1333		161.2	112.2	93.7	122.367		1.43231	1.43231	0.181474		1.07842	1.07842	0.777111		1.32815	1.32815	0.339358
High	Master Protein	Q8VCI0	Phospholipase B-like 1 OS=Mus musculus GN=Plbd1 PE=1 SV=1	0	24.929	14.7273	5	5	5	1	550	63	8.87		0.45	0	124	5		104.9		100.3	73.4	75.3	83		120	85.9	94	99.9667		115.6	109.1	121.4	115.367		1.38996	1.38996	0.0259282		1.20442	1.20442	0.275719		1.15405	1.15405	0.229943
High	Master Protein	Q80Y98	Phospholipase DDHD2 OS=Mus musculus GN=Ddhd2 PE=1 SV=3	0	18.709	14.5923	6	8	6	1	699	79.5	5.31		0.468	0	74	6		96.4		101.8	125.2	73.3	100.1		113.6	95	112.6	107.067		98.4	87.8	96.1	94.1		0.94006	-1.06376	0.715773		1.0696	1.0696	0.6889		0.878892	-1.1378	0.131075
High	Master Protein	O70325	Phospholipid hydroperoxide glutathione peroxidase, mitochondrial OS=Mus musculus GN=Gpx4 PE=1 SV=4	0	76.421	51.7766	12	22	12	1	197	22.2	8.46		14.849	0	170	12		106.6		101.4	200.1	120	140.5		89.3	75.4	91.3	85.3333		64.8	73.1	77.9	71.9333		0.511981	-1.9532	0.0879793		0.607355	-1.64648	0.146656		0.842969	-1.18628	0.100404
High	Master Protein	Q99JY8	Phospholipid phosphatase 3 OS=Mus musculus GN=Plpp3 PE=1 SV=1	0	45.225	25	8	15	8	1	312	35.2	9.07		5.105	0	173	8		99		104.2	91.6	132.1	109.3		100.9	86.9	76.3	88.0333		146.3	84.5	78.2	103		0.94236	-1.06117	0.812021		0.805428	-1.24158	0.20145		1.17001	1.17001	0.548465
High	Master Protein	Q9JIZ9	Phospholipid scramblase 3 OS=Mus musculus GN=Plscr3 PE=1 SV=1	0	25.708	11.1486	3	4	3	1	296	31.8	6.38		1.154	0	152	3		93.5		118.3	90.9	123.1	110.767		116.1	112.6	94.4	107.7		95.5	83	72.7	83.7333		0.755943	-1.32285	0.0874105		0.972314	-1.02847	0.812059		0.777468	-1.28623	0.0636566
High	Master Protein	P55065	Phospholipid transfer protein OS=Mus musculus GN=Pltp PE=1 SV=1	0	17.756	9.53347	4	4	4	1	493	54.4	6.62		0.407	0	95	4		105.3		75	71.9	46.1	64.3333		159.1	63.8	67.3	96.7333		129.5	127.5	154.4	137.133		2.13161	2.13161	0.00445768		1.50363	1.50363	0.375445		1.41764	1.41764	0.280168
High	Master Protein	Q9QZW0	Phospholipid-transporting ATPase 11C OS=Mus musculus GN=Atp11c PE=1 SV=2	0	17.523	5.49159	5	6	3	1	1129	129.2	7.3		0.241	0	74	5		105.5		110.3	109	105.5	108.267		97.1	85.9	70.1	84.3667		120.6	107.5	88.4	105.5		0.974446	-1.02622	0.784439		0.779249	-1.28329	0.0398716		1.25049	1.25049	0.158161
High	Master Protein	Q9D0M1	Phosphoribosyl pyrophosphate synthase-associated protein 1 OS=Mus musculus GN=Prpsap1 PE=1 SV=1	0	23.421	15.4494	5	6	3	1	356	39.4	7.2		0.778	2	84	5		110		102.9	132.4	75.9	103.733		81.2	78.2	99.6	86.3333		103.5	98.6	117.9	106.667		1.02828	1.02828	0.873683		0.832262	-1.20154	0.379627		1.23552	1.23552	0.0831311
High	Master Protein	Q8R574	Phosphoribosyl pyrophosphate synthase-associated protein 2 OS=Mus musculus GN=Prpsap2 PE=1 SV=1	0	27.853	17.6152	5	6	3	1	369	40.9	7.17		0.701	0	90	5		114.5		67.2	107.4	68.3	80.9667		80.1	67.1	123.3	90.1667		110.9	126	135.3	124.067		1.53232	1.53232	0.045412		1.11363	1.11363	0.691083		1.37597	1.37597	0.139443
High	Master Protein	Q5SUR0	Phosphoribosylformylglycinamidine synthase OS=Mus musculus GN=Pfas PE=1 SV=1	0	93.133	22.0643	19	25	19	1	1337	144.5	5.67		1.084	0	291	19		95.3		76	67.7	60.6	68.1		172.9	102.2	110.8	128.633		101.1	104.3	109.1	104.833		1.5394	1.5394	0.00185668		1.88889	1.88889	0.0560847		0.814978	-1.22703	0.347768
High	Master Protein	Q99K85	Phosphoserine aminotransferase OS=Mus musculus GN=Psat1 PE=1 SV=1	0	60.084	34.0541	11	15	11	1	370	40.4	8.03		2.039	0	255	11		92.1		55.4	49.5	51.2	52.0333		207.9	173.2	123.2	168.1		79.9	83.6	84	82.5		1.58552	1.58552	0.000153655		3.23062	3.23062	0.00924393		0.490779	-2.03758	0.0254182
High	Master Protein	Q8R143	Pituitary tumor-transforming gene 1 protein-interacting protein OS=Mus musculus GN=Pttg1ip PE=1 SV=1	0	14.114	14.9425	5	10	5	1	174	20	8.63		4.623	0	95	5		103.7		136.8	126.1	111.6	124.833		85.2	101.2	94.9	93.7667		94.5	72.4	73.6	80.1667		0.64219	-1.55717	0.0120326		0.751135	-1.33132	0.0230058		0.854959	-1.16965	0.186977
High	Master Protein	Q99KR8	Plasma alpha-L-fucosidase OS=Mus musculus GN=Fuca2 PE=1 SV=1	0	8.386	6.07375	2	2	2	1	461	53.6	6.61		0.166	0	67	2		96.5		97.9	90.5	99	95.8		125.8	109.1	90.6	108.5		97.1	96.5	96.9	96.8333		1.01079	1.01079	0.718926		1.13257	1.13257	0.293466		0.892473	-1.12048	0.315153
High	Master Protein	G5E829	Plasma membrane calcium-transporting ATPase 1 OS=Mus musculus GN=Atp2b1 PE=1 SV=1	0	259.506	26.9672	30	69	14	1	1220	134.7	5.91	Acetyl [K365]	3.693	5	1136	30		90		97	89.4	150.5	112.3		105.6	104.3	72.4	94.1		110.2	120.1	60.6	96.9667		0.863461	-1.15813	0.595417		0.837934	-1.19341	0.456079		1.03046	1.03046	0.899766
High	Master Protein	Q6Q477	Plasma membrane calcium-transporting ATPase 4 OS=Mus musculus GN=Atp2b4 PE=1 SV=1	0	327.504	28.1328	36	88	25	1	1205	133	6.13		7.377	13	1350	36		96.5		93.2	93.4	152.9	113.167		97.2	124.1	78.3	99.8667		115.6	77.8	71	88.1333		0.778792	-1.28404	0.359921		0.882474	-1.13318	0.607559		0.88251	-1.13313	0.574347
High	Master Protein	Q91VC4	Plasmalemma vesicle-associated protein OS=Mus musculus GN=Plvap PE=1 SV=1	0	40.395	23.2877	8	12	8	1	438	49.9	8.4		0.874	0	101	8		82.4		164.6	98	136.1	132.9		138.3	103	89.7	110.333		72.4	63.7	51.8	62.6333		0.471282	-2.12187	0.0253656		0.830198	-1.20453	0.402701		0.567674	-1.76158	0.0383375
High	Master Protein	P20918	Plasminogen OS=Mus musculus GN=Plg PE=1 SV=3	0	162.776	43.5961	29	63	29	1	812	90.7	6.6		4.878	0	516	29		94.5		119.2	92.5	75.1	95.6		142.6	105.9	89.8	112.767		99.9	87.9	92.6	93.4667		0.977685	-1.02282	0.880262		1.17957	1.17957	0.443568		0.82885	-1.20649	0.294426
High	Master Protein	Q61233	Plastin-2 OS=Mus musculus GN=Lcp1 PE=1 SV=4	0	115.094	40.6699	20	40	15	1	627	70.1	5.33		3.394	0	292	20		81.8		198.2	113.5	132.2	147.967		115.2	99.5	79.5	98.0667		60.3	59.6	60.2	60.0333		0.405722	-2.46474	0.0267137		0.662762	-1.50884	0.145877		0.612169	-1.63354	0.0211891
High	Master Protein	Q99K51	Plastin-3 OS=Mus musculus GN=Pls3 PE=1 SV=3	0	138.22	43.9683	23	36	18	1	630	70.7	5.62		4.471	5	454	23		94.4		102.4	69.4	94	88.6		147	136.9	101.4	128.433		81.1	89.8	83.5	84.8		0.957111	-1.04481	0.729279		1.44959	1.44959	0.079191		0.660265	-1.51454	0.0361711
High	Master Protein	Q08857	Platelet glycoprotein 4 OS=Mus musculus GN=Cd36 PE=1 SV=2	0	54.417	17.3729	7	11	7	1	472	52.7	8.35		1.848	0	236	7		96.5		60.6	68.4	100.6	76.5333		115.5	146.8	95	119.1		161.2	68.7	86.6	105.5		1.37848	1.37848	0.401023		1.55618	1.55618	0.0933658		0.88581	-1.12891	0.69342
High	Master Protein	Q61205	Platelet-activating factor acetylhydrolase IB subunit gamma OS=Mus musculus GN=Pafah1b3 PE=1 SV=1	0	15.795	14.2241	4	7	4	1	232	25.8	6.93		0.896	0	72	4		53		141.6	87.9	81.9	103.8		174.5	119	126	139.833		98	90.9	27	71.9667		0.69332	-1.44233	0.341188		1.34714	1.34714	0.234769		0.51466	-1.94303	0.0761224
High	Master Protein	P26618	Platelet-derived growth factor receptor alpha OS=Mus musculus GN=Pdgfra PE=1 SV=3	0	33.661	9.36639	8	10	7	1	1089	122.6	5.15		0.498	1	85	8		93.9		97.8	84.2	108.3	96.7667		134.7	136.6	104.5	125.267		96.4	78.1	65.5	80		0.826731	-1.20958	0.214127		1.29452	1.29452	0.0851497		0.638638	-1.56583	0.0300377
High	Master Protein	P05622	Platelet-derived growth factor receptor beta OS=Mus musculus GN=Pdgfrb PE=1 SV=1	0	36.374	6.73953	6	7	5	1	1098	122.7	5.12		0.363	0	164	6		95.2		116.2	92.5	102.8	103.833		134.9	106.4	76.2	105.833		102.9	93.4	79.5	91.9333		0.885393	-1.12944	0.285296		1.01926	1.01926	0.918164		0.868661	-1.1512	0.488904
High	Master Protein	B2RXS4	Plexin-B2 OS=Mus musculus GN=Plxnb2 PE=1 SV=1	0	126.665	14.5494	20	33	20	1	1842	206.1	5.87		0.75	0	403	20		94.6		111.8	91.9	139.3	114.333		113	103.1	76.1	97.4		114.5	82.7	73	90.0667		0.787755	-1.26943	0.261985		0.851895	-1.17385	0.390932		0.924709	-1.08142	0.683141
High	Master Protein	P60335	Poly(rC)-binding protein 1 OS=Mus musculus GN=Pcbp1 PE=1 SV=1	0	64.714	38.764	10	22	6	1	356	37.5	7.09		3.329	6	393	10		109.3		87.2	203.8	85.9	125.633		87.2	72.9	113.5	91.2		69.9	89.3	81.1	80.1		0.63757	-1.56846	0.313082		0.725922	-1.37756	0.446762		0.878289	-1.13858	0.446202
High	Master Protein	Q61990	Poly(rC)-binding protein 2 OS=Mus musculus GN=Pcbp2 PE=1 SV=1	0	52.492	27.9006	8	21	3	1	362	38.2	6.79		2.899	1	343	8		104		78.1	204.8	93.4	125.433		81.4	81.3	107.4	90.0333		74.5	87.9	87.2	83.2		0.663301	-1.50761	0.352359		0.717778	-1.39319	0.435179		0.924102	-1.08213	0.520569
High	Master Protein	P29341	Polyadenylate-binding protein 1 OS=Mus musculus GN=Pabpc1 PE=1 SV=2	0	134.514	33.805	22	38	22	1	636	70.6	9.5		3.561	0	471	22		113.2		79	232	62.7	124.567		69.3	63.5	126.8	86.5333		73.2	90.4	89.9	84.5		0.678352	-1.47416	0.500926		0.694675	-1.43952	0.545033		0.976502	-1.02406	0.927448
High	Master Protein	O08912	Polypeptide N-acetylgalactosaminyltransferase 1 OS=Mus musculus GN=Galnt1 PE=1 SV=1	0	187.368	42.7549	25	46	23	1	559	64.2	7.71		10.45	2	626	25		93.7		116.6	137.4	165.8	139.933		77.4	132.1	99.7	103.067		67.5	60.6	49	59.0333		0.421868	-2.37041	0.00606214		0.736541	-1.3577	0.159168		0.572768	-1.74591	0.0584694
High	Master Protein	Q6P9S7	Polypeptide N-acetylgalactosaminyltransferase 10 OS=Mus musculus GN=Galnt10 PE=2 SV=1	0	28.827	11.7745	5	9	5	1	603	69.1	8.43		0.624	0	77	5		95.4		108.8	148.9	194.3	150.667		66.4	112.9	87.4	88.9		73.5	56.6	55.8	61.9667		0.411283	-2.43141	0.0249585		0.590044	-1.69479	0.0930086		0.697038	-1.43464	0.139457
High	Master Protein	Q8BGT9	Polypeptide N-acetylgalactosaminyltransferase 12 OS=Mus musculus GN=Galnt12 PE=2 SV=1	0	152.496	31.9444	17	44	16	1	576	66.5	7.24		5.31	1	481	17		90.8		143.1	139.5	178.1	153.567		70	125.1	100.8	98.6333		56.3	50.4	46	50.9		0.331452	-3.01703	0.00125979		0.642283	-1.55694	0.0525937		0.516053	-1.93779	0.0422657
High	Master Protein	Q8K1B9	Polypeptide N-acetylgalactosaminyltransferase 18 OS=Mus musculus GN=Galnt18 PE=2 SV=1	0	22.435	8.19936	4	4	4	1	622	71.1	6.37		0.322	0	84	4		87.6		61.1	66.5	83.6	70.4		79.9	236.7	132	149.533		101.1	79.2	72.3	84.2		1.19602	1.19602	0.278558		2.12405	2.12405	0.164724		0.563085	-1.77593	0.236166
High	Master Protein	Q6PB93	Polypeptide N-acetylgalactosaminyltransferase 2 OS=Mus musculus GN=Galnt2 PE=1 SV=1	0	227.792	56.3158	33	81	32	1	570	64.5	8.53		20.102	1	980	33		93.9		106.8	138	168.3	137.7		77.4	156.1	105.1	112.867		55.3	51.7	47.4	51.4667		0.373759	-2.67552	0.00853919		0.819656	-1.22002	0.441444		0.455995	-2.19301	0.0569224
High	Master Protein	P70419	Polypeptide N-acetylgalactosaminyltransferase 3 OS=Mus musculus GN=Galnt3 PE=1 SV=3	0	92.011	27.8041	17	25	17	1	633	72.9	8.25		1.976	0	264	17		99		88	108.7	128.2	108.3		67.6	168	113	116.2		88.8	70.8	67.9	75.8333		0.700215	-1.42813	0.0714172		1.07295	1.07295	0.81295		0.65261	-1.53231	0.2464
High	Master Protein	O08832	Polypeptide N-acetylgalactosaminyltransferase 4 OS=Mus musculus GN=Galnt4 PE=2 SV=1	0	59.407	20.7612	10	13	8	1	578	66.5	7.37		1.412	0	141	10		104.4		98.5	151.1	141.6	130.4		70.4	93.7	85.7	83.2667		84.1	83.2	87.4	84.9		0.651074	-1.53592	0.0486773		0.638548	-1.56605	0.0550644		1.01962	1.01962	0.825826
High	Master Protein	P17225	Polypyrimidine tract-binding protein 1 OS=Mus musculus GN=Ptbp1 PE=1 SV=2	0	61.384	16.3188	7	13	4	1	527	56.4	8.34		1.754	0	210	7		107.6		90.3	234.8	77.8	134.3		71	76	136.7	94.5667		59	73.9	72.9	68.6		0.510797	-1.95773	0.26401		0.704145	-1.42016	0.507286		0.725414	-1.37852	0.296694
High	Master Protein	Q8BHD7	Polypyrimidine tract-binding protein 3 OS=Mus musculus GN=Ptbp3 PE=1 SV=1	0	37.789	17.3996	8	10	5	1	523	56.7	9.13		1.462	3	192	8		118.7		68.9	279.7	66.3	138.3		52.5	56.9	114.4	74.6		62.8	105.7	74.2	80.9		0.58496	-1.70952	0.469153		0.539407	-1.85389	0.4348		1.08445	1.08445	0.803603
High	Master Protein	Q3TQR0	Post-GPI attachment to proteins factor 2 OS=Mus musculus GN=Pgap2 PE=1 SV=2	0	13.533	8.26772	2	4	2	1	254	29.4	8.18		0.874	0	101	2		99.8		213.2	139.6	145.4	166.067		57.6	94	86.1	79.2333		59.2	49.8	55.4	54.8		0.329988	-3.03041	0.00945927		0.477118	-2.09592	0.0291343		0.691628	-1.44586	0.0984447
High	Master Protein	Q8R5J9	PRA1 family protein 3 OS=Mus musculus GN=Arl6ip5 PE=1 SV=2	0	26.201	20.2128	3	9	3	1	188	21.5	9.61		6.197	0	125	3		108		74.4	107.8	103.8	95.3333		82.7	80.8	80.5	81.3333		148.8	107	106.3	120.7		1.26608	1.26608	0.222068		0.853147	-1.17213	0.255286		1.48402	1.48402	0.0488988
High	Master Protein	Q3TVI8	Pre-B-cell leukemia transcription factor-interacting protein 1 OS=Mus musculus GN=Pbxip1 PE=1 SV=2	0	38.771	12.6547	6	11	6	1	727	81.1	5.36		0.751	0	150	6		103		83.3	94.6	143.4	107.1		59.7	75.2	69	67.9667		150.3	115.3	106.1	123.9		1.15686	1.15686	0.502685		0.634609	-1.57577	0.108268		1.82295	1.82295	0.0169663
High	Master Protein	O70591	Prefoldin subunit 2 OS=Mus musculus GN=Pfdn2 PE=1 SV=2	0	33.188	42.8571	6	8	6	1	154	16.5	6.58		2.831	0	77	6		84.7		137.3	80.1	82.1	99.8333		154.9	126.6	117.3	132.933		71.4	70.4	75.1	72.3		0.724207	-1.38082	0.216836		1.33155	1.33155	0.205023		0.543882	-1.83864	0.00600451
High	Master Protein	Q9WU28	Prefoldin subunit 5 OS=Mus musculus GN=Pfdn5 PE=1 SV=1	0	23.472	30.5195	4	6	4	1	154	17.3	6.33		2.981	0	116	4		92		107.6	94.1	76.7	92.8		160.1	117.1	114.4	130.533		73.5	75	89.4	79.3		0.854526	-1.17024	0.259374		1.40661	1.40661	0.0945702		0.607508	-1.64607	0.0306671
High	Master Protein	Q61838	Pregnancy zone protein OS=Mus musculus GN=Pzp PE=1 SV=3	0	787.353	45.6187	61	285	59	1	1495	165.7	6.68		54.826	2	3972	61		122.4		45.4	43.6	30.7	39.9		45.1	54.2	65.6	54.9667		194.7	193.1	205.3	197.7		4.95489	4.95489	1.24782e-05		1.37761	1.37761	0.115758		3.59673	3.59673	3.53044e-05
High	Master Protein	Q99KP6	Pre-mRNA-processing factor 19 OS=Mus musculus GN=Prpf19 PE=1 SV=1	0	74.857	22.2222	8	16	8	1	504	55.2	6.61		2.455	0	302	8		114.6		62.1	97.7	41	66.9333		80.6	55.8	111	82.4667		148.3	152.1	136.8	145.733		2.17729	2.17729	0.0101169		1.23207	1.23207	0.536306		1.76718	1.76718	0.0189632
High	Master Protein	Q91YR7	Pre-mRNA-processing factor 6 OS=Mus musculus GN=Prpf6 PE=1 SV=1	0	18.89	7.12009	6	6	6	1	941	106.7	8.09		0.241	0	72	6		100.3		105.5	133.8	69.8	103.033		97.3	99.4	126.2	107.633		85.5	99	83.1	89.2		0.865739	-1.15508	0.510381		1.04465	1.04465	0.835198		0.82874	-1.20665	0.15514
High	Master Protein	Q99PV0	Pre-mRNA-processing-splicing factor 8 OS=Mus musculus GN=Prpf8 PE=1 SV=2	0	49.483	8.73662	13	14	13	1	2335	273.4	8.84		0.236	0	129	13		106.6		86.5	132.9	65.3	94.9		63.5	79.2	120.8	87.8333		89.8	140.5	114.8	115.033		1.21215	1.21215	0.461636		0.925536	-1.08046	0.801315		1.30968	1.30968	0.293363
High	Master Protein	Q9Z0S9	Prenylated Rab acceptor protein 1 OS=Mus musculus GN=Rabac1 PE=1 SV=1	0	61.803	24.8649	6	19	6	1	185	20.6	7.9	Acetyl [K5(100)]	50.795	0	213	6		99.3		121.6	127.3	139.7	129.533		77.8	125.4	100.9	101.367		70.4	79	58.6	69.3333		0.535255	-1.86827	0.00164577		0.782553	-1.27787	0.128709		0.683986	-1.46202	0.0989633
High	Master Protein	Q9CQF9	Prenylcysteine oxidase OS=Mus musculus GN=Pcyox1 PE=1 SV=1	0	65.203	28.7129	10	13	10	1	505	56.5	6.92		1.683	0	311	10		99.2		85.3	97.4	141.1	107.933		89.8	117.2	87	98		107.1	91.5	84.5	94.3667		0.874305	-1.14377	0.497792		0.907968	-1.10136	0.637189		0.962925	-1.0385	0.77209
High	Master Protein	Q501J6	Probable ATP-dependent RNA helicase DDX17 OS=Mus musculus GN=Ddx17 PE=1 SV=1	0	65.432	24.3077	13	19	7	1	650	72.4	8.59		1.894	0	171	13		91		104.6	167.9	94.2	122.233		102.5	98.5	114.3	105.1		65.7	78	83.3	75.6667		0.619035	-1.61542	0.119878		0.859831	-1.16302	0.506573		0.719949	-1.38899	0.0139588
High	Master Protein	Q61656	Probable ATP-dependent RNA helicase DDX5 OS=Mus musculus GN=Ddx5 PE=1 SV=2	0	125.678	45.4397	23	38	17	1	614	69.2	8.92		5.952	6	289	23		103.2		112.1	147.7	97.4	119.067		103.8	89.1	110.7	101.2		72.4	83.9	79.6	78.6333		0.660414	-1.5142	0.057465		0.849944	-1.17655	0.332864		0.777009	-1.28699	0.0350251
High	Master Protein	Q6Q899	Probable ATP-dependent RNA helicase DDX58 OS=Mus musculus GN=Ddx58 PE=1 SV=2	0	33.022	10.4752	8	9	8	1	926	105.9	6.65		0.381	0	131	8		101.2		115.9	112.9	66.9	98.5667		118.9	85.4	139.4	114.567		77.3	93	89	86.4333		0.876902	-1.14038	0.503929		1.16233	1.16233	0.513479		0.754437	-1.32549	0.161963
High	Master Protein	P54823	Probable ATP-dependent RNA helicase DDX6 OS=Mus musculus GN=Ddx6 PE=1 SV=1	0	57.221	22.7743	8	11	8	1	483	54.2	8.66		1.009	0	200	8		94.7		118	184.2	97.5	133.233		108.3	74.4	94.6	92.4333		68.8	75.8	83.7	76.1		0.571178	-1.75077	0.0974435		0.69377	-1.4414	0.218173		0.823296	-1.21463	0.203137
High	Master Protein	Q5XF90	Probable cation-transporting ATPase 13A4 OS=Mus musculus GN=Atp13a4 PE=2 SV=1	0	90.578	17.0997	15	21	14	1	1193	132.7	7.75		0.94	1	268	15		100.8		90	68.5	84.6	81.0333		101.3	103.3	75.3	93.3		168.1	115.3	92.9	125.433		1.54792	1.54792	0.128286		1.15138	1.15138	0.330808		1.34441	1.34441	0.252411
High	Master Protein	Q6DIC0	Probable global transcription activator SNF2L2 OS=Mus musculus GN=Smarca2 PE=1 SV=1	0	18.861	3.67787	5	5	3	1	1577	180.1	7.2		0.159	2	72	5		103.8		99.7	123.8	78.4	100.633		73.9	79	136.4	96.4333		89.7	122.2	93.1	101.667		1.01027	1.01027	0.953585		0.958264	-1.04355	0.869298		1.05427	1.05427	0.827763
High	Master Protein	Q9D7B7	Probable glutathione peroxidase 8 OS=Mus musculus GN=Gpx8 PE=1 SV=1	0	33.619	33.4928	7	10	7	1	209	24.1	9.36		3.394	0	99	7		100		113	142.4	162.8	139.4		87.1	118.9	101.8	102.6		59.4	59.6	54.9	57.9667		0.41583	-2.40483	0.00498421		0.736011	-1.35867	0.0981361		0.564977	-1.76998	0.00870434
High	Master Protein	Q5GAM8	Probable inactive ribonuclease-like protein 12 OS=Mus musculus GN=Rnase12 PE=2 SV=1	0	40.663	48.2759	7	29	7	1	145	16.9	6.51		30.623	0	114	7		85.5		94.1	70.3	100.4	88.2667		83.5	246	156	161.833		66.5	54.6	43.1	54.7333		0.620091	-1.61267	0.0421735		1.83346	1.83346	0.199271		0.338208	-2.95676	0.0871102
High	Master Protein	Q8K0B2	Probable lysosomal cobalamin transporter OS=Mus musculus GN=Lmbrd1 PE=1 SV=1	0	19.367	4.46927	2	3	2	1	537	61	7.53		0.245	0	181	2		93.2		100.6	112.8	112.9	108.767		99.1	108.9	87.4	98.4667		103.3	98.3	83.5	95.0333		0.873736	-1.14451	0.129603		0.905302	-1.1046	0.238251		0.965132	-1.03613	0.710122
High	Master Protein	Q5Y5T1	Probable palmitoyltransferase ZDHHC20 OS=Mus musculus GN=Zdhhc20 PE=1 SV=1	0	33.679	17.3684	4	5	4	1	380	43.9	8.25		0.492	0	206	4		87.7		129.3	113.9	162.8	135.333		106.6	102.7	82.9	97.4		77	68.5	68.6	71.3667		0.52734	-1.89631	0.0121634		0.719704	-1.38946	0.079149		0.732717	-1.36478	0.0295842
High	Master Protein	P98197	Probable phospholipid-transporting ATPase IH OS=Mus musculus GN=Atp11a PE=1 SV=1	0	77.804	16.1752	16	19	14	1	1187	135.4	6.48		0.764	2	190	16		95		84.9	75.8	101.9	87.5333		123.4	120.5	80.7	108.2		131.9	97.8	88.3	106		1.21097	1.21097	0.293611		1.2361	1.2361	0.25986		0.979667	-1.02075	0.913871
High	Master Protein	O70228	Probable phospholipid-transporting ATPase IIA OS=Mus musculus GN=Atp9a PE=1 SV=3	0	110.681	20.7259	19	26	18	1	1047	118.5	7.69		1.383	1	346	19		88.8		130.2	108.6	165.7	134.833		147.8	109.2	84.7	113.9		69	52.2	43.7	54.9667		0.407664	-2.453	0.0118645		0.844747	-1.18379	0.445924		0.482587	-2.07216	0.0409657
High	Master Protein	P98195	Probable phospholipid-transporting ATPase IIB OS=Mus musculus GN=Atp9b PE=1 SV=4	0	34.852	7.94066	7	9	6	1	1146	128.9	7.64		0.267	0	213	7		99.9		89	87.6	176.2	117.6		141.6	97.2	68.2	102.333		102.2	72.2	65.9	80.1		0.681122	-1.46816	0.297949		0.870181	-1.14919	0.695306		0.782736	-1.27757	0.40851
High	Master Protein	P70398	Probable ubiquitin carboxyl-terminal hydrolase FAF-X OS=Mus musculus GN=Usp9x PE=1 SV=2	0	115.326	13.5991	30	34	30	1	2559	290.5	5.87		0.685	0	274	30		115.8		77.4	138.6	55.4	90.4667		62.7	63.2	94	73.3		96.4	139.1	157.4	130.967		1.44768	1.44768	0.258324		0.810243	-1.2342	0.558865		1.78672	1.78672	0.0503908
High	Master Protein	P62962	Profilin-1 OS=Mus musculus GN=Pfn1 PE=1 SV=2	0	79.197	55	8	27	8	1	140	14.9	8.28		58.948	0	270	8		83.5		161.7	74.6	159.9	132.067		113.5	106.1	79.4	99.6667		75.5	80.3	65.6	73.8		0.558809	-1.78952	0.115468		0.754669	-1.32508	0.348642		0.740468	-1.3505	0.0825215
High	Master Protein	Q9WU78	Programmed cell death 6-interacting protein OS=Mus musculus GN=Pdcd6ip PE=1 SV=3	0	225.65	50.748	40	67	40	1	869	96	6.52		7.458	0	833	40		90.5		166.2	119.3	117.7	134.4		116.1	115.2	105.4	112.233		56.6	57.7	55.2	56.5		0.420387	-2.37876	0.00808895		0.835069	-1.19751	0.24477		0.503416	-1.98643	9.11257e-05
High	Master Protein	P12815	Programmed cell death protein 6 OS=Mus musculus GN=Pdcd6 PE=1 SV=2	0	36.97	34.555	4	13	4	1	191	21.9	5.4		3.642	0	144	4		100.3		104.1	124.6	133.1	120.6		76	103.8	109.1	96.3		95.4	84	69.8	83.0667		0.688778	-1.45185	0.0297734		0.798507	-1.25234	0.143876		0.862582	-1.15931	0.354787
High	Master Protein	P67778	Prohibitin OS=Mus musculus GN=Phb PE=1 SV=1	0	73.223	63.9706	14	16	14	1	272	29.8	5.76		5.158	0	137	14		104.1		83.6	126.5	100.2	103.433		80.6	120.3	100.1	100.333		96.1	93.4	95	94.8333		0.916855	-1.09069	0.529704		0.970029	-1.0309	0.863787		0.945183	-1.058	0.657098
High	Master Protein	O35129	Prohibitin-2 OS=Mus musculus GN=Phb2 PE=1 SV=1	0	49.381	33.1104	8	10	8	1	299	33.3	9.83		1.219	0	213	8		100		102.2	141.3	126.4	123.3		64.3	137.5	98.1	99.9667		84.1	76.7	69.5	76.7667		0.622601	-1.60617	0.0186083		0.81076	-1.23341	0.386437		0.767923	-1.30221	0.34262
High	Master Protein	Q9WUQ2	Prolactin regulatory element-binding protein OS=Mus musculus GN=Preb PE=1 SV=1	0	69.314	41.0072	11	13	11	1	417	45.4	8.76		2.675	0	232	11		94.9		94.8	152.3	180.1	142.4		60.9	85.6	76.9	74.4667		96.6	77.5	80.5	84.8667		0.595974	-1.67793	0.0896753		0.52294	-1.91226	0.0601061		1.13966	1.13966	0.328512
High	Master Protein	Q9JK53	Prolargin OS=Mus musculus GN=Prelp PE=1 SV=2	0	74.64	37.3016	15	26	15	1	378	43.3	9.54		6.586	0	276	15		116.2		59.5	122.6	59.9	80.6667		62.2	63.6	85.9	70.5667		114.4	155.4	160.5	143.433		1.7781	1.7781	0.0699045		0.874793	-1.14313	0.67447		2.03259	2.03259	0.0115156
High	Master Protein	P50580	Proliferation-associated protein 2G4 OS=Mus musculus GN=Pa2g4 PE=1 SV=3	0	26.51	19.5431	6	9	6	1	394	43.7	6.86		0.905	0	80	6		102.2		102.7	151.3	79.2	111.067		66.5	89.9	135	97.1333		82.8	94	96.5	91.1		0.820228	-1.21917	0.408465		0.87455	-1.14345	0.658537		0.937886	-1.06623	0.783559
High	Master Protein	Q91ZX7	Prolow-density lipoprotein receptor-related protein 1 OS=Mus musculus GN=Lrp1 PE=1 SV=1	0	240.358	15.4015	54	72	54	1	4545	504.4	5.36		0.744	0	691	54		109.1		87.9	83.6	88.4	86.6333		89.3	89	87	88.4333		124	129.2	112.5	121.9		1.40708	1.40708	0.00240382		1.02078	1.02078	0.345816		1.37844	1.37844	0.00256548
High	Master Protein	Q9QUR6	Prolyl endopeptidase OS=Mus musculus GN=Prep PE=1 SV=1	0	31.932	12.8169	6	7	6	1	710	80.7	5.73		0.389	0	120	6		92.9		118.2	61.8	73	84.3333		140	115.5	102.4	119.3		97.8	99.1	99.4	98.7667		1.17115	1.17115	0.449736		1.41462	1.41462	0.162627		0.827885	-1.2079	0.136154
High	Master Protein	O54990	Prominin-1 OS=Mus musculus GN=Prom1 PE=1 SV=1	0	792.777	36.3322	40	468	40	1	867	97.1	6.68	Acetyl [K669(100)]	739.568	0	7638	40		107.6		34.3	34.7	32.7	33.9		115.4	120.3	105.8	113.833		198.2	125.9	125.3	149.8		4.41888	4.41888	0.00872681		3.35792	3.35792	4.93864e-05		1.31596	1.31596	0.217118
High	Master Protein	Q3UUY6	Prominin-2 OS=Mus musculus GN=Prom2 PE=1 SV=1	0	809.379	46.7066	46	521	46	1	835	93.1	7.18		864.964	0	8883	46		93.6		54.1	48.9	47.2	50.0667		178.1	174.7	137	163.267		111.6	82	72.8	88.8		1.77364	1.77364	0.0311329		3.26099	3.26099	0.00105507		0.543895	-1.83859	0.0134099
High	Master Protein	Q61207	Prosaposin OS=Mus musculus GN=Psap PE=1 SV=2	0	77.579	35.7271	16	27	16	1	557	61.4	5.19		2.57	0	343	16		98.3		105.3	83.2	88	92.1667		126.4	111	80.9	106.1		108.2	104	94.6	102.267		1.10958	1.10958	0.266263		1.15118	1.15118	0.404157		0.963871	-1.03748	0.797129
High	Master Protein	O35074	Prostacyclin synthase OS=Mus musculus GN=Ptgis PE=1 SV=1	0	115.046	34.9301	16	28	16	1	501	57	6.73		4.946	0	386	16		108.2		82.3	110.4	75.3	89.3333		77.4	82.6	100	86.6667		146	107.3	110.5	121.267		1.35746	1.35746	0.123289		0.970149	-1.03077	0.844159		1.39923	1.39923	0.0709307
High	Master Protein	Q9WV91	Prostaglandin F2 receptor negative regulator OS=Mus musculus GN=Ptgfrn PE=1 SV=2	0	202.313	39.0216	29	57	29	1	879	98.7	6.61		4.24	0	735	29		97.7		113.1	102.4	105.2	106.9		108.7	94.6	95.6	99.6333		112.3	87.5	83	94.2667		0.881821	-1.13402	0.2609		0.932024	-1.07293	0.261196		0.946136	-1.05693	0.625938
High	Master Protein	P22437	Prostaglandin G/H synthase 1 OS=Mus musculus GN=Ptgs1 PE=1 SV=1	0	37.998	20.7641	10	10	10	1	602	69	6.83		1.054	0	83	10		114.9		59.4	76.1	72.3	69.2667		64.5	76.7	73.6	71.6		193.2	134	135.3	154.167		2.2257	2.2257	0.0135807		1.03369	1.03369	0.727454		2.15317	2.15317	0.0141761
High	Master Protein	O09114	Prostaglandin-H2 D-isomerase OS=Mus musculus GN=Ptgds PE=1 SV=1	0	46.678	26.9841	6	16	6	1	189	21.1	8.25		9	0	146	6		123.1		58.3	41.6	57.3	52.4		58	58.6	55.3	57.3		175.9	196.4	175.5	182.6		3.48473	3.48473	0.00011972		1.09351	1.09351	0.423488		3.18674	3.18674	5.64485e-05
High	Master Protein	Q9JKV1	Proteasomal ubiquitin receptor ADRM1 OS=Mus musculus GN=Adrm1 PE=1 SV=2	0	25.983	11.7936	6	6	6	1	407	42	5.07		1.894	0	72	6		108.4		83	125.2	41.7	83.3		51.1	89.4	169.7	103.4		80.9	158.7	91.9	110.5		1.32653	1.32653	0.471358		1.2413	1.2413	0.66056		1.06867	1.06867	0.875627
High	Master Protein	P97371	Proteasome activator complex subunit 1 OS=Mus musculus GN=Psme1 PE=1 SV=2	0	44.75	46.988	10	10	9	1	249	28.7	5.97		2.594	1	152	10		94.1		100.5	79.1	65.1	81.5667		177.5	111.7	132.6	140.6		83.5	77.4	78.4	79.7667		0.977932	-1.02257	0.871789		1.72374	1.72374	0.0548403		0.56733	-1.76264	0.0355554
High	Master Protein	P97372	Proteasome activator complex subunit 2 OS=Mus musculus GN=Psme2 PE=1 SV=4	0	46.886	41.4226	6	10	5	1	239	27	5.76		2.162	0	133	6		81.4		126.8	82.5	90.8	100.033		184	100.8	135.2	140		73.6	67	57.9	66.1667		0.661446	-1.51184	0.0774873		1.39953	1.39953	0.222583		0.472619	-2.11587	0.03971
High	Master Protein	Q9R1P4	Proteasome subunit alpha type-1 OS=Mus musculus GN=Psma1 PE=1 SV=1	0	280.5	88.5932	27	143	27	1	263	29.5	6.46		884.867	0	1245	27		116.9		68.8	99.6	52.2	73.5333		45.9	47	90.6	61.1667		78.4	177.2	223.5	159.7		2.1718	2.1718	0.127957		0.831822	-1.20218	0.57415		2.6109	2.6109	0.0950165
High	Master Protein	P49722	Proteasome subunit alpha type-2 OS=Mus musculus GN=Psma2 PE=1 SV=3	0	183.436	59.8291	17	58	17	1	234	25.9	7.43		63.938	0	1158	17		125.5		56.7	69.2	37.7	54.5333		42.8	41.9	80.6	55.1		80.6	200.8	264.3	181.9		3.33557	3.33557	0.0801552		1.01039	1.01039	0.972937		3.30127	3.30127	0.0837917
High	Master Protein	O70435	Proteasome subunit alpha type-3 OS=Mus musculus GN=Psma3 PE=1 SV=3	0	116.363	52.9412	17	54	17	1	255	28.4	5.44		85.596	0	546	17		132.7		41.3	57.9	32.6	43.9333		36.7	35.8	69.2	47.2333		94.5	215.2	284.2	197.967		4.50607	4.50607	0.0511617		1.07511	1.07511	0.815692		4.19125	4.19125	0.0559687
High	Master Protein	Q9R1P0	Proteasome subunit alpha type-4 OS=Mus musculus GN=Psma4 PE=1 SV=1	0	135.549	63.2184	14	51	14	1	261	29.5	7.72		53.117	0	1014	14		133		43	58.6	32.9	44.8333		37.7	35.9	72	48.5333		88.7	202.7	295.5	195.633		4.36357	4.36357	0.0666125		1.08253	1.08253	0.803555		4.03091	4.03091	0.0732642
High	Master Protein	Q9Z2U1	Proteasome subunit alpha type-5 OS=Mus musculus GN=Psma5 PE=1 SV=1	0	171.708	77.5934	17	70	17	1	241	26.4	4.79		288.427	0	1266	17		130.3		46.4	53.8	36.9	45.7		41.3	38.5	66.4	48.7333		85.7	210.8	289.9	195.467		4.27717	4.27717	0.0659887		1.06637	1.06637	0.779505		4.01094	4.01094	0.0711009
High	Master Protein	Q9QUM9	Proteasome subunit alpha type-6 OS=Mus musculus GN=Psma6 PE=1 SV=1	0	128.072	55.6911	15	94	15	1	246	27.4	6.76		28.552	0	1892	15		128		44.8	70.5	35.5	50.2667		35.3	38.6	79	50.9667		88	204.4	275.9	189.433		3.76857	3.76857	0.067025		1.01393	1.01393	0.970043		3.71681	3.71681	0.0704861
High	Master Protein	Q9Z2U0	Proteasome subunit alpha type-7 OS=Mus musculus GN=Psma7 PE=1 SV=1	0	163.377	72.9839	22	57	18	1	248	27.8	8.46		99	4	954	22		127.1		48.7	67.4	31.8	49.3		30.8	34.2	76.8	47.2667		88.9	211.9	282.2	194.333		3.94185	3.94185	0.0649397		0.958756	-1.04302	0.915596		4.11142	4.11142	0.0654609
High	Master Protein	Q9CWH6	Proteasome subunit alpha type-7-like OS=Mus musculus GN=Psma8 PE=1 SV=1	0	87.157	50.4	13	34	9	1	250	27.8	8.69		14.849	0	524	13		131		33.9	37.7	26.8	32.8		69.6	49.3	65	61.3		81.7	214.9	290.1	195.567		5.9624	5.9624	0.0559433		1.8689	1.8689	0.0146716		3.19032	3.19032	0.093437
High	Master Protein	O09061	Proteasome subunit beta type-1 OS=Mus musculus GN=Psmb1 PE=1 SV=1	0	125.943	55.4167	15	45	15	1	240	26.4	7.81		60.054	0	504	15		122.1		56.2	63.6	39.2	53		52	47.6	79.1	59.5667		85.2	195.9	258.9	180		3.39623	3.39623	0.0684619		1.1239	1.1239	0.619338		3.02182	3.02182	0.0803613
High	Master Protein	O35955	Proteasome subunit beta type-10 OS=Mus musculus GN=Psmb10 PE=1 SV=1	0	48.618	29.6703	8	17	8	1	273	29	6.87		4.412	0	277	8		92.1		110	83.5	94	95.8333		75.2	67.3	93.3	78.6		85.8	136.4	162.6	128.267		1.33843	1.33843	0.244979		0.820174	-1.21925	0.188691		1.63189	1.63189	0.105391
High	Master Protein	Q9R1P3	Proteasome subunit beta type-2 OS=Mus musculus GN=Psmb2 PE=1 SV=1	0	142.194	66.1692	13	42	13	1	201	22.9	7.02		69.17	0	575	13		127.4		46.3	54.5	34	44.9333		37.9	38.7	66.1	47.5667		83.2	208.5	303.6	198.433		4.41617	4.41617	0.0747861		1.05861	1.05861	0.822861		4.17169	4.17169	0.0794398
High	Master Protein	Q9R1P1	Proteasome subunit beta type-3 OS=Mus musculus GN=Psmb3 PE=1 SV=1	0	113.886	40.4878	10	35	10	1	205	22.9	6.55		62.096	0	847	10		133.3		42.2	52.8	30.6	41.8667		30.2	35.2	67.6	44.3333		88.4	234.4	285.4	202.733		4.84236	4.84236	0.0535845		1.05892	1.05892	0.862511		4.57293	4.57293	0.0580706
High	Master Protein	P99026	Proteasome subunit beta type-4 OS=Mus musculus GN=Psmb4 PE=1 SV=1	0	148.153	54.5455	12	50	12	1	264	29.1	5.64		67.129	0	1084	12		124.1		49.9	72.6	34.2	52.2333		30.9	33.7	81.3	48.6333		74.1	197.6	301.6	191.1		3.65858	3.65858	0.105758		0.931078	-1.07402	0.864505		3.9294	3.9294	0.103348
High	Master Protein	O55234	Proteasome subunit beta type-5 OS=Mus musculus GN=Psmb5 PE=1 SV=3	0	170.529	66.6667	18	42	18	1	264	28.5	7.02		34.938	0	793	18		127.2		47.7	69.7	44.3	53.9		40.8	42.7	74.8	52.7667		90.9	203.6	258.4	184.3		3.41929	3.41929	0.059366		0.978973	-1.02148	0.937604		3.49274	3.49274	0.0598391
High	Master Protein	Q60692	Proteasome subunit beta type-6 OS=Mus musculus GN=Psmb6 PE=1 SV=3	0	133.529	47.0588	10	54	10	1	238	25.4	5.11		57.78	0	758	10		116.3		63.6	89.6	38.8	64		43	50.6	92.1	61.9		83.2	177	245.8	168.667		2.63542	2.63542	0.101252		0.967187	-1.03393	0.925734		2.72482	2.72482	0.0973778
High	Master Protein	P70195	Proteasome subunit beta type-7 OS=Mus musculus GN=Psmb7 PE=1 SV=1	0	66.895	34.657	10	28	10	1	277	29.9	7.99		12.895	0	249	10		136.3		34.8	54.5	20.7	36.6667		25.9	28.1	65.5	39.8333		85.6	216.4	332.2	211.4		5.76545	5.76545	0.0719696		1.08636	1.08636	0.854203		5.30711	5.30711	0.076793
High	Master Protein	P28063	Proteasome subunit beta type-8 OS=Mus musculus GN=Psmb8 PE=1 SV=2	0	72.713	46.3768	9	15	9	1	276	30.2	6.68		2.981	0	262	9		125.1		42.3	60	29.4	43.9		50.3	40.8	70.5	53.8667		95	204.3	282.3	193.867		4.4161	4.4161	0.0527294		1.22703	1.22703	0.468724		3.59901	3.59901	0.063678
High	Master Protein	P28076	Proteasome subunit beta type-9 OS=Mus musculus GN=Psmb9 PE=1 SV=1	0	39.185	33.3333	6	12	6	1	219	23.4	5.22		4.623	0	168	6		122.2		52.3	69.3	37.8	53.1333		55.8	55.2	82.2	64.4		99.7	191.9	233.5	175.033		3.29423	3.29423	0.0397554		1.21205	1.21205	0.42619		2.71791	2.71791	0.0524409
High	Master Protein	Q6PDI5	Proteasome-associated protein ECM29 homolog OS=Mus musculus GN=Ecm29 PE=1 SV=3	0	310.307	31.1413	43	69	43	1	1840	203.6	7.06		2.498	0	868	43		109.7		87.8	106.1	60.2	84.7		104.8	65.9	96.5	89.0667		111.9	134.3	122.9	123.033		1.45258	1.45258	0.0609609		1.05155	1.05155	0.818574		1.38136	1.38136	0.0653825
High	Master Protein	Q80UX8	Protein ABHD13 OS=Mus musculus GN=Abhd13 PE=2 SV=1	0	27.522	21.9585	5	6	5	1	337	38.5	8.48		1.069	0	110	5		97.2		104.6	139.6	153	132.4		79.2	131.5	101.1	103.933		65.3	68.6	60	64.6333		0.488167	-2.04848	0.00982492		0.784995	-1.27389	0.245434		0.621873	-1.60805	0.0628369
High	Master Protein	Q9JIF0	Protein arginine N-methyltransferase 1 OS=Mus musculus GN=Prmt1 PE=1 SV=1	0	39.143	24.2588	8	10	8	1	371	42.4	5.43		1.848	0	207	8		110.2		76.6	101.6	53.4	77.2		67.3	70.9	173	103.733		103.9	122.7	120.4	115.667		1.49827	1.49827	0.0637537		1.3437	1.3437	0.516572		1.11504	1.11504	0.751319
High	Master Protein	Q6P2L7	Protein CASC4 OS=Mus musculus GN=Casc4 PE=1 SV=1	0	37.494	20.9195	7	10	7	1	435	49.4	5.45		1.219	0	99	7		95.9		154.8	150.4	180.6	161.933		62	78.8	79.5	73.4333		70.2	65.7	61.9	65.9333		0.407163	-2.45602	0.000589688		0.453479	-2.20517	0.00130476		0.897867	-1.11375	0.293197
High	Master Protein	P27773	Protein disulfide-isomerase A3 OS=Mus musculus GN=Pdia3 PE=1 SV=2	0	182.585	54.6535	30	54	30	1	505	56.6	6.21		10.365	0	445	30		84		98.3	68.6	246.2	137.7		86	148.4	76.7	103.7		81.5	58.2	52.1	63.9333		0.464294	-2.15381	0.255621		0.753086	-1.32787	0.597439		0.616522	-1.622	0.176063
High	Master Protein	P08003	Protein disulfide-isomerase A4 OS=Mus musculus GN=Pdia4 PE=1 SV=3	0	90.287	31.5047	20	25	20	1	638	71.9	5.31		2.615	0	201	20		85.4		117.7	80.8	141.7	113.4		133.5	167.6	101.3	134.133		67.3	54.7	50.1	57.3667		0.505879	-1.97676	0.0384665		1.18283	1.18283	0.471105		0.427684	-2.33818	0.0179452
High	Master Protein	Q922R8	Protein disulfide-isomerase A6 OS=Mus musculus GN=Pdia6 PE=1 SV=3	0	110.122	32.0455	12	21	12	1	440	48.1	5.14		3.642	0	393	12		86		120.4	88.2	242.9	150.5		98.2	122	78.9	99.7		61.2	49.3	52.9	54.4667		0.361905	-2.76316	0.11194		0.662458	-1.50953	0.356193		0.546306	-1.83048	0.0250742
High	Master Protein	P09103	Protein disulfide-isomerase OS=Mus musculus GN=P4hb PE=1 SV=2	0	134.41	41.6503	22	34	22	1	509	57	4.88		4.309	0	473	22		87.6		95.8	74.6	175.2	115.2		106.6	190.5	101	132.7		67.4	53	48.2	56.2		0.487847	-2.04982	0.131195		1.15191	1.15191	0.699205		0.423512	-2.36121	0.0605593
High	Master Protein	Q9D0F3	Protein ERGIC-53 OS=Mus musculus GN=Lman1 PE=1 SV=1	0	332.665	43.3269	30	173	30	1	517	57.8	6.34		173.333	0	1694	30		87.4		124.7	107.5	160.2	130.8		101.9	159.9	94.3	118.7		65	52.6	46.5	54.7		0.418196	-2.39122	0.00982078		0.907492	-1.10194	0.664479		0.460826	-2.17002	0.0404209
High	Master Protein	Q8K2Y3	Protein eva-1 homolog B OS=Mus musculus GN=Eva1b PE=1 SV=1	0	19.779	45.7317	3	6	3	1	164	18.3	4.68		5.31	0	67	3		92.2		103.8	89.5	103.4	98.9		102.9	84.6	84.6	90.7		130.3	120.7	88	113		1.14257	1.14257	0.359647		0.917088	-1.09041	0.347004		1.24587	1.24587	0.190967
High	Master Protein	Q8BR63	Protein FAM177A1 OS=Mus musculus GN=Fam177a1 PE=1 SV=1	0	21.66	15.942	3	5	3	1	207	23.6	4.59		1.276	0	76	3		94		93.4	82.9	113	96.4333		116.8	150.3	112.7	126.6		90.9	78.8	67.2	78.9667		0.818873	-1.22119	0.192709		1.31282	1.31282	0.111503		0.623749	-1.60321	0.025627
High	Master Protein	Q9D8T0	Protein FAM3A OS=Mus musculus GN=Fam3a PE=2 SV=1	0	91.183	48.6957	9	27	9	1	230	25.4	8.44		12.594	0	585	9		88.2		173.5	134.5	181.2	163.067		67.7	124.6	92.2	94.8333		49.5	45.9	42.8	46.0667		0.282502	-3.5398	0.00130994		0.581562	-1.71951	0.0357739		0.485764	-2.05861	0.0424215
High	Master Protein	Q91VU0	Protein FAM3C OS=Mus musculus GN=Fam3c PE=1 SV=1	0	248.182	64.3172	17	130	17	1	227	24.7	8.29		1164.91	0	2184	17		86.5		197.7	120.9	165.6	161.4		65.6	144.7	101.5	103.933		42.7	39.7	35.1	39.1667		0.242668	-4.12085	0.00546304		0.643949	-1.55292	0.14617		0.376844	-2.65362	0.0478654
High	Master Protein	Q3TJZ6	Protein FAM98A OS=Mus musculus GN=Fam98a PE=1 SV=1	0	18.56	5.82524	2	3	2	1	515	55	8.95		0.292	0	87	2		123.7		47.6	113.6	57.1	72.7667		50.4	74.4	101.1	75.3		129.8	152.7	149.6	144.033		1.97939	1.97939	0.0308717		1.03481	1.03481	0.924981		1.91279	1.91279	0.013527
High	Master Protein	Q8BUV8	Protein GPR107 OS=Mus musculus GN=Gpr107 PE=1 SV=2	0	72.088	19.4192	12	18	12	1	551	62	7.59		1.955	0	192	12		84.1		127.7	80.9	189	132.533		169	127.4	75.8	124.067		63.7	45.9	36.6	48.7333		0.367706	-2.71956	0.0603666		0.936117	-1.06824	0.847604		0.3928	-2.54583	0.0551991
High	Master Protein	Q91WD0	Protein GPR108 OS=Mus musculus GN=Gpr108 PE=1 SV=1	0	32.992	10.5448	5	13	5	1	569	63.9	7.56		0.874	0	85	5		85		97.2	79.1	223.7	133.333		175.2	98.8	57.8	110.6		92.7	48.4	42.2	61.1		0.45825	-2.18221	0.208216		0.8295	-1.20555	0.710527		0.552441	-1.81015	0.261545
High	Master Protein	P20444	Protein kinase C alpha type OS=Mus musculus GN=Prkca PE=1 SV=3	0	25.493	12.0536	7	7	6	1	672	76.8	7.14		0.496	0	69	7		104.9		79.9	87	84.8	83.9		76.9	84	70.5	77.1333		153.5	139	119.5	137.333		1.63687	1.63687	0.00606458		0.919348	-1.08773	0.201171		1.78047	1.78047	0.00473413
High	Master Protein	Q62433	Protein NDRG1 OS=Mus musculus GN=Ndrg1 PE=1 SV=1	0	66.986	27.665	7	21	7	1	394	43	6.1		3.467	0	272	7		94.9		125.5	107.9	170.1	134.5		95.2	89.3	65.3	83.2667		98.8	76.4	76.6	83.9333		0.62404	-1.60246	0.0643244		0.619083	-1.61529	0.0680999		1.00801	1.00801	0.957597
High	Master Protein	Q91X88	Protein O-linked-mannose beta-1,2-N-acetylglucosaminyltransferase 1 OS=Mus musculus GN=Pomgnt1 PE=1 SV=1	0	32.907	17.1212	9	11	9	1	660	75.1	6.67		0.658	0	79	9		92.2		125	120.4	146.2	130.533		76.8	127.5	104.9	103.067		68.9	72.3	65.7	68.9667		0.528345	-1.8927	0.00166111		0.789581	-1.26649	0.174938		0.669146	-1.49444	0.0823977
High	Master Protein	Q3UM45	Protein phosphatase 1 regulatory subunit 7 OS=Mus musculus GN=Ppp1r7 PE=1 SV=2	0	27.267	15.5125	6	12	6	1	361	41.3	4.92		1.154	0	139	6		71.4		132.8	80	118	110.267		127.2	139.3	100.2	122.233		61.6	108.3	61.1	77		0.698307	-1.43203	0.208135		1.10852	1.10852	0.572896		0.629943	-1.58745	0.0806948
High	Master Protein	Q3UYC0	Protein phosphatase 1H OS=Mus musculus GN=Ppm1h PE=1 SV=1	0	23.337	13.2554	5	5	5	1	513	56.3	6.73		0.509	0	84	5		76.2		150.9	123.5	190.9	155.1		117	100	86.4	101.133		50.8	51.3	52.9	51.6667		0.333118	-3.00194	0.00615922		0.652052	-1.53362	0.0658748		0.510877	-1.95742	0.00507634
High	Master Protein	Q8BHN0	Protein phosphatase 1L OS=Mus musculus GN=Ppm1l PE=1 SV=1	0	10.162	6.11111	2	2	2	1	360	41	5.99		0.222	0	73	2		94.6		89.2	105.1	121.6	105.3		79.2	164.9	128.8	124.3		85.4	65.2	66	72.2		0.68566	-1.45845	0.0445262		1.18044	1.18044	0.513685		0.580853	-1.72161	0.112611
High	Master Protein	Q3UPH1	Protein PRRC1 OS=Mus musculus GN=Prrc1 PE=1 SV=1	0	68.913	21.4447	9	24	9	1	443	46.3	5.95		14.849	0	254	9		91.3		116.3	145.5	193.5	151.767		89.1	123.8	87.6	100.167		54.6	52.5	45.7	50.9333		0.335603	-2.97971	0.011256		0.660004	-1.51514	0.112249		0.508486	-1.96662	0.0153461
High	Master Protein	Q8BK67	Protein RCC2 OS=Mus musculus GN=Rcc2 PE=1 SV=1	0	30.67	13.2692	4	7	4	1	520	55.9	8.72		0.501	0	88	4		83.1		139.1	108.5	129.6	125.733		112.2	105.3	103	106.833		76.2	77.2	65.8	73.0667		0.581124	-1.7208	0.00568463		0.849682	-1.17691	0.116274		0.683931	-1.46214	0.00179556
High	Master Protein	Q9CQU3	Protein RER1 OS=Mus musculus GN=Rer1 PE=1 SV=1	0	53.71	29.0816	8	27	8	1	196	23	9.51		27.48	0	282	8		95.8		109.8	117.6	163.3	130.233		87.9	149.4	100.3	112.533		73.9	56.3	45.8	58.6667		0.450474	-2.21989	0.0183096		0.86409	-1.15729	0.519913		0.521327	-1.91818	0.0582445
High	Master Protein	P50543	Protein S100-A11 OS=Mus musculus GN=S100a11 PE=1 SV=1	0	20.209	34.6939	4	9	4	1	98	11.1	5.45		13.678	0	168	4		105.2		98.4	139.8	102.2	113.467		84.9	103.3	113.4	100.533		95.3	86.5	71	84.2667		0.742656	-1.34652	0.12344		0.886016	-1.12865	0.454368		0.838196	-1.19304	0.211822
High	Master Protein	Q9D2Q8	Protein S100-A14 OS=Mus musculus GN=S100a14 PE=1 SV=1	0	38.965	60.5769	5	12	5	1	104	11.6	5.5		12.895	0	140	5		119		50.1	43	51.4	48.1667		47	57.7	48.7	51.1333		215.5	190.9	176.8	194.4		4.03599	4.03599	0.00022834		1.06159	1.06159	0.521116		3.80183	3.80183	0.000262771
High	Master Protein	Q9D1M0	Protein SEC13 homolog OS=Mus musculus GN=Sec13 PE=1 SV=3	0	58.585	38.8199	8	13	8	1	322	35.5	5.38		5.31	0	175	8		108.6		89.4	208.7	93.3	130.467		87.8	71.4	127.5	95.5667		67	68.9	77.2	71.0333		0.544456	-1.8367	0.204608		0.732499	-1.36519	0.457954		0.743286	-1.34538	0.221247
High	Master Protein	Q9Z2G6	Protein sel-1 homolog 1 OS=Mus musculus GN=Sel1l PE=1 SV=2	0	18.328	7.21519	3	3	3	1	790	88.3	5.57		0.174	0	83	3		108.3		93.2	99.8	111.2	101.4		92.7	101.6	90.7	95		103.1	95.9	103.5	100.833		0.994412	-1.00562	0.926975		0.936884	-1.06737	0.362624		1.0614	1.0614	0.233654
High	Master Protein	Q01405	Protein transport protein Sec23A OS=Mus musculus GN=Sec23a PE=1 SV=2	0	137.366	38.1699	23	39	20	1	765	86.1	7.08		3.642	0	407	23		91.7		103.5	110	89.4	100.967		139.3	92.9	114.7	115.633		94.9	78.3	85.2	86.1333		0.853087	-1.17221	0.12836		1.14526	1.14526	0.375381		0.744883	-1.34249	0.107054
High	Master Protein	Q9D662	Protein transport protein Sec23B OS=Mus musculus GN=Sec23b PE=1 SV=1	0	132.045	38.9831	25	44	22	1	767	86.4	6.96		4.549	4	398	25		93.8		109	146.3	102.4	119.233		115.7	85.3	111.8	104.267		80.8	76.1	78.8	78.5667		0.658932	-1.51761	0.0415165		0.874476	-1.14354	0.420109		0.753517	-1.32711	0.0561458
High	Master Protein	Q3U2P1	Protein transport protein Sec24A OS=Mus musculus GN=Sec24a PE=1 SV=1	0	48.019	10.0917	8	12	8	1	1090	118.7	7.83		0.695	0	162	8		96.1		103.4	157.5	106.1	122.333		112	72.1	92.2	92.1		84.2	88.6	87.9	86.9		0.710354	-1.40775	0.115171		0.752861	-1.32827	0.223996		0.94354	-1.05984	0.677134
High	Master Protein	Q3UPL0	Protein transport protein Sec31A OS=Mus musculus GN=Sec31a PE=1 SV=2	0	379.571	35.7724	48	126	48	1	1230	133.5	6.76		16.27	0	1993	48		109.8		77.3	241.5	118.6	145.8		62.6	54.3	99.1	72		75.4	84	77.2	78.8667		0.540924	-1.84869	0.246769		0.493827	-2.025	0.222892		1.09537	1.09537	0.649648
High	Master Protein	Q9D3A9	Protein tweety homolog 1 OS=Mus musculus GN=Ttyh1 PE=1 SV=1	0	25.647	15.5556	5	8	5	1	450	49	5.03		1.154	0	79	5		91.7		93	53.3	55.7	67.3333		202.9	157.7	138.9	166.5		76.8	64	66	68.9333		1.02376	1.02376	0.911061		2.47277	2.47277	0.0124042		0.414014	-2.41538	0.00734233
High	Master Protein	Q6P5F7	Protein tweety homolog 3 OS=Mus musculus GN=Ttyh3 PE=1 SV=1	0	27.341	10.1145	6	18	6	1	524	57.7	5.85		0.817	0	180	6		94.9		93	95.1	80	89.3667		138.9	144.7	132.8	138.8		83.2	67	70.3	73.5		0.822454	-1.21587	0.0810442		1.55315	1.55315	0.0010674		0.529539	-1.88844	0.000409737
High	Master Protein	Q80WQ2	Protein VAC14 homolog OS=Mus musculus GN=Vac14 PE=1 SV=1	0	24.294	12.532	6	7	6	1	782	88	6.13	Acetyl [K5]	0.409	0	67	6		96.5		82.4	122.3	70.3	91.6667		88.5	98.1	133.7	106.767		86.2	123.6	98.4	102.733		1.12073	1.12073	0.594953		1.16473	1.16473	0.50953		0.962223	-1.03926	0.830122
High	Master Protein	Q91XB7	Protein YIF1A OS=Mus musculus GN=Yif1a PE=1 SV=1	0	62.697	18.7713	7	19	7	1	293	32.1	9.09		9	0	236	7		93.2		112.5	141.3	190.5	148.1		87.7	127	99.6	104.767		56	48.6	43.6	49.4		0.333558	-2.99798	0.0128368		0.707405	-1.41362	0.165409		0.471524	-2.12078	0.0104519
High	Master Protein	Q9CX30	Protein YIF1B OS=Mus musculus GN=Yif1b PE=1 SV=2	0	67.42	27.6527	7	13	7	1	311	34	9.14		5.813	0	271	7		90.1		121.9	133.3	178.7	144.633		91	135.2	107.4	111.2		56.7	45.2	40.5	47.4667		0.328186	-3.04705	0.00570299		0.768841	-1.30066	0.19689		0.426859	-2.3427	0.00981479
High	Master Protein	Q3UDR8	Protein YIPF3 OS=Mus musculus GN=Yipf3 PE=1 SV=1	0	92.089	25.6484	7	19	7	1	347	38	5.94		9	0	329	7		93.3		109.7	123.1	176.3	136.367		70.5	161	108.3	113.267		61	53.2	43.6	52.6		0.385725	-2.59252	0.0161544		0.830604	-1.20394	0.524887		0.464391	-2.15336	0.0856916
High	Master Protein	Q9EQQ2	Protein YIPF5 OS=Mus musculus GN=Yipf5 PE=1 SV=1	0	7.23	8.17121	2	5	2	1	257	27.9	4.36		2.162	0	86	2		100.1		101	88.4	131.2	106.867		95.5	123.6	93.2	104.1		104.6	90.3	72.3	89.0667		0.833437	-1.19985	0.322027		0.974111	-1.02658	0.871303		0.855588	-1.16879	0.32853
High	Master Protein	Q08642	Protein-arginine deiminase type-2 OS=Mus musculus GN=Padi2 PE=1 SV=2	0	47.557	20.5052	11	14	11	1	673	76.2	5.53		0.901	0	161	11		84.7		186.7	130.1	104.2	140.333		153.9	71.3	95.7	106.967		61.8	61.8	50	57.8667		0.412352	-2.42512	0.0287779		0.762233	-1.31194	0.388852		0.540978	-1.8485	0.118983
High	Master Protein	P21981	Protein-glutamine gamma-glutamyltransferase 2 OS=Mus musculus GN=Tgm2 PE=1 SV=4	0	212.851	47.9592	28	51	28	1	686	77	5.1		10.189	0	975	28		110.5		84.3	240.4	83.2	135.967		63.3	58.5	111.2	77.6667		76.3	80.7	91.6	82.8667		0.609463	-1.64079	0.368329		0.571218	-1.75064	0.347824		1.06695	1.06695	0.780273
High	Master Protein	O88856	Protein-tyrosine sulfotransferase 2 OS=Mus musculus GN=Tpst2 PE=1 SV=1	0	117.536	43.883	16	43	16	1	376	42	9.35		12.043	0	347	16		87.6		228.5	161.4	251.6	213.833		47.1	58.3	49.8	51.7333		40.1	41.3	34.3	38.5667		0.180359	-5.54451	0.0029596		0.241933	-4.13338	0.00401276		0.74549	-1.3414	0.0303399
High	Master Protein	P23492	Purine nucleoside phosphorylase OS=Mus musculus GN=Pnp PE=1 SV=2	0	52.058	37.3702	9	16	9	1	289	32.3	6.16		2.34	0	256	9		94.7		133.6	71.7	95.1	100.133		154.7	139.9	99	131.2		66.4	61	83.9	70.4333		0.703395	-1.42168	0.199111		1.31025	1.31025	0.274538		0.536839	-1.86275	0.0280559
High	Master Protein	Q11011	Puromycin-sensitive aminopeptidase OS=Mus musculus GN=Npepps PE=1 SV=2	0	77.646	21.7391	16	21	16	1	920	103.3	5.9		1.127	0	205	16		93		99.8	77.1	81.9	86.2667		165	119.7	97.8	127.5		92.2	84.2	89.1	88.5		1.02589	1.02589	0.774591		1.47798	1.47798	0.120524		0.694118	-1.44068	0.121908
High	Master Protein	Q7TNC4	Putative RNA-binding protein Luc7-like 2 OS=Mus musculus GN=Luc7l2 PE=1 SV=1	0	29.752	16.8367	7	12	4	1	392	46.6	10.1		1.976	4	149	7		100.9		105.5	142.8	102.4	116.9		74.8	90.4	134.3	99.8333		82	83.4	83.4	82.9333		0.709438	-1.40957	0.05911		0.854006	-1.17095	0.481952		0.830718	-1.20378	0.396597
High	Master Protein	Q8K183	Pyridoxal kinase OS=Mus musculus GN=Pdxk PE=1 SV=1	0	42.581	22.1154	5	13	5	1	312	35	6.29		1.976	0	99	5		76		140.1	65.8	110.9	105.6		146.4	167.2	92.6	135.4		62.6	67.5	70.9	67		0.63447	-1.57612	0.150545		1.2822	1.2822	0.39086		0.49483	-2.0209	0.0376768
High	Master Protein	Q9DCC4	Pyrroline-5-carboxylate reductase 3 OS=Mus musculus GN=Pycr3 PE=1 SV=2	0	38.614	36.8613	9	11	9	1	274	28.7	7.27		2.981	0	137	9		71.8		147	192.6	98.3	145.967		75.7	86	162.7	108.133		42.1	52.8	71.1	55.3333		0.379082	-2.63795	0.0335783		0.740808	-1.34988	0.38317		0.511714	-1.95422	0.139864
High	Master Protein	Q9D051	Pyruvate dehydrogenase E1 component subunit beta, mitochondrial OS=Mus musculus GN=Pdhb PE=1 SV=1	0	38.513	25.6267	7	9	7	1	359	38.9	6.87		1.683	0	141	7		105.9		86.5	110.7	63.4	86.8667		93.8	83.8	123.9	100.5		98.3	125.9	107.8	110.667		1.27398	1.27398	0.208189		1.15695	1.15695	0.495733		1.10116	1.10116	0.522329
High	Master Protein	P53657	Pyruvate kinase PKLR OS=Mus musculus GN=Pklr PE=1 SV=1	0	36.638	12.1951	7	26	3	1	574	62.3	7.09		0.778	0	207	7		99.5		130.9	138.9	83.8	117.867		132.6	105.8	100.7	113.033		74.7	68.3	64.9	69.3		0.587952	-1.70082	0.0494751		0.958993	-1.04276	0.819451		0.613093	-1.63107	0.01321
High	Master Protein	P52480	Pyruvate kinase PKM OS=Mus musculus GN=Pkm PE=1 SV=4	0	866.77	92.2787	61	395	4	1	531	57.8	7.47		7846.6	78	5279	61		105.9		130.4	99.8	78.5	102.9		119	74.7	113.5	102.4		72.3	82	123.9	92.7333		0.901199	-1.10963	0.665965		0.995141	-1.00488	0.981731		0.905599	-1.10424	0.670576
High	Master Protein	P50396	Rab GDP dissociation inhibitor alpha OS=Mus musculus GN=Gdi1 PE=1 SV=3	0	71.197	35.123	13	24	7	1	447	50.5	5.08		3.771	0	239	13		70.2		160.1	71.8	125.3	119.067		128	124.8	106	119.6		78.6	81.6	53.6	71.2667		0.598544	-1.67072	0.153348		1.00448	1.00448	0.984953		0.595875	-1.6782	0.0125651
High	Master Protein	Q61598	Rab GDP dissociation inhibitor beta OS=Mus musculus GN=Gdi2 PE=1 SV=1	0	154.366	51.9101	23	46	17	1	445	50.5	6.25		16.433	8	357	23		85.4		162.5	76	135.4	124.633		122.9	121.1	81.9	108.633		77.3	69.3	68.2	71.6		0.574485	-1.74069	0.108061		0.871623	-1.14728	0.608537		0.659098	-1.51723	0.0537048
High	Master Protein	Q80UJ7	Rab3 GTPase-activating protein catalytic subunit OS=Mus musculus GN=Rab3gap1 PE=1 SV=4	0	72.034	17.8389	16	22	16	1	981	110.1	5.73		1.049	0	130	16		93.7		102.6	129.4	131.5	121.167		91.6	97.4	97.6	95.5333		86.6	83.1	86.6	85.4333		0.705089	-1.41826	0.0189213		0.788446	-1.26832	0.0543345		0.894278	-1.11822	0.0115513
High	Master Protein	Q8BMG7	Rab3 GTPase-activating protein non-catalytic subunit OS=Mus musculus GN=Rab3gap2 PE=1 SV=2	0	96.45	20.4246	20	22	20	1	1366	152.4	6.23		0.931	0	232	20		103.3		103.4	115.7	120	113.033		95.1	85.4	94.4	91.6333		99.6	95.9	87.2	94.2333		0.833677	-1.1995	0.0384089		0.810675	-1.23354	0.0218946		1.02837	1.02837	0.61844
High	Master Protein	Q68EF0	Rab-3A-interacting protein OS=Mus musculus GN=Rab3ip PE=1 SV=1	0	16.464	10.7477	3	3	3	1	428	47.1	6.71		0.369	0	105	3		86.9		101.1	104.9	79.2	95.0667		130.1	98.3	120.3	116.233		106.4	106.3	66.4	93.0333		0.978612	-1.02186	0.902211		1.22265	1.22265	0.161725		0.800401	-1.24937	0.227772
High	Master Protein	Q810B6	Rabankyrin-5 OS=Mus musculus GN=Ankfy1 PE=1 SV=2	0	59.414	8.81095	7	14	7	1	1169	128.6	5.91		0.52	0	232	7		95.5		105	74.8	73.3	84.3667		129.1	86.3	99.9	105.1		107.8	118.3	110	112.033		1.32793	1.32793	0.0626705		1.24575	1.24575	0.272563		1.06597	1.06597	0.62269
High	Master Protein	Q9D4V7	Rab-like protein 3 OS=Mus musculus GN=Rabl3 PE=1 SV=1	0	27.818	21.6102	3	9	3	1	236	26.3	7.15		1.738	0	121	3		85.7		146.8	127	138.6	137.467		113.7	106.6	87.7	102.667		64.9	59.6	69.3	64.6		0.469932	-2.12797	0.000337721		0.746848	-1.33896	0.0226598		0.629221	-1.58927	0.00992518
High	Master Protein	P26043	Radixin OS=Mus musculus GN=Rdx PE=1 SV=3	0	101.137	32.9331	21	41	11	1	583	68.5	6.2		4.456	1	248	21		101.2		138.3	82.5	77.2	99.3333		124.7	124.6	116.4	121.9		87.9	81.4	65.9	78.4		0.789262	-1.26701	0.367093		1.22718	1.22718	0.316641		0.64315	-1.55485	0.0035612
High	Master Protein	Q9CQ22	Ragulator complex protein LAMTOR1 OS=Mus musculus GN=Lamtor1 PE=1 SV=1	0	42.614	47.8261	5	12	5	1	161	17.7	5.15		6.743	0	157	5		84.9		137.5	109.4	157.9	134.933		139.8	95.2	70.1	101.7		76.7	62.3	66.1	68.3667		0.50667	-1.97367	0.0106027		0.753706	-1.32678	0.250649		0.672239	-1.48757	0.184825
High	Master Protein	P69566	Ran-binding protein 9 OS=Mus musculus GN=Ranbp9 PE=1 SV=1	0	13.157	4.59418	2	4	2	1	653	71	6.84		0.241	0	77	2		83.4		124.1	125.3	118.3	122.567		87.7	68.4	110	88.7		77.8	102.8	102.4	94.3333		0.769649	-1.29929	0.0298226		0.723688	-1.38181	0.0501656		1.06351	1.06351	0.71904
High	Master Protein	Q9JKF1	Ras GTPase-activating-like protein IQGAP1 OS=Mus musculus GN=Iqgap1 PE=1 SV=2	0	215.353	28.6663	35	58	33	1	1657	188.6	6.48		1.984	2	616	35		102.7		91	99.2	67.7	85.9667		126.3	91.7	109.7	109.233		105.1	102.6	104.1	103.933		1.209	1.209	0.130447		1.27065	1.27065	0.165685		0.95148	-1.05099	0.624745
High	Master Protein	Q3UQ44	Ras GTPase-activating-like protein IQGAP2 OS=Mus musculus GN=Iqgap2 PE=1 SV=2	0	41.501	8.7619	11	13	9	1	1575	180.4	5.64		0.311	0	104	11		110.2		95.3	214.6	76.9	128.933		66.2	63.4	75.7	68.4333		81.4	111.1	105.2	99.2333		0.769648	-1.29929	0.537609		0.530765	-1.88407	0.235062		1.45007	1.45007	0.0348737
High	Master Protein	Q01730	Ras suppressor protein 1 OS=Mus musculus GN=Rsu1 PE=1 SV=3	0	41.849	30.3249	7	11	7	1	277	31.5	8.88		2.384	0	160	7		99		114.7	102.5	68.6	95.2667		111	92.7	114	105.9		99.9	101.4	96.3	99.2		1.04129	1.04129	0.79085		1.11162	1.11162	0.525656		0.936733	-1.06754	0.381925
High	Master Protein	P63001	Ras-related C3 botulinum toxin substrate 1 OS=Mus musculus GN=Rac1 PE=1 SV=1	0	64.885	39.5833	8	20	4	1	192	21.4	8.5		22.101	3	277	8		94.2		125.3	84.3	113.1	107.567		149.4	102.7	80.9	111		97.2	77	75.8	83.3333		0.774713	-1.2908	0.158448		1.03192	1.03192	0.891274		0.750751	-1.332	0.265012
High	Master Protein	Q05144	Ras-related C3 botulinum toxin substrate 2 OS=Mus musculus GN=Rac2 PE=1 SV=1	0	35.791	29.1667	6	8	2	1	192	21.4	7.61		4.337	0	153	6		108.7		100.4	98.8	78.8	92.6667		120.8	105.1	91.7	105.867		115.3	81.6	98.8	98.5667		1.06367	1.06367	0.647535		1.14245	1.14245	0.292877		0.931045	-1.07406	0.600605
High	Master Protein	Q80X95	Ras-related GTP-binding protein A OS=Mus musculus GN=Rraga PE=1 SV=1	0	13.563	10.5431	3	3	3	1	313	36.5	7.72		0.468	0	79	3		101.2		117.1	105.9	120	114.333		102.6	75.1	94.3	90.6667		87.4	106.1	90.4	94.6333		0.827697	-1.20817	0.0524853		0.793003	-1.26103	0.0619786		1.04375	1.04375	0.711788
High	Master Protein	P46638	Ras-related protein Rab-11B OS=Mus musculus GN=Rab11b PE=1 SV=3	0	81.022	60.5505	13	32	12	1	218	24.5	5.94		12.335	1	455	13		95.5		105	98.9	168.8	124.233		88.4	127.2	78.2	97.9333		95.7	81.2	61.1	79.3333		0.638583	-1.56597	0.140801		0.788302	-1.26855	0.38324		0.810075	-1.23445	0.359456
High	Master Protein	Q9DD03	Ras-related protein Rab-13 OS=Mus musculus GN=Rab13 PE=1 SV=1	0	24.92	19.802	4	7	2	1	202	22.8	9.5		1.371	0	93	4		94.2		97.5	84.4	78.1	86.6667		121.5	126.4	98.5	115.467		103.1	101.3	95	99.8		1.15154	1.15154	0.102288		1.33231	1.33231	0.0493515		0.864319	-1.15698	0.154725
High	Master Protein	Q91V41	Ras-related protein Rab-14 OS=Mus musculus GN=Rab14 PE=1 SV=3	0	150.311	69.3023	16	33	16	1	215	23.9	6.21		41.17	0	604	16		99.6		98.9	91.3	109	99.7333		126.3	108.8	88.8	107.967		104.1	87.9	85.4	92.4667		0.927139	-1.07859	0.403549		1.08255	1.08255	0.529861		0.856437	-1.16763	0.276692
High	Master Protein	P35293	Ras-related protein Rab-18 OS=Mus musculus GN=Rab18 PE=1 SV=2	0	76.021	67.4757	12	17	12	1	206	23	5.36		15.379	0	247	12		95.3		89.3	109.2	137.4	111.967		94.7	124.3	100.5	106.5		95.1	84.4	69.8	83.1		0.742185	-1.34737	0.141019		0.951176	-1.05133	0.758926		0.780282	-1.28159	0.115037
High	Master Protein	P62821	Ras-related protein Rab-1A OS=Mus musculus GN=Rab1A PE=1 SV=3	0	194.731	71.7073	18	69	11	1	205	22.7	6.21	Acetyl [K132(100); K140(100)]	128.155	8	959	18		94.6		89	109.2	180.4	126.2		89.3	151.3	92.1	110.9		80.7	65.3	48.1	64.7		0.512678	-1.95054	0.103569		0.878764	-1.13796	0.67871		0.583408	-1.71406	0.107032
High	Master Protein	Q9D1G1	Ras-related protein Rab-1B OS=Mus musculus GN=Rab1b PE=1 SV=1	0	222.368	71.1443	17	79	10	1	201	22.2	5.73		145.78	0	1133	17		91.9		89	111.3	198.2	132.833		86.4	156.9	87.3	110.2		74.3	60.4	44.3	59.6667		0.449184	-2.22626	0.100698		0.829611	-1.20538	0.607617		0.54144	-1.84693	0.112369
High	Master Protein	P35285	Ras-related protein Rab-22A OS=Mus musculus GN=Rab22a PE=1 SV=2	0	31.623	41.7526	6	8	6	1	194	21.8	8.15		1.683	0	156	6		101.4		102	91.7	117.7	103.8		109.9	120.9	89.2	106.667		106.4	84.8	76	89.0667		0.85806	-1.16542	0.279117		1.02762	1.02762	0.82263		0.835	-1.1976	0.245957
High	Master Protein	P35288	Ras-related protein Rab-23 OS=Mus musculus GN=Rab23 PE=1 SV=2	0	12.182	13.9241	2	2	2	1	237	26.7	6.79		0.359	0	68	2		91.9		98.4	111.2	120.3	109.967		87.8	109.1	81.7	92.8667		98	108.8	92.9	99.9		0.908457	-1.10077	0.271267		0.844498	-1.18413	0.177302		1.07574	1.07574	0.501746
High	Master Protein	P35290	Ras-related protein Rab-24 OS=Mus musculus GN=Rab24 PE=1 SV=2	0	10.008	9.85222	2	2	2	1	203	23.1	6.23		0.359	0	70	2		92.4		111.7	127.6	128.4	122.567		115	127.8	90.9	111.233		73.9	63.8	68.6	68.7667		0.561055	-1.78236	0.000953459		0.907533	-1.10189	0.402233		0.61822	-1.61755	0.0192618
High	Master Protein	Q9WTL2	Ras-related protein Rab-25 OS=Mus musculus GN=Rab25 PE=1 SV=2	0	19.986	28.169	5	8	4	1	213	23.5	6.34		1.512	0	74	5		101.3		119.5	129.9	137.2	128.867		98	111.2	80.4	96.5333		81	76.3	65.2	74.1667		0.57553	-1.73753	0.00140933		0.749095	-1.33494	0.0348142		0.768301	-1.30157	0.0906399
High	Master Protein	P53994	Ras-related protein Rab-2A OS=Mus musculus GN=Rab2a PE=1 SV=1	0	164.762	75.9434	16	36	7	1	212	23.5	6.54		99	9	772	16		97.7		84.3	89.5	145.3	106.367		85.2	143.2	87.5	105.3		109.8	88	69.4	89.0667		0.837355	-1.19424	0.489325		0.989972	-1.01013	0.970616		0.845837	-1.18226	0.506384
[truncated: 374 more rows]
