# Supplementary material for: Proteomic Profiling of Mouse Epididymosomes Reveals their Contributions to Post-testicular Sperm Maturation
Source: Mol Cell Proteomics. 2018 Sep 13;18(Suppl 1):S91–S108. doi: 10.1074/mcp.RA118.000946 (PMC6427233; doi:10.1074/mcp.RA118.000946)
Supplement: Table S2 [file 139095_1_supp_192820_pz5mdp.xlsx]

## Sheet: GO - Molecular Function
Table S2: Gene ontology analysis of mouse epididymosome proteins sorted according to molecular function, biological process, and cellular component
GO Molecular Function Term1,2	Count	%	PValue	Genes	List Total	Pop Hits	Pop Total	Fold Enrichment	Bonferroni	Benjamini	FDR
GO:0005515~protein binding	506	32.3529	3.98142e-25	Q921F2, Q9WTX5, Q8C129, Q8VBV7, Q8BPU7, O35350, P27812, Q8C878, O08532, Q6PDQ2, Q9QXY6, Q8BUR4, P40240, Q99KW9, P60122, Q9ERR7, P55096, Q07076, P46935, Q9Z2V5, Q60736, O35604, Q8BH43, P68510, Q8BGS1, Q9JI78, O09167, Q8R366, O54941, Q3U145, O08788, O08917, Q8K2C9, Q3TXS7, P07758, P63101, P84096, P07759, Q06890, P20444, O35326, O88384, P60766, Q60605, Q8CI32, O35598, Q9DCC4, Q8BGQ7, P50518, Q9QY76,…	1451	4092	17446	1.48677	5.86065e-22	1.17213e-22	1.28613e-48
GO:0000166~nucleotide binding	325	20.7801	2.17146e-38	Q921F2, Q9CZW4, P62751, P62071, Q8C878, B5X0E4, Q91WQ3, Q99LE6, Q6PDQ2, Q9QXY6, Q9CZ42, Q99MN1, Q5SUR0, O08528, P61082, P60122, Q9JHU4, P55096, Q9EPU0, Q99LF4, Q8C1B7, Q9DC51, P54775, P10126, P46664, O08638, Q8K010, Q5SYD0, Q8BP47, Q8CHR6, Q6PHN9, Q91V92, P17156, Q8BHD7, P00493, Q03265, Q9JIW9, P84096, P46638, Q61768, Q9DC29, P20444, O35326, Q62376, P62835, O88685, Q8R5C5, P60766, Q68FL6, Q8BK63,…	1451	1936	17446	2.0184	3.1964e-35	1.06547e-35	2.50825e-36
GO:0044822~poly(A) RNA binding	251	16.0486	7.75829e-52	Q921F2, P62270, Q91WQ3, Q9JIF0, P62754, Q8BKC5, P08607, P47911, P14131, Q7TMY8, E9Q557, Q9JHU4, Q62351, P62267, P62855, P62264, P62852, Q9EPU0, Q07076, Q9QZE7, Q8R0W0, P14115, Q99LF4, P01902, P62962, P10126, P62259, P19096, O09167, Q9CZU6, Q99P72, Q99PV0, P35700, Q6A0A9, Q8BHD7, P84099, Q03265, P63101, Q8BMA6, O35226, P62830, O35326, Q62376, P52760, P62245, P62242, P62849, Q8VDJ3, P10639, P42669,…	1451	1113	17446	2.71148	1.14202e-48	1.14202e-48	3.59974e-35
GO:0016787~hydrolase activity	226	14.4501	1.13878e-18	Q80W54, Q9JJN5, Q11011, Q8CHP8, Q8C129, O35350, Q9Z2U1, P70699, Q6PDQ2, Q8VCI0, Q9Z2U0, P28063, O08529, P60122, P37040, E9Q555, Q9EPU0, O70435, Q66GT5, Q9Z2V5, A2AJ15, Q9EP69, P52430, Q6AW46, Q10738, Q64191, Q61205, P54775, Q9CWJ9, P24638, Q8C522, Q9DBT4, Q9JI78, P19096, Q8K010, P28076, P27046, Q8R534, Q8BP48, Q3UVK0, Q9D1A2, O08914, Q9Z2W0, Q6DYE8, P23953, Q8JZV7, P52760, O88685, P39098, Q9QZW0,…	1451	1533	17446	1.77253	1.67629e-15	2.09536e-16	2.02443e-23
GO:0005524~ATP binding	215	13.7468	6.95752e-16	Q9CZW4, Q8C878, Q91WQ3, B5X0E4, Q99LE6, Q6PDQ2, Q9QXY6, Q9CZ42, Q99MN1, Q5SUR0, O08528, P61082, P60122, Q9QYJ0, Q9JHU4, P55096, Q9EPU0, Q9EQC5, Q99LF4, Q9ERS2, P54775, O08638, Q8K010, Q5SYD0, Q8BP47, Q91V92, P17156, Q03265, Q61768, P20444, Q9DC29, O88685, Q8R5C5, Q68FL6, Q8BK63, Q3THG9, P20029, Q9QZW0, P70424, P41234, Q6PDN3, P41233, Q8BGQ7, Q99PW4, O54950, P70296, P50516, Q2TBE6, Q6PIE5, Q8VC30,…	1451	1507	17446	1.71535	9.80549e-13	8.17124e-14	6.6002e-22
GO:0016740~transferase activity	149	9.52685	0.00772483	Q01279, Q6P9S7, Q9JJN4, P97770, Q9JIF0, P30115, P47856, Q8BGT9, Q64737, Q9R0N0, Q3UN02, Q64685, P54751, O08528, Q91Z92, P49615, Q8QZT1, Q91YX5, Q7TMY8, Q11204, Q9DBE8, P26618, P17710, P19157, Q9ET01, Q9JLN9, Q91ZJ5, P46935, Q99K85, Q9EPL0, Q9QXF8, Q921V5, Q9DBL9, P48774, Q9D2G2, Q91WG8, Q9CWJ9, O08832, P09041, P19096, Q9CZU6, Q8R2G4, Q60928, P58158, Q9CXY6, O08912, P97464, P10649, Q9D517, Q91V92,…	1451	1472	17446	1.21705	0.999989	0.0985706	6.22613e-20
GO:0042803~protein homodimerization activity	124	7.92839	9.08401e-12	O70423, Q8BW75, P46467, P13707, Q9D8B3, P27812, P47791, P14847, P34914, Q8QZT1, Q8BHY3, P08226, Q62351, Q9JMH6, P26618, P17710, P55096, Q9ET01, P01592, Q91VC4, P06802, Q9QYC0, P52430, Q9JLV5, P48774, Q9CWJ9, P19096, P28474, Q6P9J9, Q64437, P97464, Q8CHR6, Q9CYL5, P10649, Q9WUD1, P31230, O08914, Q6P8X1, Q9WTM5, P35700, P14824, Q64435, P00493, Q99JZ0, P12815, Q61937, Q00612, P52760, Q60680, Q00519,…	1451	798	17446	1.8683	1.33716e-08	7.86564e-10	6.49631e-18
GO:0003723~RNA binding	117	7.48082	3.5684e-10	P62270, Q921F2, P97770, P62751, Q91WQ3, P53026, P12970, P23116, P50580, P14131, Q9QUM9, P62264, Q61545, Q9EPU0, P70333, P54823, P60843, P49312, Q9D0E1, O70194, P09405, Q9CXW4, Q9CXY6, O35295, P63242, O54941, Q9DBZ5, P31230, P97461, P62305, Q99PV0, Q6A0A9, Q8BHD7, Q8BMA6, Q61937, Q8BG05, Q91YR7, Q62376, O35326, P62702, P62908, Q68FL6, Q8VDJ3, P47963, P47962, P42669, Q8CGC7, Q8BGQ7, Q9Z2X1, P63163,…	1451	780	17446	1.80351	5.25268e-07	2.28378e-08	1.88782e-15
GO:0016491~oxidoreductase activity	109	6.96931	1.22645e-14	O70423, P54071, Q8BW75, Q922Q1, Q99L04, P13707, P47791, Q8BMS1, Q920L1, Q61171, P37040, Q9ERI6, P50285, Q9EPL9, Q9JMH6, Q91WR8, Q8K2I3, O88736, P08228, P06801, P16125, Q9DBF1, Q8BSY0, P19096, P28474, Q64437, Q9DCD0, Q8CHR6, Q61147, P00342, O35945, P35700, Q9D051, O08709, P08249, P00405, Q00612, Q9CQF9, Q9DC23, Q00519, Q3TMX7, Q9JLJ2, Q9DCN2, P21765, Q8K0C4, Q9DCC4, O88712, Q61941, Q61753, O70325,…	1451	604	17446	2.16979	1.79767e-11	1.38278e-12	6.03709e-14
GO:0042802~identical protein binding	106	6.77749	1.78208e-12	Q01279, Q921F2, P46467, Q9D8B3, O88552, P42125, P49817, Q9JIF0, Q9Z2U0, Q9D0F3, Q9DBS2, P08226, Q62351, P29391, P29788, P28658, Q91ZJ5, P01887, P08228, P16125, P11276, P10518, P48774, Q61205, P97821, P09405, P07724, P52633, P19096, Q9DCL9, Q00623, P01872, Q9WTM5, P80313, P00493, Q99JZ0, P12815, P63101, P07758, O35226, P42859, Q00612, P70424, Q91YH5, O08992, Q9DCC4, Q9CQE8, P15105, Q99L47, P42227,…	1451	625	17446	2.03917	2.6233e-09	1.74886e-10	9.16734e-14
GO:0098641~cadherin binding involved in cell-cell adhesion	102	6.52174	1.51305e-39	Q01279, Q9CQV8, Q9D8B3, Q922Q8, P12970, P47911, P60122, Q02248, P24452, P62855, P30999, Q9EQC5, Q8K1E0, Q9CZM2, P54823, Q99JW5, Q64727, Q9QYC0, Q8BH43, P62962, Q9CWJ9, P18572, P62259, Q02257, P19096, Q9DCL9, Q91YR1, Q99P72, P35700, O08709, P63101, Q9DBG5, P46638, Q61768, P46735, P09055, Q8VDJ3, P20029, Q9Z0N1, Q9DBJ3, O08992, P09803, Q9JKF1, P05064, Q9QY76, Q9D8U8, P68433, Q9WV55, O88792, E9PVA8,…	1451	279	17446	4.39566	2.2272e-36	1.1136e-36	5.55112e-13
GO:0005525~GTP binding	102	6.52174	1.22119e-26	P10833, P62071, Q9QXY6, P14576, Q9D4V7, Q9CQW2, Q8VEH3, Q8C1B7, Q9DC51, P10126, P46664, P61028, Q6PHN9, P61021, P14824, Q9JIW9, P84096, P46638, B2RSH2, P53994, P62835, P61226, P60766, P08752, P08556, P30416, Q91YH5, Q9Z0N1, Q9WTL2, P27601, Q9R0M6, P61750, P62821, P35288, P55258, Q60766, Q8BH64, Q99JI6, P63321, P68373, P68372, P26443, P63011, Q149F3, Q9DD03, P68369, Q922F4, Q9WVK4, Q8BU31, Q921J2,…	1451	383	17446	3.20206	1.7976e-23	4.494e-24	1.09912e-12
GO:0003824~catalytic activity	98	6.26598	5.52999e-17	Q922Q1, Q9CZW4, Q9D379, Q91YI0, P42125, Q8BMS1, P70699, P34914, Q64737, O35409, O08528, Q8QZT1, Q91YP3, P17710, Q9ET01, Q80UM7, Q9Z0L8, P54822, P06802, Q99K85, P16125, P10518, Q91WG8, Q9CWJ9, Q9DCL9, P19096, Q8K010, P27046, Q91W89, Q8CHR6, P00342, Q9DB77, Q8BHN0, Q91V92, Q9D051, P35505, Q6DYE8, O08709, P08249, Q8CAY6, Q00519, Q8CI94, Q9JJK2, P23492, Q8CGC7, Q9DBJ1, Q9JLT2, P05063, Q8VCN5, Q8BRK9,…	1451	479	17446	2.45991	8.14015e-14	8.14015e-15	2.02505e-11
GO:0032403~protein complex binding	89	5.69054	3.91875e-21	Q9CQV8, P10833, Q99JI6, Q61335, Q8BMS1, Q60932, P28660, Q99L47, Q91ZX7, P34884, Q02248, Q9JLQ0, Q62261, P24452, P62827, Q9CVB6, P26618, P17710, P26039, Q9QZE7, P70441, P14873, P63044, Q61838, Q9D1D4, P18052, Q99JW5, P97351, P41731, O35382, Q9WV32, P13597, Q8BH43, P51863, Q7TMB8, P10605, P62259, P99024, P21279, P21278, P62869, O70439, P46460, P26040, Q9CX00, Q91YR1, P63038, P19001, Q9DB77, Q01853,…	1451	358	17446	2.98907	5.76841e-18	8.24058e-19	4.08562e-11
GO:0008233~peptidase activity	88	5.6266	1.25252e-10	Q80W54, Q11011, Q9JJN5, O89023, Q8C129, Q9JHR7, O35350, Q5M8S2, Q9Z2U1, P97449, Q9CYN2, Q9Z2U0, Q9JHJ7, O35409, P28063, O08529, O35593, Q9QUM9, P08071, Q14BX2, P18242, O70435, P04186, P56677, Q9JLN6, O89017, Q9Z0L8, P23578, O09061, O08688, Q9DBL9, P99026, Q9WVJ3, P27773, Q10738, Q64191, P97821, P10605, Q8C0M9, Q9CXY9, Q11136, Q9CZR2, P57716, Q60928, Q8BHG1, P28076, Q8R534, Q8VCT3, Q8BP48, Q61391,…	1451	516	17446	2.05051	1.8437e-07	8.38048e-09	2.95433e-09
GO:0019899~enzyme binding	72	4.60358	1.03769e-10	Q01279, Q9CYN9, Q9CQV8, Q9D379, O35114, P49817, P63017, Q9JIF0, P56395, P26443, Q61990, Q8QZT1, P37040, P69566, Q02248, P68368, P59999, P62320, P28658, Q8VDM6, P97313, P63001, P38647, P08228, Q8QZY6, Q80W21, P48774, Q8VDP4, P67778, Q04736, P07724, P62259, P68510, P05622, Q00623, Q9WUD1, Q07113, Q8K2C9, P17156, Q9QZD9, P15532, Q61937, P20444, Q01768, Q62193, P01831, P09103, P62908, P25911, Q6ZQI3,…	1451	384	17446	2.25439	1.52748e-07	7.2737e-09	4.09395e-09
GO:0019901~protein kinase binding	71	4.53964	5.16608e-08	Q01279, Q64455, P62270, O55222, P55258, Q9CZW4, Q60932, P49817, P62754, P42227, P49615, Q921J2, Q02248, P14602, P30999, P70372, P19157, Q9JLN9, Q9WVC3, P11499, P63001, O35643, P06800, Q99JW4, P10126, Q91YW3, Q02257, P05622, P46460, P26041, P58252, Q9Z1W9, P10649, O08553, Q9CX86, Q9D0I4, P97819, P15535, P63101, P07901, P15532, Q9EQK5, P20152, Q68FD5, P11835, Q61937, P01831, Q8CI32, P62908, P09055,…	1451	434	17446	1.96697	7.60418e-05	2.62223e-06	1.50589e-08
GO:0003924~GTPase activity	68	4.34783	3.75577e-23	P62821, P35288, Q60766, P55258, P10833, Q99JI6, P63321, P68373, P68372, P63011, Q149F3, Q9DD03, P14576, P68369, Q922F4, Q921J2, P68368, Q9QUI0, Q9CQD1, P62827, Q62167, O08582, Q9D6F9, Q9D0J4, P63001, P61211, Q9DC51, P10126, P21279, P99024, P21278, Q9CWF2, P05214, Q8BXL7, Q80X95, P58252, P51150, Q61411, Q7TMM9, Q6PHN9, P61021, P42208, P62874, Q9JIW9, P46638, P84096, B2RSH2, Q91V41, P53994, Q9JHW4,…	1451	209	17446	3.91193	5.5285e-20	9.21416e-21	3.23306e-08
GO:0003735~structural constituent of ribosome	68	4.34783	3.64174e-17	P62270, Q9D1R9, P62751, P35980, P61358, P53026, Q9CPR4, P62754, Q8BH59, P35979, P62281, P47911, P14131, P62267, P47915, P62855, P62717, P62264, Q9D8E6, P62852, P05555, P67984, P62911, Q9CZM2, P14115, P97351, P62918, Q9JJI8, P99027, P19253, Q8BP67, P51410, O09167, Q9CXW4, P27659, P97461, P62900, Q6ZWV3, P14869, Q6ZWN5, P62301, Q9CR57, P14206, P84099, P14148, Q8VEM8, P62830, P62245, P62702, P62908,…	1451	264	17446	3.09694	5.36064e-14	5.95627e-15	1.29386e-07
GO:0019904~protein domain specific binding	58	3.70844	6.02952e-10	Q9CQV8, Q9CZW4, Q8BH64, Q99L47, P0DP28, P68369, Q8VDD5, Q6P5F9, P24452, Q9QUI0, P62827, P30999, Q9JLN9, P70441, P54823, P61211, Q9DBP0, Q9D0E1, P68254, P21981, Q9DC51, P12367, Q3B7Z2, Q8BGS1, P99024, P62259, P68510, P26043, Q5SYD0, Q9CX00, P26040, P61982, Q01853, P23242, Q9DB34, Q62470, P63101, Q8K021, P62806, Q91XV3, P61226, P09055, P20029, P20918, P11438, Q8VEJ9, Q9D424, P09803, Q6R0H7, Q9JKF1,…	1451	289	17446	2.41301	8.87545e-07	3.6981e-08	1.60559e-07
GO:0016874~ligase activity	56	3.58056	8.77849e-06	P32921, Q9CZW4, P15105, Q8C878, Q91WQ3, Q62318, Q64737, Q99MN1, Q5SUR0, P61082, E9Q555, Q922B2, Q7TMY8, Q99PU5, Q02053, Q8CCJ3, Q8BU30, P46935, P41216, O88738, Q99LF4, Q9Z1Q9, P46664, Q9DCL9, Q9D0I9, P70303, Q9Z2I9, Q9D0R2, Q8BP47, Q9WUD1, Q60714, Q99KP6, P16460, Q9Z1F9, Q922D8, Q8BMJ2, Q7TPH6, Q68FL6, Q61510, Q3THK7, O08759, Q9D7H3, P26638, Q8CGC7, Q8BGQ7, Q9WUA2, Q2XU92, Q91VE0, Q8JZR0, Q8C0C7,…	1451	362	17446	1.85998	0.0128389	0.000293639	1.72023e-07
GO:0046982~protein heterodimerization activity	56	3.58056	0.0309309	Q01279, O70423, P01899, Q8BFY6, Q8C878, P49817, Q9JKY5, P0C0S6, Q62393, O08529, Q8BHY3, Q02248, Q9DBE8, Q8BMG7, Q8VBW6, Q9WVC3, P05555, Q60634, P17182, P04228, Q9QYC0, Q9JLV5, P01902, Q61205, P62259, P68510, Q80X95, P63038, P97464, P10649, Q6P069, O08917, Q64435, O55131, Q99JZ0, Q62470, Q9Z1F9, P43406, P11835, Q61937, P09103, P20060, Q60680, P09055, Q9WV80, P70424, Q9D424, O08992, P15626, Q9QY76,…	1451	514	17446	1.30995	1	0.288278	2.07636e-07
GO:0003779~actin binding	54	3.45269	5.04459e-06	P21614, P18760, Q9JKY5, P21271, Q61233, Q8VDD5, Q62261, P24452, P59999, Q8VHX6, Q9CVB6, P26039, P14873, Q9CPW4, Q9Z2V5, Q9JM76, Q64727, Q9QYC0, Q8BH43, Q9WV32, P62962, Q7TMB8, Q9QYB5, P47753, P47754, Q80X90, P68510, O08638, P26043, Q5SYD0, P26041, P26040, Q91YR1, Q99K51, P61982, Q71LX4, Q9WTI7, P26645, Q9WUM4, Q64331, P61161, P40124, O88342, P46735, P09055, Q9R0P5, Q99JY9, Q6ZWQ0, Q6PDN3, Q9DBJ3,…	1451	338	17446	1.9209	0.00739815	0.000176786	5.91551e-07
GO:0031625~ubiquitin protein ligase binding	51	3.26087	2.94583e-07	Q01279, P63321, P63017, P50580, Q62318, Q61990, Q8VBW6, Q8BFZ9, O35609, P17751, Q9Z2V5, P38647, Q04447, P06745, Q9Z1R2, Q64727, Q9JLV5, P12367, P99024, P62259, P47758, P11983, Q80X95, Q9QZ06, Q91X78, P63038, Q9WUD1, Q61187, Q01853, Q3TDN2, O88983, P80314, Q9CZ13, P63037, O08709, P63101, Q9JIW9, P14211, Q9DBC7, Q06890, Q62193, Q8CI32, P25911, P20029, P70424, P56695, P16627, Q61696, P05132, Q91WT9,…	1451	284	17446	2.15914	0.000433533	1.35507e-05	9.99543e-07
GO:0005102~receptor binding	45	2.87724	0.0504089	Q01279, P01899, Q9JHR7, P61028, Q01853, P63017, P49817, P23242, Q9ESB3, Q9WTI7, P62196, O54901, P34914, O88844, Q9Z1Z2, P34884, Q8VCM7, P42859, P43406, P08226, P28843, Q9EPL9, P30999, P09055, P25911, Q9JJX6, P20918, Q9CQ92, P70441, Q922K9, Q3V3R4, P41233, Q80W21, P01902, P70296, Q61696, P62962, P09405, Q04736, Q8K0E8, E9PV24, P51660, Q7TNG5, P05622, P26041	1451	412	17446	1.31324	1	0.406364	2.07689e-06
GO:0016887~ATPase activity	44	2.8133	5.36336e-09	P46467, Q9JHR7, Q9CR51, Q01853, B5X0E4, Q6PIE5, P63017, Q9WTM5, Q99LE6, Q6DIC0, P62196, P21271, Q8R420, P61222, Q03265, Q9Z1N5, P07901, Q8VDD5, E9Q555, P60122, Q7TMS5, O54984, Q9JHU4, Q9DC29, Q62167, P55096, P46471, P20029, P56480, Q9CPQ8, Q5XF90, Q8VEJ9, Q8K449, P41234, P41233, P60843, Q61696, Q9CQQ7, Q9DCX2, O35379, P14094, P46460, P55772, O55026	1451	200	17446	2.64516	7.89484e-06	3.03649e-07	8.89111e-06
GO:0016757~transferase activity, transferring glycosyl groups	44	2.8133	1.83705e-08	O08912, Q6P9S7, P97464, Q9WTS2, Q99KQ4, Q8BGT9, Q64435, Q91X88, P15535, Q11127, Q9R2B6, P00493, Q64685, P54751, Q91Z92, Q9DBG6, O54734, Q11204, Q80VA0, P70419, Q9DBE8, Q6NSU3, P23336, P70277, Q9ET01, P46978, Q9JJ04, Q8CI94, Q9DB25, Q9JJ06, P23492, Q8K4T1, Q6ZQM8, Q09199, Q9EPL0, Q921V5, Q6PB93, O08832, Q6P5E4, E9Q649, Q09200, Q91YQ5, Q8K1B9, Q8R2G4	1451	208	17446	2.54342	2.7041e-05	1.00153e-06	3.04537e-05
GO:0030246~carbohydrate binding	43	2.74936	8.50348e-07	O08912, O09159, Q6P9S7, Q9DCD0, Q91W89, P16110, P27812, Q64314, P35564, P70699, P47856, P12246, Q8BGT9, Q6GQT9, Q9D0F3, P16045, P14211, Q9Z2Z9, Q80VA0, Q00612, P70419, P01029, Q61543, P20060, P49300, Q9ET01, Q8CI94, Q9CS42, Q6ZQI3, P04104, Q9WU60, Q99LJ1, Q921V5, Q93092, Q6PB93, Q61830, O08832, P18572, P40142, Q9DBH5, Q8BRK9, Q8K1B9, P27046	1451	229	17446	2.25768	0.00125093	3.29392e-05	4.7313e-05
GO:0051015~actin filament binding	37	2.36573	9.68535e-11	Q01279, P58252, Q99K51, Q71LX4, Q9JKY5, P18760, Q9WTI7, Q64331, Q9WUM4, P61161, Q8VDD5, Q61233, O88342, P59999, Q8VHX6, P46735, Q9CVB6, Q9R0P5, P26039, Q9CPW4, Q99JY9, Q6ZWQ0, Q8C0P5, Q9QYC0, Q9JM76, Q64727, Q9WV32, Q7TMB8, P47753, Q7TPR4, P57780, Q8BTM8, P28650, Q3UQ44, Q5SYD0, P26231, P26040	1451	132	17446	3.3702	1.42568e-07	7.12841e-09	8.56406e-05
GO:0004175~endopeptidase activity	36	2.30179	2.46961e-12	O89023, Q61391, Q8K2L8, Q9Z2U1, P70195, Q9Z2U0, Q3TXS7, P28063, O35955, O35593, Q9R1P0, O35227, Q9QUM9, Q9R1P1, Q9R1P4, Q9R1P3, Q8VDM4, P18242, O70435, P20918, O35598, O55234, Q9QUR6, Q4PZA2, O09061, Q9WVJ2, O09043, P99026, P10605, Q8C166, P09470, P57716, Q60692, P28076, Q9CWH6, P49722	1451	112	17446	3.86467	3.63522e-09	2.27201e-10	0.000364575
GO:0008022~protein C-terminus binding	36	2.30179	5.05263e-05	P46467, Q9CQV8, Q9Z0S9, Q61411, Q8BH60, Q9WTI7, P63011, Q60864, Q99JZ0, P20152, P22892, Q68FD5, Q02248, Q9JLQ0, P29341, O35129, P23475, P70424, P63044, Q8VEJ9, Q8R5J9, P46935, P39053, O08992, P63168, Q5EG47, P68254, P67778, P09405, Q9CR26, P17426, Q9Z0F4, Q9R069, P14094, Q7TNG5, P46460	1451	209	17446	2.07102	0.071678	0.00135139	0.000391551
GO:0005198~structural molecule activity	36	2.30179	0.000567458	Q9JIF7, O88552, Q8CIE6, P19001, Q922U2, P49817, P05784, P02535, Q8VCM7, P50446, P20152, Q68FD5, E9Q557, Q9QWL7, P04104, Q9QZE5, O08585, Q3TTY5, Q8BG32, Q9QYC0, Q64727, Q9WVJ2, P08730, Q9QXK3, P31001, O55029, Q9QYB5, Q6IFX2, O89079, Q8K0E8, Q6IFZ6, P11679, E9PV24, Q02257, P26231, P10107	1451	236	17446	1.83408	0.566358	0.0110787	0.000488344
GO:0000287~magnesium ion binding	34	2.17391	0.000133427	Q8BZF8, P54071, P52480, Q8CHP8, Q99JT2, Q8R574, P15105, Q9D0M1, Q8K183, P34914, P00493, Q8BU33, O88844, P15532, Q9D0F9, B2RSH2, P98197, Q9CS42, Q8BK63, P98195, Q9QZW0, O88587, P17182, O70228, Q9WUA2, P53657, P18654, P40142, Q9D819, O55023, P21550, P46664, Q80V26, P28650	1451	202	17446	2.02375	0.178331	0.00311288	0.00059277
GO:0008289~lipid binding	34	2.17391	0.0163213	P31786, P55065, Q61475, O08914, Q01853, Q6P8X1, Q9QXY6, P14824, Q78HU3, Q01339, Q3TZZ7, P08226, Q8CIB5, P01027, Q9WV80, P22437, Q9CRA5, E9Q414, Q8BX94, P84091, P06728, Q8R088, Q08857, Q9D8U8, P70296, Q80UU9, Q3B7Z2, P07724, Q3U7R1, P17427, P39654, O55022, Q91X78, Q00623	1451	270	17446	1.51406	1	0.178757	0.000644724
GO:0008237~metallopeptidase activity	32	2.04604	7.1144e-06	Q80W54, Q8R534, Q8VCT3, Q9JJN5, Q11011, Q8C129, Q9JHR7, Q9D1A2, Q3UVK0, Q61391, O89001, P97449, Q9Z2W0, Q60718, O35409, P31428, O35593, O35227, Q8C1A5, O35598, Q9JLN6, Q6P1B1, Q80V42, Q4PZA2, Q9WVJ3, Q10738, Q9DA79, P09470, Q11136, Q9CZR2, Q99KK7, Q8BHG1	1451	160	17446	2.40469	0.0104178	0.000243515	0.000782725
GO:0019003~GDP binding	30	1.91816	2.95093e-16	P55258, Q8R1Q8, P51150, P61028, P10833, Q99JI6, P63321, Q99LC8, Q6PHN9, P61021, P14576, Q8BU31, Q9JIW9, Q921J2, P46638, B2RSH2, Q91V41, P62827, P53994, P35293, Q9CQD1, Q9QUI0, P61226, Q9CS42, P35278, Q9D0J4, Q9CQW2, Q9R0M6, Q9DC51, P35285	1451	60	17446	6.01172	4.90274e-13	4.45199e-14	0.000792357
GO:0051082~unfolded protein binding	28	1.79028	1.95027e-11	Q9WU28, P42932, P63017, P35564, P08113, Q99L47, P80314, P63037, P80315, P17156, P80313, P80318, Q8CIV8, P80317, P07901, P80316, P14211, Q9QYJ0, Q61937, P20029, P19324, P11499, P38647, O70591, P16627, Q61696, Q6P5E4, P11983	1451	75	17446	4.48875	2.8708e-08	1.59489e-09	0.00101391
GO:0001948~glycoprotein binding	28	1.79028	7.80494e-11	Q01279, Q07113, Q9JHR7, P35564, P07758, Q01339, Q62470, P16045, P07901, P14211, P20152, Q9QYJ0, P11835, Q62351, Q91V41, P22599, P09055, Q8BK63, P20029, P01887, P70424, P05555, P60904, P11499, P09803, O08992, Q9DBH5, Q8BTM8	1451	79	17446	4.26147	1.14889e-07	6.04677e-09	0.00140965
GO:0003729~mRNA binding	28	1.79028	3.83851e-05	P97461, P62754, P23116, P62301, Q60668, P07901, P14211, P17225, P47911, P14148, Q8BG05, P62855, Q62376, P29341, P62908, P70372, Q924C1, P47962, Q7TNC4, P97351, P60335, Q9Z204, P19253, P10126, Q6ZWV7, Q3U0V1, P25444, O35295	1451	142	17446	2.37082	0.0549373	0.00108603	0.00148693
GO:0016829~lyase activity	27	1.72634	7.0665e-05	Q99KI0, Q91YI0, P15105, P28271, Q8BMS1, Q8VC30, P00920, Q9DCJ9, Q8K2C9, P70697, Q9CZ42, Q91YP3, Q9WVQ5, P62908, P23475, Q64444, P54822, Q8BTY1, P05063, P10518, P28352, P51660, P21550, Q8VCN5, Q91WT9, P19096, Q9DCL9	1451	139	17446	2.33549	0.098795	0.00179188	0.0053184
GO:0042277~peptide binding	25	1.59847	3.88916e-07	P01899, Q8VCT3, Q11011, O89023, Q8C129, Q9JHR7, Q61391, P63017, P97449, P14869, P17742, P14211, P43406, Q68FD5, P28843, Q8C1A5, P09055, P18242, Q8BK63, O08585, Q9QUR6, P01902, P10605, P24369, Q64514	1451	93	17446	3.23211	0.000572321	1.68376e-05	0.00806193
GO:0016853~isomerase activity	25	1.59847	2.09551e-05	P42125, Q8R059, O09114, O35074, Q8BLN5, P17742, P34884, P45952, Q64378, Q9D0F9, P23591, Q9JHU9, O70250, P09103, P30416, Q922R8, P08003, P17751, P06745, Q9DBJ1, P27773, P24369, P51660, Q9EPS3, Q9D1M7	1451	115	17446	2.61379	0.0303754	0.000642424	0.00836233
GO:0005200~structural constituent of cytoskeleton	23	1.47059	2.19922e-07	P26039, Q9D6F9, Q71LX4, Q9CPW4, Q99JY9, P68373, Q7TMM9, P68372, Q9JM76, P68369, Q9WV32, P31001, Q922F4, P61161, P20152, Q8BGS1, P99024, Q62261, P68368, Q9CWF2, P05214, P59999, Q9CVB6	1451	78	17446	3.54537	0.000323673	1.07908e-05	0.0117932
GO:0019905~syntaxin binding	23	1.47059	3.57576e-07	Q9JKK1, O09044, Q8BRF7, Q9WVC3, O70404, O35623, Q9DB05, P63044, P49817, Q8BH60, Q9D1D4, O88983, Q64324, Q60770, P70280, P41233, Q9CWZ7, Q99KF1, Q9R0Q1, Q8BVI5, O08547, O70439, P46460	1451	80	17446	3.45674	0.000526213	1.59499e-05	0.0145515
GO:0005516~calmodulin binding	23	1.47059	0.0482678	Q01279, Q6Q477, P56695, P63044, Q6PDN3, Q9JKF1, Q9WTI7, P21271, Q9QYC0, G5E829, P26645, P97819, Q64331, Q9QYB5, Q8VDD5, Q61656, Q62261, Q8VCN5, Q3UQ44, P46735, O08638, Q5SYD0, Q61545	1451	182	17446	1.51944	1	0.394815	0.0176923
GO:0051087~chaperone binding	22	1.40665	4.72163e-07	P63038, P21126, Q61147, P04925, Q91YN9, Q6PIE5, Q64430, P08228, Q99L47, P63037, Q9D1H7, Q60864, Q9D2G2, P97821, Q8K0E8, P07724, Q91YW3, Q9QYJ0, Q62351, Q8CI32, Q9DC23, Q8VDN2	1451	75	17446	3.52687	0.000694782	1.98576e-05	0.022086
GO:0005178~integrin binding	22	1.40665	6.11748e-05	Q01279, O55222, Q07076, P26039, Q99P91, Q99JY8, O35566, P11276, P21956, P40240, P13597, Q62470, P14211, Q7TPR4, Q62469, P29788, P01831, P09103, P09055, P11688, Q8R3G9, P25911	1451	100	17446	2.64516	0.0861164	0.00157861	0.0234077
GO:0048306~calcium-dependent protein binding	21	1.34271	4.77973e-07	P07356, P97429, Q07076, P56695, P63044, Q61187, O35639, P61022, Q9WU78, P14824, P0DP28, P12815, Q9D0E1, Q9JIZ9, Q3UPL0, Q61656, P97384, Q9DBE8, P50543, Q5SYD0, P10107	1451	69	17446	3.65931	0.000703329	1.95436e-05	0.0347327
GO:0000149~SNARE binding	20	1.27877	6.11623e-07	Q9JKK1, Q64704, Q9WVC3, O70404, O70480, Q9DB05, Q8K1E0, Q9ER00, P63044, P49817, O88983, Q9D0I4, P70280, P63024, Q8BVI5, O35166, O08547, O70439, O88384, P70452	1451	64	17446	3.75732	0.000899904	2.43324e-05	0.0364869
GO:0051117~ATPase binding	20	1.27877	9.11836e-05	P97370, P56695, Q9CR51, P63321, Q99JY9, P15920, P49817, Q9WTM5, P63001, P41233, P50518, P63011, Q9JIW9, P60122, P14094, P26043, Q920R6, Q9CVB6, Q9DC23, P26040	1451	88	17446	2.7326	0.12561	0.00223464	0.0490021
GO:0044325~ion channel binding	20	1.27877	0.00469961	P04925, P84091, P63044, P49817, Q60932, P11499, Q8BH60, P97447, P0DP28, P68254, P07901, Q04736, P42859, P68510, P62259, Q9Z0F4, Q02248, Q7TPR4, P57780, P25911	1451	120	17446	2.00391	0.999026	0.0683113	0.0490499
GO:0030414~peptidase inhibitor activity	20	1.27877	0.00616469	F6ULY1, P28665, Q9D263, P32261, Q8CAC8, Q9WU03, Q61838, A6X935, Q9DCQ7, O88738, P70296, P07759, Q3UU35, Q61703, Q61704, Q9JHY4, P22599, Q9DAN8, Q8R422, P28666	1451	123	17446	1.95503	0.999889	0.0815522	0.0490499
GO:0004867~serine-type endopeptidase inhibitor activity	20	1.27877	0.00616469	F6ULY1, P28665, Q9D263, P32261, Q8CAC8, P19324, Q9WU03, Q61838, A6X935, Q9ESB3, Q9DCQ7, P70296, P07758, P07759, Q3UU35, Q61703, Q61704, P22599, Q8R422, P28666	1451	123	17446	1.95503	0.999889	0.0815522	0.0636139
GO:0008201~heparin binding	20	1.27877	0.0451432	P32261, E9Q414, P05555, Q62009, Q99P91, P67984, Q9WVG5, Q9ESB3, P06800, P97333, P06909, P11276, O70503, Q10738, Q01339, P08226, P47915, P08071, P29788, Q9JK53	1451	151	17446	1.59251	1	0.376374	0.080241
GO:0051287~NAD binding	19	1.21483	2.36195e-07	Q9JLJ2, Q9DCN2, Q64437, P54071, O08756, P13707, Q64442, Q64467, P00329, Q8BMS1, O88712, Q91Z53, P06801, P16125, P14152, Q61941, Q61753, O88844, P16858	1451	55	17446	4.15355	0.000347618	1.12154e-05	0.080718
GO:0008565~protein transporter activity	19	1.21483	1.41217e-05	Q8BFY9, Q924C1, Q9DCR2, Q8C0E2, Q8CI04, Q91YE6, Q8BKC5, O35643, Q921L5, Q9Z1Z0, Q9EQH3, Q3TQR0, Q9QZ88, P17427, Q6P5F9, P22892, P17426, P70168, P62835	1451	71	17446	3.21754	0.0205728	0.000442186	0.083727
GO:0019903~protein phosphatase binding	19	1.21483	0.000283281	Q01279, Q9Z1T1, P70424, Q01853, P09803, Q3V3R4, P08113, Q9D0I4, Q9JKF1, P42227, P07901, Q9EQK5, P62259, Q02257, Q02248, P52633, Q62193, P30999, Q7TSI3	1451	88	17446	2.59597	0.341011	0.0061143	0.0853952
GO:0004298~threonine-type endopeptidase activity	18	1.1509	2.46232e-14	O70435, Q9Z2U1, O55234, O09061, Q9Z2U0, P70195, P99026, P28063, O35955, Q9R1P0, Q9R1P1, Q9QUM9, Q9R1P4, Q60692, Q9R1P3, P28076, Q9CWH6, P49722	1451	23	17446	9.40964	3.62803e-11	2.59148e-12	0.101364
GO:0005484~SNAP receptor activity	18	1.1509	1.25284e-09	Q9JKK1, O09044, Q64704, O70404, O70480, Q9ER00, Q8K1E0, P63044, O88983, Q9D0I4, P70280, P63024, Q8BVI5, O35166, O08547, O70439, P70452, O88384	1451	37	17446	5.84924	1.84418e-06	7.37672e-08	0.11708
GO:0008092~cytoskeletal protein binding	18	1.1509	2.95662e-05	P07356, O35350, P09803, Q3TTY5, P05064, P05063, P15535, P31001, P02535, P49615, P61161, O08529, Q7TMS5, Q8BGS1, Q8VHX6, P26043, P26041, P26040	1451	68	17446	3.18267	0.0425886	0.000870064	0.127439
GO:0019900~kinase binding	18	1.1509	0.00138212	P32037, Q9WUD1, P49817, P11499, Q9D0M1, P61022, P12382, P16125, P70296, Q5EG47, P20152, P42859, Q02248, Q8BTM8, Q9QZ06, P28656, P09055, P62908	1451	92	17446	2.35241	0.869436	0.0245223	0.151052
GO:0008144~drug binding	18	1.1509	0.0109658	P19157, Q8CI94, Q9ET01, Q9JJX6, P23492, P00329, Q6PIE5, P11499, P23578, Q8K183, Q99KQ4, P14576, P10126, P07724, P09470, P14094, Q01768, P19096	1451	112	17446	1.93234	1	0.129533	0.158383
GO:0047485~protein N-terminus binding	18	1.1509	0.0165285	O35129, P60229, Q8BRF7, O54941, Q8K1E0, O08992, P0DP28, O35382, P68254, Q8CBY8, Q06890, Q61937, P62331, P57780, Q9DBE8, Q62193, P63242, P28654	1451	117	17446	1.84976	1	0.179506	0.220553
GO:0002020~protease binding	18	1.1509	0.0165285	P07356, P63038, P32261, Q60634, Q6P069, O08917, P05064, P11276, Q91ZX7, Q61696, Q62470, P07758, P43406, Q9JKV1, P28843, P22599, Q9DAN8, P09055	1451	117	17446	1.84976	1	0.179506	0.220958
GO:0017124~SH3 domain binding	18	1.1509	0.0178653	Q62188, O55222, Q8BPU7, O35598, P39054, P23242, Q9WU78, Q8BUR4, Q9JKY5, Q9WTS2, Q78HU3, A2ARV4, Q8BYZ7, Q9JIZ9, Q9JLQ0, P11352, P25911, Q5FWK3	1451	118	17446	1.83408	1	0.191265	0.261261
GO:0017137~Rab GTPase binding	18	1.1509	0.0437577	Q810B6, A3KGB4, P07356, Q62433, P55258, Q3TJ91, P63001, P21271, Q80UJ7, Q9R0Q1, P05132, Q9WVK4, P50396, P22892, Q9QYE6, Q8BMG7, P70452, P46460	1451	131	17446	1.65207	1	0.371126	0.263035
GO:0004812~aminoacyl-tRNA ligase activity	17	1.08696	2.85405e-08	P32921, Q8BP47, Q91WQ3, Q8BH61, P26638, Q8CGC7, Q9WUA2, Q8BGQ7, Q99MN1, Q8C0C7, Q9Z1Q9, Q922B2, Q8BU30, Q9D0I9, Q8BMJ2, Q9D0R2, Q68FL6	1451	39	17446	5.24098	4.20107e-05	1.50041e-06	0.294922
GO:0003725~double-stranded RNA binding	17	1.08696	0.000158866	P70372, P63038, Q99MB1, P11499, P68372, P60843, Q61696, Q9WTX2, Q6Q899, Q91VR5, P20152, Q68FD5, P10852, Q62351, Q7TPR4, P26041, Q9CXY6	1451	70	17446	2.91998	0.208535	0.00359153	0.29697
GO:0016798~hydrolase activity, acting on glycosyl bonds	17	1.08696	0.000585451	P39098, O09159, Q8K2I4, P58242, Q91W89, P45700, Q80UM7, P70699, A2AJ15, Q9JLT2, P23780, Q99LJ1, Q99KR8, Q8BRK9, P20060, A2RSQ1, P27046	1451	78	17446	2.62049	0.577698	0.0112785	0.468574
GO:0005543~phospholipid binding	17	1.08696	0.00224373	P05202, E9Q414, Q69ZN7, P14873, O08914, P63044, Q8R3B1, Q9JKY5, Q9WTI7, P52430, Q9R0Q1, Q01339, O88848, Q62261, P08226, P10107, Q00623	1451	88	17446	2.32271	0.963355	0.0377177	0.61711
GO:0003743~translation initiation factor activity	16	1.02302	0.000381071	P60229, Q9DBZ5, Q6NZJ6, Q8JZQ9, Q99JX4, Q9Z0N1, Q99LC8, Q9DCH4, P23116, Q9QZD9, Q8R1B4, P60843, Q91WK2, Q8QZY1, Q6ZWX6, O70194	1451	68	17446	2.82904	0.429387	0.00787088	0.625446
GO:0050839~cell adhesion molecule binding	16	1.02302	0.000620574	P97300, Q62009, O08992, P09803, O54901, Q8VCM7, Q8K0E8, E9PV24, P11835, Q02257, E9Q557, P26041, P09055, P11688, P30999, P26040	1451	71	17446	2.70951	0.59899	0.011797	0.629848
GO:0000049~tRNA binding	15	0.959079	4.84218e-05	Q3THG9, Q924C1, P31230, P97770, Q91WQ3, Q8BGQ7, Q99MN1, Q8C0C7, P10126, P47911, Q8BU30, Q1HFZ0, Q9D0I9, Q9JHW4, Q68FL6	1451	51	17446	3.5363	0.0687976	0.00134398	0.711456
GO:0031072~heat shock protein binding	15	0.959079	7.69211e-05	Q61696, Q9D2G2, Q64378, Q9WUD1, P30416, Q68FD5, Q9QYJ0, Q9DBH5, Q9CYG7, P63017, P17182, P38647, Q60676, P16627, P63037	1451	53	17446	3.40286	0.107057	0.00191735	0.901258
GO:0003774~motor activity	15	0.959079	0.00521722	Q8R1Q8, Q99KJ8, O08788, P63168, Q9WTI7, P21271, Q64331, Q6PDL0, Q8VDD5, Q9JHU4, P46735, O08638, O88487, Q5SYD0, Q60605	1451	79	17446	2.28293	0.999547	0.0734026	0.918323
GO:0043531~ADP binding	14	0.895141	3.20829e-06	Q9CS42, Q9DCN2, P52480, Q01853, P63017, Q9WTM5, Q60676, P26443, P09411, O54950, Q03265, Q8VDD5, P60122, Q8VDN2	1451	36	17446	4.67578	0.00471147	0.000118058	0.936557
GO:0004177~aminopeptidase activity	13	0.831202	8.96961e-07	Q8VCT3, Q8BP48, Q11011, Q8C129, Q6P1B1, P97449, Q9Z2W0, Q8R016, Q9WVJ3, P28843, Q11136, Q99KK7, Q64514	1451	28	17446	5.58231	0.00131946	3.3854e-05	0.966117
GO:0016616~oxidoreductase activity, acting on the CH-OH group of donors, NAD or NADP as acceptor	13	0.831202	4.86336e-06	P54071, P13707, P00342, Q9R1J0, P06151, Q91Z53, O88712, P16125, P14152, Q61753, P08249, O88844, Q8CG76	1451	32	17446	4.88452	0.00713332	0.000174592	1.0238
GO:0050661~NADP binding	13	0.831202	4.87098e-05	Q8K2I3, Q9DCD0, Q8CHR6, Q64467, P47791, Q91Z53, P06801, Q61941, O88844, P37040, Q00612, P50285, P16858	1451	39	17446	4.00781	0.0691923	0.00132694	1.14685
GO:0019843~rRNA binding	13	0.831202	0.000430611	P62270, P62918, P35979, P62281, P62751, O54724, P47962, P97461, Q61937, P51410, Q6ZWN5, Q9CXW4, P62702	1451	48	17446	3.25635	0.469532	0.00876684	1.82022
GO:0001664~G-protein coupled receptor binding	13	0.831202	0.00590662	Q61696, P62874, P08752, Q9DC51, Q9WUD1, Q61207, P21279, P63017, P21278, B2RSH2, Q8BTM8, P63037, P27601	1451	64	17446	2.44226	0.999837	0.0796955	1.95145
GO:0050660~flavin adenine dinucleotide binding	13	0.831202	0.0149956	Q9DCN2, Q8BW75, P45952, Q8K2I3, Q64133, P37040, P47791, Q99LC5, P50544, P50285, Q9EPL9, Q9JMH6, Q00519	1451	72	17446	2.1709	1	0.167904	2.22285
GO:0051020~GTPase binding	12	0.767263	1.06734e-05	P62874, P07901, P31230, Q61233, Q62261, P17182, Q8BTM8, Q8CGC7, Q68EF0, Q8BU30, P62880, Q9WUQ2	1451	29	17446	4.97521	0.0155885	0.000349079	2.26671
GO:0043022~ribosome binding	12	0.767263	0.00573478	Q6ZWX6, P58252, Q9JLN9, Q80UM3, Q9DBG6, P20029, Q9DBZ5, E9PVA8, Q9Z1R2, Q8R1B4, P14206, P63242	1451	56	17446	2.57645	0.999789	0.078906	2.3509
GO:0005518~collagen binding	12	0.767263	0.00857934	Q62470, P10605, P51885, P19324, P22892, P28843, Q3V3R4, Q62469, P29788, P09055, P28654, O70503	1451	59	17446	2.44544	0.999997	0.107067	2.56457
GO:0004601~peroxidase activity	11	0.703325	0.000133182	O08709, O70325, Q61171, P22437, Q91WR8, P21765, Q9D7B7, P01942, P11352, P35700, P46412	1451	31	17446	4.26638	0.178034	0.0031572	3.20889
GO:0016620~oxidoreductase activity, acting on the aldehyde or oxo group of donors, NAD or NADP as acceptor	11	0.703325	0.000179391	Q9JLJ2, Q9DBF1, P47740, P24549, O35945, Q64467, Q62148, E9Q3E1, P47738, Q571I9, P16858	1451	32	17446	4.13305	0.232093	0.00393383	3.65524
GO:0048365~Rac GTPase binding	11	0.703325	0.00156598	Q7TMB8, P51150, P28660, P49817, Q8BTM8, Q64430, Q9JKF1, P08228, Q3UQ44, Q8BK67, Q9WUM4	1451	41	17446	3.2258	0.900433	0.0270897	4.1157
GO:0005544~calcium-dependent phospholipid binding	11	0.703325	0.00458547	P48036, Q9R0Q1, P07356, P97429, Q07076, Q3TZZ7, O35639, P97384, P14824, Q99JG3, P10107	1451	47	17446	2.81399	0.998847	0.067369	4.29269
GO:0004602~glutathione peroxidase activity	10	0.639386	1.33243e-05	O08709, O70325, P19157, Q91WR8, P21765, Q9D7B7, Q91VS7, P11352, P46412, Q80W21	1451	20	17446	6.01172	0.0194223	0.000426288	4.29269
GO:0005537~mannose binding	10	0.639386	5.15334e-05	Q61830, O09159, Q9D0F3, Q8K2I4, P18572, P24668, Q07113, Q9DBH5, P23578, O70152	1451	23	17446	5.22758	0.0730533	0.00135371	5.03635
GO:0015485~cholesterol binding	10	0.639386	0.00143403	Q8BFZ9, Q8BX94, P14847, P08226, P06728, P14824, Q3UUY6, Q91X78, Q00623, O35604	1451	34	17446	3.5363	0.879054	0.0251296	5.32707
GO:0004553~hydrolase activity, hydrolyzing O-glycosyl compounds	10	0.639386	0.00329675	O09159, Q91WG8, Q8K2I4, Q91W89, Q8BRK9, P70699, P23780, P20060, A2RSQ1, P27046	1451	38	17446	3.16406	0.992256	0.0525766	5.50732
GO:0030145~manganese ion binding	10	0.639386	0.0140577	Q6PB93, P15535, O08912, P15105, Q80XR2, Q6P1B1, O55023, Q11136, P70419, P06801	1451	47	17446	2.55818	1	0.160647	5.54527
GO:0042626~ATPase activity, coupled to transmembrane movement of substances	10	0.639386	0.0182691	Q8R420, Q7TMS5, O35379, B5X0E4, Q9DC29, Q8K449, P41234, P41233, P57746, P55096	1451	49	17446	2.45376	1	0.193784	6.68972
GO:0051219~phosphoprotein binding	10	0.639386	0.0262014	Q62188, Q8BK63, Q9JLN9, Q9CQV8, Q9WVC3, Q07113, P30416, P62259, Q80X95, P25911	1451	52	17446	2.3122	1	0.254616	6.8309
GO:0097110~scaffold protein binding	10	0.639386	0.0293152	Q6Q477, Q9WVC3, P20152, Q922U2, P11679, O88351, E9Q557, P23242, P05784, Q60680	1451	53	17446	2.26857	1	0.278804	6.95385
GO:0030170~pyridoxal phosphate binding	10	0.639386	0.0363	Q9ET01, Q8CI94, Q922Q1, P05201, P05202, P07724, Q91WT9, Q8VCN5, Q8BTY1, Q8K183	1451	55	17446	2.18608	1	0.325917	7.30773
GO:0005507~copper ion binding	10	0.639386	0.0638092	O70423, Q8VCT3, Q9JJX6, P04925, Q61147, P00405, P06728, Q64430, P08228, P50247	1451	61	17446	1.97105	1	0.474164	7.30773
GO:0030674~protein binding, bridging	10	0.639386	0.0638092	Q8VCM7, Q9WVC3, Q9WUD1, Q8K0E8, E9PV24, E9Q557, P49817, Q9QYE6, P59999, P10107	1451	61	17446	1.97105	1	0.474164	7.33602
GO:0045296~cadherin binding	9	0.575448	0.0019655	O54990, Q9WTR5, Q62433, Q9JJX6, Q02248, Q9JLQ0, Q02257, P26231, P30999	1451	29	17446	3.73141	0.944759	0.0334974	7.51202
GO:0004866~endopeptidase inhibitor activity	9	0.575448	0.00311239	P28665, P07758, Q3UU35, Q61838, P01027, P01029, P22599, Q8R422, P28666	1451	31	17446	3.49067	0.989833	0.0502505	7.54553
GO:0008536~Ran GTPase binding	9	0.575448	0.00472138	Q8BFY9, Q924C1, P69566, Q6P5F9, P70168, Q9ERK4, Q91YE6, Q9ERU9, Q8BKC5	1451	33	17446	3.27912	0.999057	0.0679482	7.54553
GO:0004364~glutathione transferase activity	9	0.575448	0.00472138	P48774, P19157, P10649, Q91VS7, O35660, P30115, P15626, Q80W21, Q9D8N0	1451	33	17446	3.27912	0.999057	0.0679482	8.03662
GO:0051787~misfolded protein binding	8	0.511509	2.95951e-05	P63038, P20029, Q9WUD1, Q06890, Q91YW3, Q9Z2V5, Q9Z1R2, Q9DC23	1451	13	17446	7.39904	0.0426293	0.000853843	8.03662
GO:0004467~long-chain fatty acid-CoA ligase activity	8	0.511509	2.95951e-05	Q60714, Q9CZW4, Q99PU5, Q9QUJ7, P41216, Q2XU92, Q91VE0, Q8JZR0	1451	13	17446	7.39904	0.0426293	0.000853843	8.03662
GO:0023026~MHC class II protein complex binding	8	0.511509	9.56124e-05	P35762, P52480, P07901, P62259, P11499, P63017, P97384, P14094	1451	15	17446	6.4125	0.131292	0.00230469	8.03662
GO:0004653~polypeptide N-acetylgalactosaminyltransferase activity	8	0.511509	0.000157794	Q6PB93, O08912, Q6P9S7, O08832, Q80VA0, P70419, Q8K1B9, Q8BGT9	1451	16	17446	6.01172	0.207284	0.00362296	8.03662
GO:0019001~guanyl nucleotide binding	8	0.511509	0.000378399	P08752, Q9DC51, P21279, P21278, B2RSH2, Q6R0H7, Q9CQD1, P27601	1451	18	17446	5.34375	0.427137	0.00792712	8.30615
GO:0004029~aldehyde dehydrogenase (NAD) activity	8	0.511509	0.000556362	Q9JLJ2, Q9DBF1, P47740, P24549, O35945, Q62148, E9Q3E1, P47738	1451	19	17446	5.0625	0.559213	0.0110091	8.65136
GO:0017025~TBP-class protein binding	8	0.511509	0.00110751	P54775, P62334, Q6ZQ38, Q9Z2X1, P62196, O88685, P62192, P46471	1451	21	17446	4.58036	0.804297	0.0204358	8.65136
GO:0046961~proton-transporting ATPase activity, rotational mechanism	8	0.511509	0.00264319	Q03265, P51863, P56480, P50516, P15920, Q920R6, P50518, Q8BVE3	1451	24	17446	4.00781	0.979676	0.0433062	9.0938
GO:0016209~antioxidant activity	8	0.511509	0.00264319	O08709, Q61171, Q9CYH2, P08226, P06728, P35700, P08228, Q61646	1451	24	17446	4.00781	0.979676	0.0433062	9.2364
GO:0031369~translation initiation factor binding	8	0.511509	0.00341132	P62849, Q8JZQ9, Q99JX4, Q9DCH4, P97351, Q8R1B4, Q62167, Q9CZX8	1451	25	17446	3.8475	0.993461	0.0537753	9.2364
GO:0043236~laminin binding	8	0.511509	0.0043383	P16045, Q62470, P09405, P16110, Q9R069, Q62469, P09055, P14206	1451	26	17446	3.69952	0.998338	0.065148	9.3539
GO:0003746~translation elongation factor activity	8	0.511509	0.00544354	P58252, O08582, P10126, O70251, Q9JHW4, O08810, Q9D8N0, P63242	1451	27	17446	3.5625	0.999676	0.0757498	9.42094
GO:0035255~ionotropic glutamate receptor binding	8	0.511509	0.00544354	Q60634, P56959, Q02248, P35564, P46935, Q6R0H7, O08917, P21271	1451	27	17446	3.5625	0.999676	0.0757498	9.74322
GO:0016597~amino acid binding	8	0.511509	0.0100275	B2RQC6, P16460, P05202, P28776, P47856, Q8BGQ7, Q3THS6, Q99MN1	1451	30	17446	3.20625	1	0.120048	9.74322
GO:0030544~Hsp70 protein binding	8	0.511509	0.0230616	Q60864, Q9WUD1, Q62351, Q99L47, Q9Z1R2, P63037, P62908, Q9DC23	1451	35	17446	2.74821	1	0.23217	10.4481
GO:0004180~carboxypeptidase activity	8	0.511509	0.0230616	Q9WVJ3, Q9JJN5, O35409, Q9D1A2, O89001, P09470, Q9CZR2, Q80V42	1451	35	17446	2.74821	1	0.23217	11.9046
GO:0070180~large ribosomal subunit rRNA binding	7	0.44757	0.000545979	P84099, P99027, P35979, P62751, Q9CPR4, P14869, P62830	1451	14	17446	6.01172	0.55242	0.0109519	12.0635
GO:0070006~metalloaminopeptidase activity	7	0.44757	0.00343547	Q8VCT3, Q11011, Q8BP48, Q8C129, Q6P1B1, P97449, Q9Z2W0	1451	19	17446	4.42969	0.993691	0.0535737	12.3294
GO:0031489~myosin V binding	7	0.44757	0.00456713	P55258, P46638, P56959, Q91V41, P61294, Q9WTL2, P63011	1451	20	17446	4.2082	0.998815	0.0677831	12.3294
GO:0050750~low-density lipoprotein particle receptor binding	7	0.44757	0.00456713	A2ARV4, E9Q414, P84091, P14847, P08226, P08113, P63037	1451	20	17446	4.2082	0.998815	0.0677831	13.3105
GO:0030234~enzyme regulator activity	7	0.44757	0.00595098	Q3TXS7, Q9D0M1, P14685, Q8BMG7, Q8VDM4, P42208, P0DP28	1451	21	17446	4.00781	0.999847	0.0795448	14.5788
GO:0050998~nitric-oxide synthase binding	7	0.44757	0.00761677	Q6Q477, P60710, Q02248, P49817, P39054, P39053, P0DP28	1451	22	17446	3.82564	0.999987	0.0981031	14.5788
GO:0008483~transaminase activity	7	0.44757	0.00959384	P05201, P21981, P05202, Q9Z2Z9, Q8BTY1, P47856, Q99K85	1451	23	17446	3.65931	0.999999	0.117041	14.5788
GO:0031683~G-protein beta/gamma-subunit complex binding	7	0.44757	0.0145948	P08752, Q9DC51, P21279, P21278, B2RSH2, Q6R0H7, P27601	1451	25	17446	3.36656	1	0.165021	14.7694
GO:0034987~immunoglobulin receptor binding	7	0.44757	0.0397074	P01872, P01837, P01592, P01865, P01867, P01878, P01869	1451	31	17446	2.71497	1	0.344914	14.9875
GO:0000062~fatty-acyl-CoA binding	7	0.44757	0.0661974	P31786, P45952, Q8BMP6, Q99LC5, Q8BMS1, P50544, Q9EPL9	1451	35	17446	2.40469	1	0.484838	14.9875
GO:0036402~proteasome-activating ATPase activity	6	0.383632	2.20137e-05	P54775, P62334, P62196, O88685, P62192, P46471	1451	6	17446	12.0234	0.0318851	0.000661097	15.3859
GO:0102391~decanoate--CoA ligase activity	6	0.383632	0.000178152	Q9CZW4, Q99PU5, Q9QUJ7, P41216, Q2XU92, Q8JZR0	1451	8	17446	9.01757	0.230691	0.0039658	16.7057
GO:0004579~dolichyl-diphosphooligosaccharide-protein glycotransferase activity	6	0.383632	0.000373341	P46978, Q9DBG6, Q3TDQ1, O54734, Q91YQ5, Q9CQY5	1451	9	17446	8.01562	0.422854	0.00793445	20.4035
GO:0008641~small protein activating enzyme activity	6	0.383632	0.000695566	Q8VBW6, Q8C7R4, Q9Z1F9, Q8C878, Q9D906, Q02053	1451	10	17446	7.21406	0.640927	0.0130453	20.4035
GO:0005388~calcium-transporting ATPase activity	6	0.383632	0.0011881	Q6Q477, P48036, Q80XR2, Q5XF90, Q64518, G5E829	1451	11	17446	6.55824	0.826213	0.0216366	20.9188
GO:0016805~dipeptidase activity	6	0.383632	0.00416803	O35409, P31428, Q9DA79, Q9D1A2, Q11136, Q9CZR2	1451	14	17446	5.1529	0.997863	0.0639714	21.6299
GO:0043295~glutathione binding	6	0.383632	0.00582893	P48774, P19157, Q91VS7, P47791, P15626, Q80W21	1451	15	17446	4.80937	0.999817	0.0794125	22.1567
GO:0030955~potassium ion binding	6	0.383632	0.00582893	P52480, P53657, Q6PIE5, P14094, Q8K183, Q8VDN2	1451	15	17446	4.80937	0.999817	0.0794125	22.866
GO:0042288~MHC class I protein binding	6	0.383632	0.00790605	Q03265, P27773, P56480, P99024, Q01853, Q61335	1451	16	17446	4.50879	0.999992	0.0999103	22.866
GO:0048029~monosaccharide binding	6	0.383632	0.00790605	Q93092, Q9QXD6, P16110, P40142, P06745, P12382	1451	16	17446	4.50879	0.999992	0.0999103	22.866
GO:0008373~sialyltransferase activity	6	0.383632	0.0212557	P70277, Q9R2B6, Q64685, P54751, Q11204, Q8K4T1	1451	20	17446	3.60703	1	0.217421	23.8754
GO:0004198~calcium-dependent cysteine-type endopeptidase activity	6	0.383632	0.0212557	P12815, Q8BFY6, O08529, O35350, Q6P069, O08688	1451	20	17446	3.60703	1	0.217421	24.1408
GO:0003756~protein disulfide isomerase activity	6	0.383632	0.0212557	P27773, Q9D1Q6, Q922R8, P08003, P09103, Q3TMX7	1451	20	17446	3.60703	1	0.217421	24.1408
GO:0005504~fatty acid binding	6	0.383632	0.0597902	P07724, O09114, P34928, Q9EPL9, Q01768, P28474	1451	26	17446	2.77464	1	0.453933	25.8322
GO:0019825~oxygen binding	6	0.383632	0.0597902	P02089, P02088, P07724, P01942, P28776, Q91WT9	1451	26	17446	2.77464	1	0.453933	26.3361
GO:0031593~polyubiquitin binding	6	0.383632	0.0685685	P54728, O35226, Q01853, Q9Z2V5, Q9Z1R2, Q3TCJ1	1451	27	17446	2.67187	1	0.495102	26.5855
GO:0030742~GTP-dependent protein binding	6	0.383632	0.0685685	Q9Z1T1, P22892, P63001, P61021, P63011, P60766	1451	27	17446	2.67187	1	0.495102	26.5855
GO:0008097~5S rRNA binding	5	0.319693	0.00135509	P58252, P27659, P47962, P14148, Q9D8E6	1451	7	17446	8.58817	0.864129	0.0243414	26.5855
GO:0030235~nitric-oxide synthase regulator activity	5	0.319693	0.00253203	Q01279, P07901, P11499, P63168, P0DP28	1451	8	17446	7.51465	0.976052	0.0419882	27.9308
GO:0008430~selenium binding	5	0.319693	0.00425898	O70325, Q61171, P17563, P46412, Q9ERR7	1451	9	17446	6.67968	0.998131	0.0646517	29.9643
GO:0043008~ATP-dependent protein binding	5	0.319693	0.0066346	Q9Z1N5, P04925, P60904, P46460, P97819	1451	10	17446	6.01172	0.999944	0.0867343	29.9643
GO:0002161~aminoacyl-tRNA editing activity	5	0.319693	0.00974688	Q3THG9, Q9Z1Q9, Q8BGQ7, Q8BU30, Q8BMJ2	1451	11	17446	5.4652	0.999999	0.117831	29.9643
GO:0005391~sodium:potassium-exchanging ATPase activity	5	0.319693	0.00974688	P97370, Q9WV27, Q6PIE5, P14094, Q8VDN2	1451	11	17446	5.4652	0.999999	0.117831	32.076
GO:0015288~porin activity	5	0.319693	0.0136714	Q60930, Q9QYA2, Q9JJJ3, Q60931, Q60932	1451	12	17446	5.00976	1	0.157786	32.076
GO:0005536~glucose binding	5	0.319693	0.0136714	Q91ZJ5, O08528, P32037, Q00612, P17710	1451	12	17446	5.00976	1	0.157786	32.4005
GO:0004303~estradiol 17-beta-dehydrogenase activity	5	0.319693	0.01847	O08756, P51660, O88736, O70503, Q9EQ06	1451	13	17446	4.6244	1	0.194328	32.4005
GO:0044183~protein binding involved in protein folding	5	0.319693	0.01847	Q61696, P80318, P80317, O70591, P80314	1451	13	17446	4.6244	1	0.194328	32.4005
GO:0030898~actin-dependent ATPase activity	5	0.319693	0.01847	Q8VDD5, Q9WTI7, P46735, Q5SYD0, Q60605	1451	13	17446	4.6244	1	0.194328	33.3658
GO:0034185~apolipoprotein binding	5	0.319693	0.0241908	Q61009, P20918, P35564, P41233, Q91ZX7	1451	14	17446	4.29408	1	0.238968	33.3658
GO:0046933~proton-transporting ATP synthase activity, rotational mechanism	5	0.319693	0.0241908	Q03265, P56480, Q9CQQ7, Q9DCX2, Q9CPQ8	1451	14	17446	4.29408	1	0.238968	33.3658
GO:0016208~AMP binding	5	0.319693	0.0241908	Q9ET01, Q9CS42, Q9QXD6, Q9DCN2, O54950	1451	14	17446	4.29408	1	0.238968	33.3658
GO:0008553~hydrogen-exporting ATPase activity, phosphorylative mechanism	5	0.319693	0.0241908	P51863, Q9CR51, Q9CPQ8, Q920R6, P50518	1451	14	17446	4.29408	1	0.238968	35.6057
GO:0017127~cholesterol transporter activity	5	0.319693	0.0308678	E9Q414, P08226, P06728, P41233, Q00623	1451	15	17446	4.00781	1	0.289565	38.9354
GO:0031402~sodium ion binding	5	0.319693	0.0385217	Q6PIE5, P14094, Q8K183, Q9DBP0, Q8VDN2	1451	16	17446	3.75732	1	0.338361	40.5345
GO:0032794~GTPase activating protein binding	5	0.319693	0.05678	Q9DC51, P99024, B2RSH2, P09803, Q8R3B1	1451	18	17446	3.33984	1	0.44309	40.5987
GO:0031210~phosphatidylcholine binding	5	0.319693	0.0788931	P01592, Q3TZZ7, P06728, Q9DB34, Q00623	1451	20	17446	3.00586	1	0.541795	42.5547
GO:0008375~acetylglucosaminyltransferase activity	5	0.319693	0.0913295	P97464, E9Q649, P20060, Q9EPL0, Q91X88	1451	21	17446	2.86272	1	0.590272	42.5547
GO:0030506~ankyrin binding	5	0.319693	0.0913295	Q68FD5, Q62261, P09803, Q8VHX6, Q8VDN2	1451	21	17446	2.86272	1	0.590272	42.5547
GO:0015923~mannosidase activity	4	0.255754	0.00504107	O09159, Q91W89, Q8BRK9, P27046	1451	5	17446	9.61875	0.999412	0.0716925	42.5547
GO:1990932~5.8S rRNA binding	4	0.255754	0.00504107	P84099, P47911, Q6ZWN5, P62301	1451	5	17446	9.61875	0.999412	0.0716925	42.5547
GO:0051022~Rho GDP-dissociation inhibitor binding	4	0.255754	0.00504107	P07901, P63001, Q9QUI0, P60766	1451	5	17446	9.61875	0.999412	0.0716925	42.5547
GO:0047391~alkylglycerophosphoethanolamine phosphodiesterase activity	4	0.255754	0.00504107	P62874, P21279, P21278, Q6R0H7	1451	5	17446	9.61875	0.999412	0.0716925	42.5547
GO:0030911~TPR domain binding	4	0.255754	0.00504107	P07901, P61028, Q9WUD1, P11499	1451	5	17446	9.61875	0.999412	0.0716925	45.8253
GO:0071813~lipoprotein particle binding	4	0.255754	0.0094604	Q9WTR5, P08226, Q08857, Q00623	1451	6	17446	8.01562	0.999999	0.116464	46.4549
GO:0008308~voltage-gated anion channel activity	4	0.255754	0.0094604	Q8BS95, Q60930, Q60931, Q60932	1451	6	17446	8.01562	0.999999	0.116464	46.4549
GO:0004859~phospholipase inhibitor activity	4	0.255754	0.0094604	P07356, O35639, P34928, P10107	1451	6	17446	8.01562	0.999999	0.116464	46.4549
GO:0004559~alpha-mannosidase activity	4	0.255754	0.0155394	O09159, Q91W89, Q8BRK9, P27046	1451	7	17446	6.87053	1	0.172183	46.4549
GO:0070573~metallodipeptidase activity	4	0.255754	0.0155394	Q9WVJ3, P31428, Q9D1A2, P09470	1451	7	17446	6.87053	1	0.172183	46.4549
GO:0008035~high-density lipoprotein particle binding	4	0.255754	0.0155394	Q61009, Q08857, Q00623, P52430	1451	7	17446	6.87053	1	0.172183	46.4549
GO:0004064~arylesterase activity	4	0.255754	0.0233438	Q9D7N9, Q62087, P00920, P52430	1451	8	17446	6.01172	1	0.233113	47.859
GO:0016868~intramolecular transferase activity, phosphotransferases	4	0.255754	0.0233438	Q8BZF8, Q9D0F9, O70250, Q9DBJ1	1451	8	17446	6.01172	1	0.233113	48.9147
GO:0031957~very long-chain fatty acid-CoA ligase activity	4	0.255754	0.0233438	Q60714, Q99PU5, Q9QUJ7, Q91VE0	1451	8	17446	6.01172	1	0.233113	52.3717
GO:0061133~endopeptidase activator activity	4	0.255754	0.0328862	P97371, O35593, Q9JKV1, P97372	1451	9	17446	5.34375	1	0.301826	52.6838
GO:0003841~1-acylglycerol-3-phosphate O-acyltransferase activity	4	0.255754	0.0328862	Q9DBL9, O35083, Q3UN02, Q9D517	1451	9	17446	5.34375	1	0.301826	52.6838
GO:0019869~chloride channel inhibitor activity	4	0.255754	0.0328862	O70404, O88983, O70439, O88384	1451	9	17446	5.34375	1	0.301826	53.5028
GO:0042623~ATPase activity, coupled	4	0.255754	0.0328862	Q61696, P46467, P63017, P46460	1451	9	17446	5.34375	1	0.301826	55.9619
GO:0003691~double-stranded telomeric DNA binding	4	0.255754	0.0328862	P23475, P28352, P42669, O35295	1451	9	17446	5.34375	1	0.301826	57.5758
GO:0016876~ligase activity, forming aminoacyl-tRNA and related compounds	4	0.255754	0.0328862	Q3THG9, Q8CGC7, Q8BGQ7, Q9D0R2	1451	9	17446	5.34375	1	0.301826	62.0556
GO:0004028~3-chloroallyl aldehyde dehydrogenase activity	4	0.255754	0.0328862	P47740, P24549, Q62148, E9Q3E1	1451	9	17446	5.34375	1	0.301826	62.2241
GO:0008239~dipeptidyl-peptidase activity	4	0.255754	0.0441369	P31428, Q9DA79, P28843, Q99KK7	1451	10	17446	4.80937	1	0.371653	62.2241
GO:0045294~alpha-catenin binding	4	0.255754	0.0441369	Q02248, Q02257, P09803, Q64727	1451	10	17446	4.80937	1	0.371653	63.0381
GO:0005247~voltage-gated chloride channel activity	4	0.255754	0.0570331	Q8BHY3, O70496, Q9WVD4, Q6P9J9	1451	11	17446	4.37216	1	0.442374	63.0381
GO:0031406~carboxylic acid binding	4	0.255754	0.0570331	Q9DCD0, P05201, P05202, Q91Z53	1451	11	17446	4.37216	1	0.442374	63.0381
GO:0017166~vinculin binding	4	0.255754	0.071487	P26039, Q7TPR4, P26231, Q99LF4	1451	12	17446	4.00781	1	0.507843	63.0381
GO:0044548~S100 protein binding	4	0.255754	0.071487	P07356, P97384, Q9JKF1, P26040	1451	12	17446	4.00781	1	0.507843	63.0381
GO:0004032~alditol:NADP+ 1-oxidoreductase activity	4	0.255754	0.071487	Q8CG76, Q9JII6, P45376, P21300	1451	12	17446	4.00781	1	0.507843	63.0381
GO:0031748~D1 dopamine receptor binding	4	0.255754	0.071487	Q9EQH3, Q9WVC3, Q6R0H7, P46460	1451	12	17446	4.00781	1	0.507843	63.0381
GO:0070628~proteasome binding	4	0.255754	0.0873921	O35593, Q9JKV1, Q9Z1R2, P28076	1451	13	17446	3.69952	1	0.575739	63.0381
GO:0005319~lipid transporter activity	4	0.255754	0.0873921	E9Q414, P08226, Q00623, O35604	1451	13	17446	3.69952	1	0.575739	64.014
GO:0043024~ribosomal small subunit binding	4	0.255754	0.0873921	P61222, P15532, Q61937, Q62167	1451	13	17446	3.69952	1	0.575739	64.014
GO:0008240~tripeptidyl-peptidase activity	3	0.191816	0.0195644	O89023, P09470, Q64514	1451	3	17446	12.0234	1	0.203255	66.4808
GO:0032564~dATP binding	3	0.191816	0.0369792	P07901, P11499, Q99L47	1451	4	17446	9.01757	1	0.329031	66.4808
GO:0050815~phosphoserine binding	3	0.191816	0.0369792	Q9CQV8, P62259, P46935	1451	4	17446	9.01757	1	0.329031	67.8705
GO:0004459~L-lactate dehydrogenase activity	3	0.191816	0.0369792	P00342, P06151, P16125	1451	4	17446	9.01757	1	0.329031	69.1965
GO:0004551~nucleotide diphosphatase activity	3	0.191816	0.0369792	Q9EQG7, P06802, Q6DYE8	1451	4	17446	9.01757	1	0.329031	69.1965
GO:0019834~phospholipase A2 inhibitor activity	3	0.191816	0.0369792	P07356, O35639, P10107	1451	4	17446	9.01757	1	0.329031	70.7581
GO:0002134~UTP binding	3	0.191816	0.0369792	B2RQC6, P07901, P11499	1451	4	17446	9.01757	1	0.329031	70.7581
GO:0038085~vascular endothelial growth factor binding	3	0.191816	0.0582714	P05622, P26618, P97333	1451	5	17446	7.21406	1	0.447404	70.7581
GO:0060228~phosphatidylcholine-sterol O-acyltransferase activator activity	3	0.191816	0.0582714	P08226, P06728, Q00623	1451	5	17446	7.21406	1	0.447404	70.7581
GO:0004826~phenylalanine-tRNA ligase activity	3	0.191816	0.0582714	Q9WUA2, Q8C0C7, Q505F5	1451	5	17446	7.21406	1	0.447404	74.3935
GO:0070061~fructose binding	3	0.191816	0.0582714	Q9WV38, P12382, P05064	1451	5	17446	7.21406	1	0.447404	76.0826
GO:0098639~collagen binding involved in cell-matrix adhesion	3	0.191816	0.0582714	Q3V3R4, Q62469, P09055	1451	5	17446	7.21406	1	0.447404	76.0826
GO:0055131~C3HC4-type RING finger domain binding	3	0.191816	0.0582714	Q61696, P63017, P63037	1451	5	17446	7.21406	1	0.447404	76.0826
GO:0004022~alcohol dehydrogenase (NAD) activity	3	0.191816	0.0582714	Q64437, P00329, P28474	1451	5	17446	7.21406	1	0.447404	76.0826
GO:0043546~molybdopterin cofactor binding	3	0.191816	0.0582714	Q922Q1, Q8R086, Q00519	1451	5	17446	7.21406	1	0.447404	78.041
GO:0004749~ribose phosphate diphosphokinase activity	3	0.191816	0.0826768	Q9CS42, Q8R574, Q9D0M1	1451	6	17446	6.01172	1	0.55704	78.041
GO:0035368~selenocysteine insertion sequence binding	3	0.191816	0.0826768	P09405, P62889, Q9JHW4	1451	6	17446	6.01172	1	0.55704	78.041
GO:0030620~U2 snRNA binding	3	0.191816	0.0826768	P57784, Q99PV0, P62320	1451	6	17446	6.01172	1	0.55704	79.5599
GO:0015562~efflux transmembrane transporter activity	3	0.191816	0.0826768	O35379, B5X0E4, Q9DC29	1451	6	17446	6.01172	1	0.55704	79.5599
References
1Huang et al., (2009) Systematic and integrative analysis of large gene lists using DAVID Bioinformatics Resources. Nature Protocols. 4:44-57.
2Huang et al., (2009) Bioinformatics enrichment tools: paths toward the comprehensive functional analysis of large gene lists. Nucleic Acids Research. 37:1-13.

## Sheet: GO - Biological Process
Table S2: Gene ontology analysis of mouse epididymosome proteins sorted according to molecular function, biological process, and cellular component
GO Biological Process1,2	Count	%	PValue	Genes	List Total	Pop Hits	Pop Total	Fold Enrichment	Bonferroni	Benjamini	FDR
GO:0006810~transport	305	19.5013	3.17835e-36	Q9JIF7, Q8CIE6, Q9Z160, Q61335, B5X0E4, Q32NZ6, O08532, Q9QXY6, Q8BKC5, Q9JKN1, Q8BH59, Q8K0B2, G3X9K3, Q920L1, Q9DCS9, Q9JHU4, P57746, P55096, Q9EQC5, Q8BX94, Q8K1E0, Q9QZE5, Q8BGD4, O35609, Q32NY4, Q9JLV5, Q99KF1, P07724, Q91XB7, Q8R1V4, O88983, Q6PHN9, O08788, Q924P3, Q03265, P46638, Q9DC29, Q8VEM8, Q8K021, O88384, Q9Z1T1, Q8VDJ3, Q9CRA5, O70451, Q9QZW0, O35623, Q9D3A9, P10639, Q9JIG7, P41234,…	1489	1822	18082	2.03284	1.45441e-32	7.27206e-33	5.99216e-33
GO:0015031~protein transport	147	9.39898	4.32536e-35	Q8BFY9, Q9JIF7, P46467, Q9Z160, Q8CIE6, Q9D8B3, Q61335, Q8BKC5, Q9QXY6, G3X9K3, Q9QYA2, Q9D0F3, P22892, Q9CSV6, P63044, Q9QZE5, O35609, Q9ERK4, Q99KF1, Q9CXE7, Q91XB7, P46460, Q8R1V4, P63242, P61028, Q9ER00, Q6P8X1, Q6PHN9, P61022, P61021, Q9JJA2, P46638, Q8K021, P53994, O88384, P62835, Q9CRA5, Q9Z1T1, O35623, Q9JIG7, Q3U2P1, Q9WTL2, Q9CWZ7, Q9D8U8, Q9R0M6, P35803, P50396, Q3UPL0, Q9QZ88, Q9CR26,…	1489	592	18082	3.01542	1.97929e-31	6.59762e-32	8.15462e-32
GO:0055114~oxidation-reduction process	119	7.6087	2.18638e-15	O70423, P54071, Q8BW75, Q922Q1, Q99L04, P13707, P47791, Q8BMS1, Q920L1, Q61171, Q9DCS9, P37040, Q9ERI6, P50285, Q9EPL9, Q9JMH6, Q91WR8, Q8K2I3, O88736, P08228, P06801, P16125, Q8BSY0, Q9DBF1, P19096, P28474, Q64437, Q9DCD0, Q8CHR6, Q61147, P00342, O35945, Q9DB77, P35700, Q9D051, Q9CQX2, O08709, P08249, P00405, Q00612, Q9CQF9, Q9DC23, Q00519, Q3TMX7, Q9JLJ2, Q9DCN2, P21765, P10639, Q8K0C4, Q9DCC4,…	1489	676	18082	2.13773	1.01608e-11	1.01608e-12	4.18554e-12
GO:0008152~metabolic process	113	7.22506	2.65915e-26	Q8CHP8, Q9JJN4, Q9CZW4, P42125, Q8BMS1, P70699, P30115, P34914, Q64737, Q9R0N0, Q3UN02, O35409, O08528, Q8QZT1, Q91YX5, Q9EPL9, P17710, Q9ET01, P19157, Q91ZJ5, Q8K2I4, P45700, Q80UM7, P06802, A2AJ15, P10518, Q9DBF1, P48774, Q9D2G2, Q91WG8, Q9CWJ9, P19096, Q9DCL9, P27046, Q91W89, O35945, P10649, Q9D1A2, Q9D517, Q91V92, Q6DYE8, P35505, Q9D051, Q64435, P97819, O08709, Q8CAY6, Q9JLJ2, Q8CI94, O35083,…	1489	463	18082	2.9638	1.21683e-22	2.43366e-23	5.01331e-23
GO:0006412~translation	110	7.03325	3.05346e-30	P62270, Q01279, P32921, P62751, Q91WQ3, P53026, P62754, P12970, P23116, Q8BH59, Q99MN1, Q922B2, P47911, P14131, P62267, P47915, P62264, P62855, P05555, Q9CZM2, P14115, P97351, P60843, O70194, P10126, O09167, Q9CXW4, P63242, Q8R010, Q8BP47, Q9DBZ5, P31230, P97461, P62900, Q99JX4, P62301, P84099, Q8VEM8, P62830, Q8BMJ2, P62245, P62702, P62908, P62242, P63276, Q68FL6, P62849, Q3THG9, P47964, P47963,…	1489	401	18082	3.3312	1.39727e-26	3.49316e-27	5.75671e-27
GO:0006508~proteolysis	92	5.88235	1.60511e-09	Q80W54, Q11011, Q8BFY6, Q9JJN5, O89023, Q8C129, Q9JHR7, O35350, Q5M8S2, Q9Z2U1, P97449, Q9CYN2, Q9Z2U0, Q61646, Q9JHJ7, O35409, P28063, O08529, Q8R146, O35593, Q9QUM9, P08071, Q14BX2, P18242, O70435, P04186, P56677, Q9JLN6, O89017, P23578, O09061, O08688, P99026, Q9WVJ3, Q10738, Q64191, P97821, P10605, Q8C0M9, Q8C166, Q9CXY9, Q11136, Q9CZR2, Q60928, Q8BHG1, P28076, Q8R534, Q8VCT3, Q8BP48, Q61391,…	1489	582	18082	1.91963	7.34494e-06	3.19346e-07	3.02611e-06
GO:0016192~vesicle-mediated transport	85	5.43478	1.43233e-36	P62821, B2RXC1, Q9JIF7, Q01405, Q8CIE6, Q61335, Q9EQQ2, Q8BG21, P70280, P21271, G3X9K3, Q9Z1Z0, Q9D0F3, Q5XJY5, P22892, O35166, Q9D662, Q9CSV6, Q9CR89, Q8BRF7, Q9DB43, Q9EQC5, Q9DB05, Q8K1E0, P84091, P63044, Q9QZE5, Q9DC16, O08585, Q9D1D4, P61924, Q60770, O35643, P59279, Q9JLV5, Q9QXK3, O55029, Q9CQC9, Q91XB7, P84084, P61294, P36536, O70439, P46460, O70404, O70480, Q9ER00, Q8K2L8, O54692, O88983,…	1489	213	18082	4.84609	6.55436e-33	6.55436e-33	2.70039e-33
GO:0006629~lipid metabolic process	77	4.92327	2.89208e-09	P55065, Q9CZW4, P39655, P42125, Q8BMS1, O35074, Q8R3B1, Q8VCI0, Q9CY27, P34914, Q920L1, P45952, Q3UN02, Q8BMP6, Q91YX5, Q99PU5, P08226, P50544, Q9JHU9, Q9EPL9, P01027, Q8BFZ9, P56480, E9Q414, Q6GV12, Q9R1J0, Q9WVG5, P41216, Q66GT5, O88736, O35604, Q9DBL9, Q61205, Q80Y98, Q61207, P51660, P39654, P19096, Q9QZI8, Q8BWT1, Q00623, Q91X78, P51150, Q8VCT4, O09114, Q8BLN5, Q9D517, Q8K2C9, Q91V92, Q9EQ06,…	1489	459	18082	2.03718	1.32341e-05	5.51423e-07	5.45245e-06
GO:0043066~negative regulation of apoptotic process	68	4.34783	0.00158879	Q01279, O55222, P39655, P62754, P50580, Q9JKY5, P05784, Q8K183, P42227, P34884, P37040, Q9JKR6, P08071, Q02013, Q62167, P17710, O35129, P19157, P97313, Q80UM3, P11499, P08228, Q9Z1R2, Q99JW5, O88738, Q99JW4, P97351, P11276, P67778, P09405, P07724, P68510, Q91YW3, P21279, P45376, P05622, P63242, P63038, P04925, P16110, Q9D906, O88531, P08113, P63037, Q61316, Q9JIA7, P31428, Q06890, P42859, P04627,…	1489	566	18082	1.45896	0.999308	0.0663395	2.95325
GO:0006886~intracellular protein transport	66	4.21995	2.89453e-19	P62821, Q8BFY9, Q9JIF7, Q01405, Q8CIE6, Q61335, Q8BKC5, Q9DD03, Q9Z1Z0, Q9WVK4, P49615, P22892, Q6P5F9, P62827, Q9D662, Q9DB05, Q8K1E0, P84091, Q9QZE5, Q8C0E2, O08585, O35609, Q9Z2V5, P61924, Q9D1D4, Q9ERK4, Q91YE6, O35643, Q9QXK3, O55029, Q9EQH3, Q9CQC9, P68510, P36536, O70439, P46460, A3KGB4, P51150, Q9ER00, Q6P8X1, O88983, Q9D0I4, P12815, P24668, Q68FD5, P53994, O88384, Q9WV80, Q9JKK1, Q64704,…	1489	232	18082	3.45468	1.32454e-15	1.89219e-16	5.45707e-16
GO:0007155~cell adhesion	61	3.90026	0.000954641	O70423, P97300, Q99P91, Q64314, Q9Z0M6, P40240, Q8VDD5, P21995, Q02248, Q9QUI0, P29788, P11688, P30999, Q9WTR5, P26039, P05555, Q60634, P63001, Q3V3R4, Q8BKG3, Q64727, P41731, P11276, P13597, Q80X19, P02468, Q02257, Q07797, Q61490, Q8R2Y2, Q8BZF8, P31230, Q62009, Q71LX4, P70412, Q60718, Q60847, P15535, Q62470, P43406, P11835, P28843, Q8CIB5, P20444, Q02788, P01831, P09055, Q9D5A9, Q9D3A9, Q99JY8,…	1489	485	18082	1.52735	0.987355	0.044057	1.78453
GO:0007264~small GTPase mediated signal transduction	57	3.6445	2.63367e-13	P35288, P62821, P55258, P10833, Q99JI6, P62071, P63321, Q8BUR4, P63011, Q9DD03, Q8BU31, Q921J2, P35290, Q9D4V7, Q9QUI0, Q9CQD1, P35293, P62827, Q9D0J4, P63001, Q9CQW2, P61211, P59279, Q8VEH3, P68254, P47758, P84084, P61294, Q8BXL7, Q5FWK3, P51150, P61028, Q61411, Q6PHN9, P61021, Q9JIW9, P84096, P46638, O88848, Q91V41, P53994, P62835, P61226, P60766, P08556, Q05144, P35278, Q9WTL2, P27601, Q9R0M6,…	1489	236	18082	2.93302	1.20507e-09	9.26974e-11	4.96481e-10
GO:0098609~cell-cell adhesion	54	3.45269	6.54076e-16	P60229, Q9CQV8, Q922Q8, P12970, Q9Z1Z0, P24452, P62855, Q9D8N0, Q62433, Q9EQC5, P26039, Q8BGV3, P17182, Q9EQP2, Q9CZM2, P54823, Q99JW5, Q9QYC0, Q8BH43, P47753, P18572, Q9CWJ9, Q80X90, Q78PY7, P10852, Q9DCL9, Q9D0I9, Q9CX00, Q5FWK3, Q91YR1, Q6NZJ6, P35700, P42208, Q9CR57, Q64331, O08709, O88844, P63101, Q9DBG5, Q3TZZ7, P46735, Q8VDJ3, Q9WUA3, Q9Z0N1, P06151, Q9WVA4, P05064, Q9QY76, Q61696, Q9D8U8,…	1489	189	18082	3.46963	3.04823e-12	3.38729e-13	1.25455e-12
GO:0005975~carbohydrate metabolic process	51	3.26087	2.01992e-12	Q8CHP8, P13707, Q9DCJ9, P70699, P47856, Q9R0N0, O08528, Q9D0F9, Q99KR8, Q9Z2Z9, P17710, Q9ET01, Q8K2I4, P06745, P23780, Q99LJ1, P09411, P16125, P10852, Q8BMF4, Q9CRC9, Q9CZU6, P58158, P27046, O09159, Q8BZF8, Q9DCD0, Q91W89, P00342, P31230, Q8R059, Q9D051, P12382, P14152, P15535, P08249, Q00612, Q8JZV7, P20060, P23336, Q9JJ04, Q8CI94, Q6ZQI3, P06151, Q93092, Q9QXD6, P53657, O88958, Q8BRK9, P16858,…	1489	206	18082	3.00646	9.24324e-09	6.16216e-10	3.8082e-09
GO:0042493~response to drug	51	3.26087	3.82982e-05	Q8BW75, Q8BMS1, P42227, Q5SUR0, P24549, P16045, P37040, Q6P5F9, Q02248, Q02013, Q9QUI0, Q3THS6, P55096, P01887, Q64442, Q9Z0L8, O88587, P41216, P08228, P10518, O35604, P13597, Q10738, Q9QYB5, P67778, O35379, Q00623, P63038, Q8CHR6, O08553, Q8R016, Q64331, Q62470, Q9DBG6, P63101, P07901, Q8BMA6, P14211, Q91VS7, Q60680, P25911, P09803, Q6R0H7, P41233, P70296, P28352, P21550, Q62469, P97742, Q8VDN2,…	1489	339	18082	1.82693	0.160758	0.00349898	0.072179
GO:0006457~protein folding	42	2.68542	9.23188e-15	Q9WU28, P42932, P63038, Q9WUD1, P63017, P35564, P08113, Q99L47, P17742, P80314, P63037, P80315, P80313, P80318, Q8CIV8, P80317, P07901, Q64378, P80316, P14211, Q8CDN6, Q9QYJ0, P09103, Q3TMX7, Q91YN9, Q9D1Q6, P48722, P30416, Q922R8, P08003, P11499, P10639, P38647, Q8BGQ7, O70591, Q8BYA0, P27773, P24369, P99024, P11983, Q9ERU9, Q9D1M7	1489	128	18082	3.98466	4.21672e-11	3.83338e-12	1.7375e-11
GO:0006897~endocytosis	41	2.62148	6.08444e-09	P62821, Q8BH64, O08553, P49817, Q61411, Q6P8X1, P70280, O08917, Q9JKY5, Q9WVD4, Q91ZX7, Q64331, Q9WVK4, P15532, Q3TZZ7, P46638, Q62351, Q8K021, Q9CQD1, P60766, Q9WV80, Q810B6, P98195, Q9WVC3, P84091, O08585, P63001, P39054, P39053, O70228, O35604, A2ARV4, Q9D8U8, Q8BH43, Q61830, Q8K299, P09405, P17427, P17426, P35285, Q8BVE3	1489	181	18082	2.75079	2.7842e-05	1.07086e-06	1.1471e-05
GO:0006888~ER to Golgi vesicle-mediated transport	39	2.49361	3.63453e-21	P62821, Q9JIF7, Q01405, Q8CIE6, Q6NZC7, Q01853, Q61335, O54692, Q9D0I4, Q6PHN9, P70280, Q9Z1Z0, Q9D0F3, Q9CX30, P42859, Q9JKR6, O35166, O08547, Q9D662, O88384, Q9WUQ2, Q9CR89, O35623, Q8K1E0, Q9DC16, Q8CI04, Q3U2P1, Q9JLV5, Q9QY76, O55029, Q80Y98, O89079, Q9WV55, Q9D1G1, Q91XB7, Q9DBH5, Q9JME7, Q9D1M0, Q9CR20	1489	78	18082	6.07186	1.66316e-17	2.77194e-18	6.8522e-18
GO:0006397~mRNA processing	36	2.30179	0.0549101	P84104, Q921F2, P57784, P16110, P63017, P62305, Q99PV0, Q7TMK9, Q8BHD7, Q99KP6, Q9Z1N5, Q9Z1Z2, Q8R081, P17225, Q8BG05, Q91YR7, O35326, P29341, P62320, Q6P4T2, Q9Z2X1, Q99K48, P60335, O88569, P49312, P05132, Q8VIJ6, Q9D0E1, Q9Z204, Q91VR5, Q8VDP4, Q61656, Q3U0V1, Q8BL97, Q8VEK3, O08810	1489	322	18082	1.35768	1	0.671732	65.5179
GO:0050821~protein stabilization	35	2.23785	5.3431e-10	P42932, P63038, Q9ER00, P28660, P61022, Q9JKY5, P80314, P80315, Q80UJ7, P80313, P80318, P80317, P80316, P14211, Q06890, Q61937, O35129, P97370, Q80UM3, P56695, Q60634, P11438, Q99JY8, Q8CI04, Q91YE6, Q9Z1R2, P62962, P67778, P24369, P21279, P14094, Q8BTM8, P11983, Q00623, P16858	1489	128	18082	3.32055	2.445e-06	1.2225e-07	1.00734e-06
GO:0006631~fatty acid metabolic process	32	2.04604	3.3788e-06	Q9CZW4, P39655, P42125, Q8BMS1, O09114, P56395, O35074, Q8K2C9, Q9CY27, Q920L1, Q60714, P45952, Q99PU5, P50544, P01027, Q9EPL9, P22437, Q9Z0R9, P41216, Q2XU92, Q08857, Q91VE0, Q8JZR0, O54950, Q5EG47, Q9DBL9, Q9QUJ7, P51660, P39654, P19096, P97742, Q8BWT1	1489	156	18082	2.49102	0.0153425	0.000386461	0.00636987
GO:0051260~protein homooligomerization	32	2.04604	0.000348856	Q62188, Q9D8B3, P04925, P15105, Q9JHR7, Q01853, P49817, Q8BH60, Q99L47, O08917, Q9QXY6, P14824, Q9DB34, P48036, P54116, Q9WVK4, Q8QZT1, E9Q555, Q61937, Q9JJX6, Q9CQ92, P51906, Q91YH5, P09803, Q9EQP2, P10518, P21981, Q6WVG3, P10126, P97742, P55772, O55026	1489	197	18082	1.97258	0.797425	0.0205221	0.655655
GO:0030335~positive regulation of cell migration	32	2.04604	0.000590703	Q8R2Y2, Q01279, O55222, P62071, P39655, Q99P91, Q61411, O35682, Q9WTI7, P43406, P20444, Q02013, Q9QUI0, P26618, P11688, P09055, P25911, Q9WTR5, P20029, O35598, Q6PDN3, Q6ZWQ0, O08992, Q7TT37, P11276, Q6EDY6, O35379, Q9Z0F4, P57780, P05622, P26043, P70452	1489	203	18082	1.91428	0.933053	0.0320517	1.1078
GO:0008380~RNA splicing	32	2.04604	0.00865037	P84104, Q921F2, P57784, P16110, P63017, P62305, Q99PV0, Q7TMK9, Q8BHD7, Q99KP6, Q9Z1N5, Q9Z1Z2, P17225, Q8BG05, Q91YR7, O35326, P29341, P62320, Q6P4T2, Q9Z2X1, Q99K48, O88569, P49312, Q8VIJ6, Q9D0E1, Q9Z204, Q8VDP4, Q61656, Q3U0V1, Q8BL97, Q8VEK3, O08810	1489	241	18082	1.61244	1	0.222461	15.1084
GO:0006486~protein glycosylation	31	1.9821	1.079e-08	Q6P9S7, P97464, Q8BGT9, Q91X88, P15535, Q11127, Q9R2B6, Q64685, P54751, Q91Z92, O54734, Q11204, Q80VA0, Q9JJ04, P46978, P70277, Q3TDQ1, Q9WUH1, Q8K4T1, Q8CI04, Q09199, O35604, Q6PB93, O09160, O08832, Q6P5E4, Q09200, E9Q649, Q91YQ5, Q8K1B9, P58158	1489	116	18082	3.2453	4.93739e-05	1.82871e-06	2.03425e-05
GO:0008283~cell proliferation	30	1.91816	0.00781519	Q01279, P15105, Q99JI6, Q61411, Q64314, P35700, Q8K183, P42227, Q91ZX7, Q9JIA7, P34884, P62874, Q9DBC7, Q9EQK5, Q02248, P11352, P47915, Q9JMH6, P08752, Q9CRA5, P97313, Q07076, P04186, P42669, P63001, Q9WVG5, Q99KJ8, A2ARV4, Q62469, O35295	1489	220	18082	1.65596	1	0.209159	13.7499
GO:0007030~Golgi organization	27	1.72634	3.64802e-10	P62821, Q64310, Q6NZC7, Q9Z160, O54692, Q9D0I4, Q921L5, G3X9K3, Q9Z1Z0, Q9D0F3, Q68FD5, P42859, Q8R1U1, P53994, Q9QYE6, P60766, Q8CI32, Q8BK63, Q9CRA5, Q91YH5, Q8CI04, Q9D1D4, Q8R088, P61211, Q99KF1, Q9DBH5, Q9R0Q3	1489	79	18082	4.15039	1.66933e-06	8.78596e-08	6.87762e-07
GO:0006511~ubiquitin-dependent protein catabolic process	27	1.72634	0.00033666	Q9WTX5, Q9WUD1, Q01853, Q9Z2U1, P56399, Q9Z2U0, P35123, O35226, E9Q555, Q9R1P0, Q9JKV1, Q9QUM9, Q9R1P4, P46471, O70435, O08759, P70398, Q9Z2V5, P14685, Q8BG32, Q9Z1R2, Q9WVJ2, Q9JLV5, Q8C7R4, Q9QZ06, Q9CWH6, P49722	1489	154	18082	2.12909	0.785794	0.0200698	0.632803
GO:0001525~angiogenesis	27	1.72634	0.0872515	Q8R2Y2, P07356, P32921, P31230, Q99P72, P49817, P97449, Q9ESB3, Q8R3B1, P12815, Q8VDD5, E9Q555, P43406, P20444, P01831, P56480, Q80UM3, Q9JJ06, P06745, P97333, P27601, P11276, P21956, Q8BH43, P09405, Q9Z0F4, Q8BTM8	1489	239	18082	1.37188	1	0.801952	82.1146
GO:0051603~proteolysis involved in cellular protein catabolic process	26	1.6624	4.72389e-13	O70435, P20029, P20918, Q9JHR7, O89017, Q9Z2U1, O55234, O09061, Q9Z2U0, P70195, P99026, P28063, P10605, O08529, P97821, O35955, Q9R1P0, Q91YW3, Q9QUM9, Q9R1P1, Q9R1P4, Q9R1P3, Q60692, P28076, Q9CWH6, P49722	1489	57	18082	5.53924	2.1617e-09	1.54407e-10	8.90621e-10
GO:0016477~cell migration	26	1.6624	0.0139526	P62821, Q8BPU7, O35566, Q8BUR4, Q9WTS2, P49615, Q61233, P43406, Q9JLQ0, Q9QUI0, P26618, P09055, Q9CRA5, P56677, Q9CPW4, P63001, Q8BKG3, P97333, P41731, Q9JLV5, Q8BYZ7, Q6EDY6, P02468, Q02257, P05622, P61750	1489	191	18082	1.65307	1	0.307474	23.2719
GO:0006979~response to oxidative stress	24	1.53453	0.000510496	Q01279, P22437, Q91WR8, P21765, Q9D7B7, P04925, O55234, P35700, P46412, P08228, Q9WU60, P10518, O70325, P70296, Q61171, P24549, O88844, O35379, P08226, P11352, Q00612, O70252, Q9JMH6, P62908	1489	133	18082	2.19135	0.903347	0.0287854	0.958066
GO:0002479~antigen processing and presentation of exogenous peptide antigen via MHC class I, TAP-dependent	23	1.47059	3.53855e-18	O70435, P01899, P01887, Q9Z2U1, O55234, O09061, Q9Z2U0, P70195, P99026, P01902, P28063, P14211, O35955, Q9R233, Q9R1P0, Q9QUM9, Q9R1P1, Q9R1P4, Q60692, Q9R1P3, P28076, Q9CWH6, P49722	1489	30	18082	9.31019	1.61924e-14	2.02405e-15	6.67124e-15
GO:0006898~receptor-mediated endocytosis	23	1.47059	7.86617e-10	Q9CQW9, Q01279, P56480, E9Q414, P39054, P39053, O88531, P08113, Q9JKY5, Q08857, Q91ZX7, A2ARV4, Q61830, P40124, Q8K299, P14211, Q68FD5, Q9JKR6, P08226, Q62351, P29391, Q61699, Q00623	1489	60	18082	4.65509	3.59955e-06	1.63616e-07	1.48301e-06
GO:0001649~osteoblast differentiation	22	1.40665	0.000325321	Q6P4T2, P56480, Q91WL8, P62071, Q99P91, P09242, P23242, Q7TMK9, P62281, Q99PL5, Q9Z204, P67778, Q9ERI6, Q68FD5, Q78PY7, P51660, Q8CCJ3, P19096, Q8BU30, Q8VEK3, Q04857, P46471	1489	113	18082	2.36426	0.774382	0.0199194	0.611551
GO:0070374~positive regulation of ERK1 and ERK2 cascade	22	1.40665	0.0936793	O35129, Q01279, P97300, Q9CYL5, Q99JI6, Q99P91, Q61411, Q08857, P97333, P13597, P34884, Q8VCM7, P67778, Q8K0E8, E9PV24, Q9Z0F4, P20444, P01027, P39654, P05622, P62835, P26618	1489	188	18082	1.42107	1	0.819392	84.3457
GO:0006869~lipid transport	21	1.34271	0.000675065	P55065, Q61009, Q8VDJ3, P05202, Q9QZW0, E9Q414, Q8BX94, P06728, Q8K449, P34928, Q91VE0, Q8R420, Q60714, Q3B7Z2, Q3TZZ7, Q3U7R1, P08226, Q8VEK0, P98197, Q00623, Q6P9J9	1489	111	18082	2.29746	0.954504	0.0348954	1.26506
GO:0030036~actin cytoskeleton organization	21	1.34271	0.0124358	Q8BH64, Q8BPU7, P70441, Q05144, P63001, Q8C0P5, O08992, P97315, Q3TJD7, Q9WUM4, Q8BH43, P62962, P61161, P40124, P84096, Q8BGS1, Q80X90, O88342, Q8BTM8, Q9QUI0, P62827	1489	142	18082	1.7959	1	0.284571	21.0159
GO:0006914~autophagy	21	1.34271	0.0124358	P62821, Q5H8C4, Q9JLN9, Q60766, Q07076, O70404, Q9D8B3, P51150, Q9D906, Q01853, P11438, Q8BH60, Q9D0I4, O35604, Q68FE2, Q5EG47, Q9CQB5, Q9D1G1, P35290, Q9QZ06, Q9DBU0	1489	142	18082	1.7959	1	0.284571	21.0159
GO:0043123~positive regulation of I-kappaB kinase/NF-kappaB signaling	21	1.34271	0.0202472	Q61510, Q99MB1, Q9CR60, Q80XR2, Q9JIG7, P23242, Q60676, Q91ZN5, Q08857, P21981, P16045, Q62159, Q9WV55, Q02248, Q8VCN5, Q8BTM8, P08071, Q9QUI0, Q60680, Q8R1V4, O70401	1489	149	18082	1.71153	1	0.39058	31.9983
GO:0043524~negative regulation of neuron apoptotic process	21	1.34271	0.0395498	O55222, P63038, P56695, P60904, O89017, Q61411, P11499, P06745, O88531, Q64430, P08228, Q8BGQ7, P97333, Q91ZX7, Q61171, P42859, P08226, Q61937, Q4KMM3, Q9QUI0, Q61699	1489	160	18082	1.59386	1	0.57132	53.2698
GO:0007568~aging	21	1.34271	0.0765904	P58252, P39655, P35564, P08228, P42227, G5E829, Q91ZX7, P05063, Q6ZWX6, Q920L1, P70296, Q10738, Q9DBG6, P97821, P28352, P11835, P08226, P21550, P26231, P63242, P28654	1489	173	18082	1.47409	1	0.767416	77.7372
GO:0006890~retrograde vesicle-mediated transport, Golgi to ER	20	1.27877	1.98973e-14	Q9CR89, Q9JIF7, Q9CQU3, Q8BRF7, P98195, Q8CIE6, Q9EQC5, Q9WUH1, Q8CI04, Q9D1D4, O70228, Q5XJY5, O55029, O89079, P42859, Q9DBH5, Q8R1U1, P84084, P61294, P61750	1489	29	18082	8.37498	9.09388e-11	7.57827e-12	3.747e-11
GO:0042147~retrograde transport, endosome to Golgi	20	1.27877	2.27758e-07	Q810B6, Q9JKK1, P51150, Q8K1E0, Q8C0E2, Q6P8X1, O08788, P61211, P63024, Q9R0M6, Q9D8U8, Q9EQH3, Q9QZ88, Q68FD5, Q8BVI5, O35166, P61294, Q8BXL7, O88384, Q9WV80	1489	61	18082	3.98155	0.00104168	3.36195e-05	0.000429392
GO:0031175~neuron projection development	20	1.27877	0.0195299	Q64704, Q9D1T0, Q9D906, P46935, Q9JIF0, P09803, Q6PHN9, P42208, Q9DD03, G3X9K3, Q61753, Q9WVK4, P49615, Q9WV55, P02468, O88351, Q8VEK0, P09055, P25911, P28658	1489	139	18082	1.7473	1	0.38126	31.0536
GO:0070527~platelet aggregation	19	1.21483	1.84408e-10	O55222, Q8BP48, P26039, Q922R8, Q6R0H7, Q60770, P97315, Q64727, Q3THE2, Q9Z1Q5, Q8VCM7, P60710, Q8VDD5, Q8K0E8, E9PV24, Q8BTM8, P14602, P61226, P26618	1489	38	18082	6.07186	8.43848e-07	4.96382e-08	3.47664e-07
GO:0006749~glutathione metabolic process	19	1.21483	2.63771e-08	P19157, P10649, P47791, P30115, P08228, P46412, P15626, Q9Z2A9, Q80W21, O70325, P48774, O88844, Q91VS7, P11352, Q00612, Q8VCN5, Q8K010, Q60928, Q9D8N0	1489	49	18082	4.70879	0.000120694	4.31076e-06	4.97288e-05
GO:0034976~response to endoplasmic reticulum stress	19	1.21483	3.3528e-05	Q921F2, P58252, P20029, Q9D1Q6, P56695, Q922R8, P08003, O08917, Q9JKD3, Q9CR67, P97819, Q9Z2G6, Q6ZWX6, P27773, Q9JKR6, Q8CCJ3, P39654, P09103, Q9DC23	1489	76	18082	3.03593	0.142237	0.00312626	0.0631916
GO:0010466~negative regulation of peptidase activity	19	1.21483	0.00713323	F6ULY1, P28665, Q9D263, P32261, Q8CAC8, Q9WU03, Q61838, A6X935, Q9DCQ7, O88738, P70296, P07759, Q3UU35, Q61703, Q61704, P22599, Q9DAN8, Q8R422, P28666	1489	117	18082	1.97206	1	0.197366	12.6254
GO:0045471~response to ethanol	19	1.21483	0.00713323	P19157, P58252, Q64437, Q8BW75, P05202, Q9Z0L8, P08228, P42227, P10518, P13597, P70296, P24549, P67778, O35593, Q00612, P20444, O70251, Q9QUI0, Q61112	1489	117	18082	1.97206	1	0.197366	12.6254
GO:0008360~regulation of cell shape	19	1.21483	0.036426	Q8BK63, Q07076, P70441, P27601, P05064, P11276, Q3THE2, B2RXS4, P13597, Q7TMB8, Q8VDD5, O88342, Q8CIB5, Q4LDD4, P26043, P20060, P26041, P10107, P26040	1489	139	18082	1.65993	1	0.547715	50.3196
GO:0061025~membrane fusion	18	1.1509	3.60539e-10	O09044, Q64704, Q9JKK1, Q07076, O70404, Q9DB05, Q9ER00, Q8K1E0, P63044, P39054, P39053, Q9D0I4, P61022, Q9CWZ7, Q9Z1Z0, Q8BVI5, O70439, P70452	1489	35	18082	6.24534	1.64983e-06	9.16571e-08	6.79726e-07
GO:0006096~glycolytic process	18	1.1509	6.30804e-10	P52480, Q9WUA3, Q64467, P17182, P17751, P06745, Q9DBJ1, P12382, P05064, P09411, P05063, O08528, P53657, P21550, O70250, P09041, P17710, P16858	1489	36	18082	6.07186	2.88655e-06	1.37455e-07	1.18926e-06
GO:0006413~translational initiation	18	1.1509	8.2742e-07	P60229, Q9DBZ5, Q6NZJ6, Q8JZQ9, Q99JX4, Q9Z0N1, Q99LC8, P23116, Q9DCH4, Q9QZD9, Q8R1B4, P60843, Q91WK2, Q8QZY1, Q6ZWX6, P61222, O70194, Q62167	1489	54	18082	4.04791	0.00377912	0.000105169	0.00155993
GO:0051592~response to calcium ion	18	1.1509	2.60672e-05	Q01279, Q8BFY6, Q07076, P49817, Q8R3B1, Q8BH59, Q60668, P48036, P70296, P12815, P50396, Q8VCM7, Q3UPL0, Q8K0E8, P42859, E9PV24, P97384, Q9DBE8	1489	68	18082	3.21451	0.112445	0.00264727	0.0491331
GO:0007160~cell-matrix adhesion	18	1.1509	0.000165494	Q64314, Q3V3R4, Q99JW4, P11276, P41731, P49615, Q8VCM7, Q8K0E8, P43406, E9PV24, P11835, Q02248, Q9R069, Q8CIB5, Q62469, Q9QUI0, P29788, P09055	1489	78	18082	2.8024	0.531098	0.0115841	0.311545
GO:0001933~negative regulation of protein phosphorylation	18	1.1509	0.000420879	Q921F2, Q9JLN9, Q9Z1W9, P97313, P04925, Q99JY8, O35682, P61022, Q60676, Q9WUM4, Q61316, P70296, Q9Z0F4, P20444, Q8R422, Q9DC23, Q00519, P25911	1489	84	18082	2.60223	0.854321	0.0240893	0.790511
GO:0008203~cholesterol metabolic process	18	1.1509	0.000844035	Q9DCN2, Q8VDJ3, Q8BFZ9, E9Q414, Q9R1J0, P06728, Q8K0C4, P41234, P34928, P41233, Q91ZX7, P52430, O35604, Q5EG47, P08226, Q920E5, Q00623, Q91X78	1489	89	18082	2.45603	0.979015	0.0402723	1.57933
GO:0007229~integrin-mediated signaling pathway	18	1.1509	0.00140512	O55222, P05555, Q9JLN6, Q3V3R4, Q9WTS2, Q9JLV5, Q62470, P43406, P11835, Q9Z0F4, Q8CIB5, Q62469, Q01768, Q9QUI0, Q8BK67, P09055, P11688, Q00623	1489	93	18082	2.3504	0.998395	0.0599939	2.61612
GO:0016337~single organismal cell-cell adhesion	18	1.1509	0.00698636	Q01279, P05555, Q9D3A9, Q99JY8, Q64314, P09803, Q99JW4, P14206, P13597, Q8VDD5, P11835, Q02257, Q02248, Q9JLQ0, E9Q557, P01831, P30999, P60766	1489	108	18082	2.02395	1	0.194884	12.3814
GO:0010976~positive regulation of neuron projection development	18	1.1509	0.060928	Q62188, Q9JLN9, P28798, P20029, P97300, Q8BKG3, B2RXS4, Q62470, P15532, P17225, P10126, O88351, Q8VEK0, Q01768, P14602, P62835, P09055, P25911	1489	138	18082	1.58396	1	0.69989	69.4303
GO:1901998~toxin transport	17	1.08696	3.67404e-09	P42932, P20029, Q8BRF7, O70480, P61924, P39053, P80314, P63037, P97333, P80315, P80313, P80318, P80317, O55029, P80316, Q6DFX2, P11983	1489	35	18082	5.89838	1.68122e-05	6.72495e-07	6.92667e-06
GO:0045454~cell redox homeostasis	17	1.08696	5.48316e-05	Q9D1Q6, P47791, Q922R8, P10639, P08003, P35700, Q61941, O08709, P27773, Q61171, P28352, Q8CDN6, P11352, Q9JMH6, P09103, Q9DC23, Q3TMX7	1489	65	18082	3.17605	0.221913	0.00455173	0.103324
GO:0035690~cellular response to drug	17	1.08696	0.000330335	Q01279, P04925, Q99MB1, P10649, Q99JI6, P11499, Q6PDN3, O70362, Q9QXD6, B2RQC6, P31428, Q3U2C5, Q62351, Q8BVI4, P28650, P62835, O08810	1489	75	18082	2.75258	0.779501	0.0199563	0.620948
GO:0014070~response to organic cyclic compound	17	1.08696	0.000704745	Q07076, Q8CHR6, Q9CZW4, Q9D379, O88587, P41216, Q9ESB3, Q99KQ4, P13597, Q920L1, O88844, Q8QZT1, P51885, Q9R1P3, P97742, P25911, P55096	1489	80	18082	2.58054	0.960286	0.0355987	1.32033
GO:0051291~protein heterooligomerization	17	1.08696	0.00289298	O55222, Q9CQV8, Q9JHR7, Q61411, Q60770, Q60676, Q99JW4, Q9DB34, O54950, O55131, Q5EG47, Q8C1B7, P12367, Q02257, Q02248, P26231, Q3THS6	1489	91	18082	2.26861	0.999998	0.101398	5.31557
GO:0042060~wound healing	17	1.08696	0.00403961	Q01279, Q9JLN9, P70424, P14847, P49817, Q8R0W0, Q8BKG3, P11276, P15535, P50446, E9Q557, P39654, Q62469, Q02013, P05622, P26618, P28654	1489	94	18082	2.1962	1	0.130005	7.3474
GO:0050731~positive regulation of peptidyl-tyrosine phosphorylation	17	1.08696	0.00819392	P01872, Q9JLN9, Q9WVC3, Q99JY8, Q9EQP2, Q08857, P97333, P13597, P35762, P34884, Q9JMI7, Q04736, P29788, P26618, P09055, P11688, P25911	1489	101	18082	2.04399	1	0.213221	14.3685
GO:0006891~intra-Golgi vesicle-mediated transport	16	1.02302	1.30804e-11	Q9JIF7, Q9Z160, Q8CIE6, Q8CI04, P61924, Q921L5, Q9QXK3, Q9JJA2, O55029, O89079, Q8C0L8, O35166, Q3TLI0, P61294, O88384, P46460	1489	23	18082	8.44781	5.9856e-08	3.741e-09	2.46606e-08
GO:0030433~ER-associated ubiquitin-dependent protein catabolic process	16	1.02302	4.02809e-05	Q8BFZ9, P56695, Q3TDQ1, Q01853, Q3TDN2, P08113, A2AJ15, P62196, Q6PDI5, P54775, P62334, O88685, P62192, Q91X78, Q9DC23, P46471	1489	57	18082	3.40876	0.168338	0.00353851	0.0759144
GO:0061024~membrane organization	16	1.02302	0.000139473	O09044, Q8C129, P82347, P63321, Q9D906, P63044, Q60770, P61022, Q9JKY5, Q9WTI7, P0DP28, O35382, O54950, Q8VDD5, P60710, P70452	1489	63	18082	3.08412	0.471797	0.0102419	0.262623
GO:0030855~epithelial cell differentiation	16	1.02302	0.000288982	P97429, O89023, Q07076, Q8VCT4, P16110, Q60932, Q9WVA4, P41731, P05063, P14206, P02535, P10605, O88792, P50544, P97742, Q9QZ06	1489	67	18082	2.89999	0.733551	0.0179543	0.543416
GO:0051289~protein homotetramerization	16	1.02302	0.000884026	O08756, Q9JHR7, Q9WUA3, P46412, P47856, P12382, P05064, Q9QXF8, P05063, P00493, Q9QXD6, P24549, P45952, Q60710, Q8VCN5, Q9WVQ5	1489	74	18082	2.62567	0.982527	0.041281	1.65357
GO:0009636~response to toxic substance	16	1.02302	0.004169	P19157, Q8BW75, Q8BRF7, Q9D379, Q8VCT4, Q9Z2V5, P09803, Q8R016, P52430, P34914, P70296, P11352, Q62087, P05622, Q60680, P25911	1489	86	18082	2.2593	1	0.131135	7.57407
GO:0006874~cellular calcium ion homeostasis	16	1.02302	0.0165421	Q6Q477, Q07076, Q80XR2, Q5XF90, P49817, P52875, G5E829, Q9QY76, P43406, P08226, P20444, P14094, Q64518, P20060, P09055, P81117	1489	100	18082	1.943	1	0.345612	26.983
GO:0030308~negative regulation of cell growth	16	1.02302	0.089242	Q64455, Q99P72, P23242, O88531, Q9ESB3, P06802, Q6DIC0, P97447, Q61696, Q9QXD6, Q9ERS2, Q8VDP4, P67778, Q8VCN5, Q62167, Q60973	1489	125	18082	1.5544	1	0.807029	82.8358
GO:0006418~tRNA aminoacylation for protein translation	15	0.959079	4.13071e-07	P32921, Q8BP47, P31230, Q91WQ3, Q8BH61, P26638, Q8CGC7, Q99MN1, Q9Z1Q9, Q922B2, Q9D0I9, Q8BU30, Q8BMJ2, Q9D0R2, Q68FL6	1489	36	18082	5.05988	0.00188843	5.72776e-05	0.000778762
GO:0007017~microtubule-based process	15	0.959079	2.58983e-06	P14873, Q9Z0Y1, Q9D6F9, P68373, Q7TMM9, P68372, P63168, Q99KJ8, P68369, Q922F4, P99024, Q61768, P68368, Q9CWF2, P05214	1489	41	18082	4.44282	0.0117811	0.000303827	0.0048825
GO:0006906~vesicle fusion	15	0.959079	2.65335e-05	Q64704, Q9JKK1, Q9WVC3, O70404, O70480, Q9ER00, Q8K1E0, P63044, Q9D0I4, O88983, P70280, Q9R0Q1, Q9DC51, Q8BVI5, O70439	1489	49	18082	3.71747	0.114337	0.00263606	0.0500119
GO:0045727~positive regulation of translation	15	0.959079	0.000162056	P70372, P58252, Q9JLN9, Q9QWL7, P70424, P97351, Q60668, Q9Z1N5, Q8R081, P17225, Q61937, Q62469, Q9QUI0, P62702, Q62167	1489	57	18082	3.19572	0.523661	0.011521	0.305082
GO:0015992~proton transport	15	0.959079	0.000197633	P56480, Q9CR51, Q9CPQ8, P62814, P15920, P50518, Q61941, Q03265, P51863, P50516, Q9CQQ7, Q9DCX2, Q920R6, P57746, Q8BVE3	1489	58	18082	3.14062	0.59524	0.0130226	0.371943
GO:0007584~response to nutrient	15	0.959079	0.00225521	P19783, Q8CHR6, Q9CZW4, P32261, P41216, Q9WVG5, P54822, P41233, Q8R086, Q91VE0, P10518, P53657, P37040, Q9QUJ7, Q00623	1489	73	18082	2.49529	0.999967	0.0838316	4.16724
GO:0043627~response to estrogen	15	0.959079	0.00293151	Q61510, P63038, P19001, P49817, P00920, Q9DBP0, P05064, Q9WV32, P48774, P07901, Q02248, Q02013, P05622, Q00623, P26231	1489	75	18082	2.42874	0.999999	0.1019	5.38452
GO:0016042~lipid catabolic process	15	0.959079	0.0632478	P58242, P51150, E9Q414, Q8VCT4, Q9WVG5, O88531, Q8R3B1, Q8VCI0, Q3TTY0, P97819, O08709, Q3UW21, Q61205, Q80Y98, Q8CGN5	1489	109	18082	1.67115	1	0.710783	70.823
GO:0009791~post-embryonic development	15	0.959079	0.0848776	Q9JLN9, Q91YI0, E9Q414, Q07113, Q501J6, Q9D906, Q3TJ91, P28271, P70398, Q6R0H7, P63011, Q8CIV8, P45952, P21279, Q80V26	1489	114	18082	1.59786	1	0.795148	81.217
GO:0018279~protein N-linked glycosylation via asparagine	14	0.895141	3.79312e-07	P46978, P70277, Q3TDQ1, Q01853, Q9WTS2, Q9CQY5, Q921V5, Q9R2B6, Q64685, P54751, Q6P5E4, O54734, Q11204, Q91YQ5	1489	31	18082	5.48426	0.00173423	5.42401e-05	0.000715116
GO:0042632~cholesterol homeostasis	14	0.895141	0.00160783	Q61009, E9Q414, P49817, Q9WVG5, P41234, P06728, P41233, P34914, Q9CQ22, O35604, Q9WVK4, Q9JIZ9, P08226, Q00623	1489	63	18082	2.6986	0.999366	0.066502	2.98814
GO:0010977~negative regulation of neuron projection development	14	0.895141	0.00186849	Q62188, Q91VK4, P01899, P01887, P30416, Q99P72, Q91ZX7, P01902, P16045, P20152, Q9Z0F4, Q8BTM8, Q9QUI0, Q8CI32	1489	64	18082	2.65644	0.999808	0.0735661	3.46453
GO:0010033~response to organic substance	14	0.895141	0.00216304	P11499, O35609, P41216, Q9Z2V5, P08228, Q64737, P10518, P48036, P97821, Q9JJJ3, Q9WV54, P24638, P45376, Q60680	1489	65	18082	2.61557	0.99995	0.0812033	4.00019
GO:0006633~fatty acid biosynthetic process	14	0.895141	0.00692586	P22437, Q9CZW4, Q9Z0R9, O09114, O35074, Q91V92, Q8K2C9, Q9CY27, O54950, O70503, Q920L1, Q5EG47, P19096, P55096	1489	74	18082	2.29746	1	0.194544	12.2807
GO:0007596~blood coagulation	14	0.895141	0.0193836	Q64455, Q9Z1T1, P20918, P32261, Q8BH61, Q9ESB3, P48036, P49615, Q01339, Q8VCM7, Q8K0E8, E9PV24, P01027, Q6P9J9	1489	84	18082	2.02395	1	0.380589	30.8594
GO:0001889~liver development	14	0.895141	0.0472549	P52480, Q07113, Q91YI0, Q9D906, Q61646, Q60668, B2RQC6, Q9Z1N5, P45952, Q8QZT1, Q62148, P62331, Q8BVI4, P27046	1489	95	18082	1.7896	1	0.621506	59.8535
GO:0006887~exocytosis	14	0.895141	0.0898118	Q9R0Q1, Q64704, O09044, P49615, O70480, P63321, Q3TJ91, Q64324, Q60770, P70280, Q9JKD3, Q8K021, P63011, O35382	1489	105	18082	1.61916	1	0.807928	83.0372
GO:0001731~formation of translation preinitiation complex	13	0.831202	1.74275e-07	P60229, Q9DBZ5, Q8JZQ9, Q9Z0N1, Q99JX4, Q9DCH4, P23116, Q8R1B4, Q9QZD9, Q91WK2, Q8QZY1, O70194, P25444	1489	25	18082	6.31473	0.000797166	2.74991e-05	0.000328562
GO:0006446~regulation of translational initiation	13	0.831202	6.38369e-06	P60229, Q9DBZ5, Q6NZJ6, Q8JZQ9, Q99JX4, Q99LC8, Q9DCH4, P23116, Q8R1B4, Q9QZD9, P60843, Q8QZY1, O70194	1489	33	18082	4.78389	0.0287893	0.00071223	0.0120345
GO:0007339~binding of sperm to zona pellucida	13	0.831202	1.78472e-05	P42932, P23578, Q62522, Q60736, P80314, P16627, P80315, P80313, P15535, P80318, P80317, P80316, P11983	1489	36	18082	4.38523	0.0784234	0.00189749	0.033642
GO:0031623~receptor internalization	13	0.831202	5.84617e-05	P49817, P46935, P39054, P39053, Q08857, P40240, P35762, Q68FD5, P11835, Q62351, P09055, Q9WV80, P26040	1489	40	18082	3.94671	0.234732	0.00476591	0.110161
GO:0006909~phagocytosis	13	0.831202	0.000857685	Q8BK63, Q8BRF7, Q8BPU7, O35639, P39054, Q8BUR4, Q9WUM4, Q8BYZ7, Q8BH24, P11835, P97384, Q9CQD1, P10107	1489	52	18082	3.03593	0.980286	0.0404886	1.60468
GO:0009408~response to heat	13	0.831202	0.00200517	P70296, Q61696, P63038, P53657, P07310, P07901, Q9QYJ0, Q99LC8, P08228, P63037, P05064, P17156, Q61316	1489	57	18082	2.76962	0.999897	0.0774087	3.71344
GO:0051259~protein oligomerization	13	0.831202	0.00794744	Q9WVC3, P49817, P23242, Q9D424, Q9D1D4, P61022, Q60676, Q9Z2X8, P12382, Q91Z53, Q62318, Q61937, Q01768	1489	67	18082	2.35624	1	0.208683	13.9664
GO:0006006~glucose metabolic process	13	0.831202	0.00894693	Q5EG47, Q8BZF8, O08528, P52480, P31230, Q9D0F9, Q64467, Q00612, P17751, Q8BMF4, P97742, Q9D051, P16858	1489	68	18082	2.32159	1	0.227907	15.5859
GO:0032092~positive regulation of protein binding	13	0.831202	0.00894693	P01887, P49615, Q9JIW9, Q8BGS1, P11499, P09470, P49817, O08917, Q9JKY5, P62827, P29788, Q9QYC0, Q61316	1489	68	18082	2.32159	1	0.227907	15.5859
GO:0071260~cellular response to mechanical stimulus	13	0.831202	0.0251265	Q01279, Q99MB1, P49817, Q6PIE5, P23242, P63001, Q10738, Q02248, Q02013, P47809, Q62469, Q60928, Q8VDN2	1489	78	18082	2.02395	1	0.446285	38.107
GO:0009615~response to virus	13	0.831202	0.0417509	Q9CQW9, Q6Q899, Q91VR5, P80316, Q99MB1, E9Q414, Q06890, P14602, P18760, P62245, Q62167, Q9D8N0, Q8VDM6	1489	84	18082	1.87939	1	0.588139	55.2481
GO:0051028~mRNA transport	13	0.831202	0.0563683	P84104, Q9WTI7, O88569, P49312, Q9Z1N5, Q6P5F9, P42859, Q3U0V1, Q8BG05, Q8BL97, Q9D1M0, Q9ERU9, P63242	1489	88	18082	1.79396	1	0.676893	66.5073
GO:0030307~positive regulation of cell growth	13	0.831202	0.0648245	Q01279, Q91VA1, Q9QWL7, P70424, O35598, P39655, Q9Z2X2, O08992, P35762, Q9Z0F4, Q9QUI0, Q62167, P60766	1489	90	18082	1.75409	1	0.716939	71.7351
GO:0006695~cholesterol biosynthetic process	12	0.767263	2.87526e-05	Q5EG47, Q9DCN2, Q8VCT4, Q9R1J0, P08226, Q00612, P06728, Q8K0C4, Q8BLN5, O88736, Q920E5, Q00623	1489	32	18082	4.5539	0.123286	0.00273737	0.0541935
GO:0015991~ATP hydrolysis coupled proton transport	12	0.767263	3.99371e-05	Q03265, P51863, P56480, P50516, Q9WV27, P62814, Q6PIE5, P15920, Q920R6, P50518, Q8VDN2, Q8BVE3	1489	33	18082	4.4159	0.167028	0.00357703	0.0752667
GO:1900026~positive regulation of substrate adhesion-dependent cell spreading	12	0.767263	3.99371e-05	P14211, Q6EDY6, Q9Z0F4, P39054, O35682, P63001, Q8BTM8, Q8BUR4, Q9CVB6, Q99JW4, P60766, Q00623	1489	33	18082	4.4159	0.167028	0.00357703	0.0752667
GO:0006487~protein N-linked glycosylation	12	0.767263	9.84714e-05	Q921V5, P15535, Q11127, P54751, P07758, Q9DBG6, Q9DB25, O54734, Q80UM7, O70152, P52875, P22599	1489	36	18082	4.04791	0.362772	0.00748233	0.185486
GO:0021762~substantia nigra development	12	0.767263	0.000169195	Q8BW75, P68254, Q9CQQ7, P20029, Q08642, P60710, P68510, P62259, Q04447, Q91XV3, P0DP28, P60766	1489	38	18082	3.83486	0.538974	0.0116633	0.318503
GO:0090002~establishment of protein localization to plasma membrane	12	0.767263	0.000551866	Q60634, P70441, O88792, O88351, Q02257, P09803, Q8QZY6, Q9JIL4, O08917, P26043, Q9DD03, P26040	1489	43	18082	3.38895	0.920024	0.0303356	1.03532
GO:0006635~fatty acid beta-oxidation	12	0.767263	0.000681791	P45952, Q8QZT1, P42125, Q8BMS1, P51660, Q8CAY6, P50544, Q9EPL9, P97742, Q2XU92, Q8BWT1, P55096	1489	44	18082	3.31192	0.955884	0.0348437	1.27759
GO:0006911~phagocytosis, engulfment	12	0.767263	0.000836161	P01872, P01837, Q8VDD5, Q8BPU7, P01865, P01867, P63001, P01878, P01869, P70280, P41233, P21956	1489	45	18082	3.23833	0.978244	0.0407536	1.56471
GO:0030838~positive regulation of actin filament polymerization	12	0.767263	0.0017706	P13597, P62962, Q9JLN9, Q6EDY6, Q99JY9, P62331, P63001, Q9DBJ3, P39654, Q9QUI0, Q9WTI7, Q9CVB6	1489	49	18082	2.97397	0.999699	0.0710702	3.28588
GO:0019882~antigen processing and presentation	12	0.767263	0.00398297	P01902, P01872, P01899, Q9Z1T1, P28063, P61028, P01865, P04228, Q6PHN9, P61021, P28076, Q61559	1489	54	18082	2.6986	1	0.130127	7.24802
GO:0006958~complement activation, classical pathway	12	0.767263	0.00461642	P01872, P01837, Q61475, P01865, P14847, Q64735, P01867, P01027, P01878, P01869, P01029, P08607	1489	55	18082	2.64954	1	0.141294	8.35384
GO:0008217~regulation of blood pressure	12	0.767263	0.0115787	O70423, Q9Z1W9, P22437, Q9JJX6, Q8C129, P09470, Q6PIE5, Q64314, P08228, Q4PZA2, Q8VDN2, P52840	1489	62	18082	2.3504	1	0.269107	19.7133
GO:0032880~regulation of protein localization	12	0.767263	0.0181368	Q9R0M6, Q9JKK1, P55258, P04925, P28660, Q8VEJ9, P09803, Q8CCJ3, Q91V41, P21271, P42208, Q7TPH6	1489	66	18082	2.20795	1	0.367251	29.1831
GO:0031647~regulation of protein stability	12	0.767263	0.0271181	Q8BSY0, P35123, P35762, Q9EQH3, Q8VDP4, Q9WUD1, Q3U2C5, P63017, Q61937, Q9Z2V5, Q8BLN5, P60766	1489	70	18082	2.08178	1	0.466891	40.4479
GO:0051384~response to glucocorticoid	12	0.767263	0.0423666	Q8R420, P05201, P63038, Q9JJN5, P16460, O35639, Q99PU5, P09242, O09114, Q9QUI0, P52840, P10518	1489	75	18082	1.943	1	0.591949	55.7871
GO:0048661~positive regulation of smooth muscle cell proliferation	12	0.767263	0.062684	Q01279, Q9JLN9, Q9WTR5, P21981, P21279, P39655, P20444, P45376, Q62469, P05622, Q9CQD1, Q99KQ4	1489	80	18082	1.82156	1	0.708955	70.4902
GO:0008202~steroid metabolic process	12	0.767263	0.0828804	Q5EG47, Q9DCN2, Q8VDJ3, Q8BFZ9, E9Q414, Q9R1J0, Q8K0C4, Q920E5, P52840, Q91X78, Q00623, O35604	1489	84	18082	1.73482	1	0.789586	80.4289
GO:0010592~positive regulation of lamellipodium assembly	11	0.703325	6.39554e-07	Q8BH43, Q9JLN9, P07901, Q99JY9, Q05144, P28660, P39054, P63001, Q02013, Q64430, Q9CVB6	1489	19	18082	7.03058	0.00292232	8.36137e-05	0.00120575
GO:0006164~purine nucleotide biosynthetic process	11	0.703325	1.18456e-06	Q5SUR0, P00493, Q3THK7, Q9CWJ9, Q61503, P54822, P46664, Q9DCL9, P28650, Q922D8, Q64737	1489	20	18082	6.67905	0.0054059	0.000146491	0.00223324
GO:0033344~cholesterol efflux	11	0.703325	4.56142e-05	Q61009, E9Q414, Q9ER00, P08226, P49817, P06728, P41234, P34928, P41233, Q00623, O35604	1489	28	18082	4.77075	0.18839	0.00393066	0.0859616
GO:0006099~tricarboxylic acid cycle	11	0.703325	6.45095e-05	Q99KI0, P54071, O88844, P08249, Q9D2G2, P28271, Q8BMF4, Q9D051, Q9CZU6, Q9Z2I9, P14152	1489	29	18082	4.60624	0.255621	0.00516564	0.12155
GO:0002181~cytoplasmic translation	11	0.703325	0.000288698	P62918, P99027, P47964, P47911, P14148, P67984, P62900, P47915, P51410, Q9CZM2, P14869	1489	34	18082	3.92885	0.733204	0.0181836	0.542883
GO:0043085~positive regulation of catalytic activity	11	0.703325	0.000958409	Q9CQV8, P63017, Q61937, Q9Z0F4, P49817, P57716, Q64430, P08228, P70452, P60766, P58158	1489	39	18082	3.42515	0.987572	0.0437858	1.79152
GO:0006641~triglyceride metabolic process	11	0.703325	0.000958409	Q9Z2G6, P31786, Q01339, P08226, P49817, Q9QUJ7, P41216, P11352, P34928, P97742, Q08857	1489	39	18082	3.42515	0.987572	0.0437858	1.79152
GO:0046034~ATP metabolic process	11	0.703325	0.0011849	Q03265, P56480, P50516, Q9DCX2, Q9CPQ8, P62814, Q01853, Q6PIE5, P63017, P14094, Q64430	1489	40	18082	3.33952	0.995596	0.052299	2.21043
GO:0030163~protein catabolic process	11	0.703325	0.00427433	Q8C129, P54775, P62334, Q9D906, Q9R1P1, P62196, O88685, P62192, O09043, P46471, P18242	1489	47	18082	2.84215	1	0.133311	7.75821
GO:0050766~positive regulation of phagocytosis	11	0.703325	0.0050093	P14211, P01865, Q9DBH5, P63017, P39054, P01867, P01027, P01869, Q08857, P62835, P21956	1489	48	18082	2.78294	1	0.150392	9.0334
GO:0006986~response to unfolded protein	11	0.703325	0.0078192	Q61696, P63038, Q9D1Q6, P07901, P48722, Q3TDQ1, Q91YW3, Q3TDN2, P14602, Q61699, Q9QY76	1489	51	18082	2.61923	1	0.208048	13.7565
GO:0045785~positive regulation of cell adhesion	11	0.703325	0.0150159	Q64455, Q64704, P21981, P70424, P43406, P39655, P20444, Q62469, Q9QUI0, P70452, P41731	1489	56	18082	2.38537	1	0.323722	24.8168
GO:0031100~organ regeneration	11	0.703325	0.0150159	P19157, B2RQC6, Q01339, P52480, Q9CWJ9, P67778, Q61233, Q07113, O35639, P09470, Q00623	1489	56	18082	2.38537	1	0.323722	24.8168
GO:1901215~negative regulation of neuron death	11	0.703325	0.0150159	P49615, Q9D8B3, Q99P91, P42859, O35379, Q02248, Q64314, P08226, Q60676, P42227, P62192	1489	56	18082	2.38537	1	0.323722	24.8168
GO:0043588~skin development	11	0.703325	0.0189712	P31786, Q8BS95, Q62470, Q02248, E9Q557, Q02257, Q9DC29, Q6R0H7, Q64430, Q8BGQ7, Q91VE0	1489	58	18082	2.30312	1	0.377346	30.3092
GO:0045732~positive regulation of protein catabolic process	11	0.703325	0.0236411	Q9ERS2, P51150, Q8K1E0, Q9D906, Q01853, P46935, P23242, O08547, P08607, P46460, Q9WV80	1489	60	18082	2.22635	1	0.431261	36.3047
GO:0006694~steroid biosynthetic process	11	0.703325	0.0290875	Q5EG47, Q9DCN2, Q8BMP6, Q9R1J0, Q8K0C4, Q8BLN5, O88736, Q920E5, Q9CY27, O70503, Q9EQ06	1489	62	18082	2.15453	1	0.485938	42.6801
GO:0006461~protein complex assembly	11	0.703325	0.0425337	O09044, O70404, Q76MZ3, E9PV24, P63044, P02468, O54692, Q7TNP2, P70452, P12246, P63024	1489	66	18082	2.02395	1	0.591769	55.9323
GO:0030334~regulation of cell migration	11	0.703325	0.0993153	Q62188, Q6Q899, P49615, Q99P72, P63001, Q8BTM8, Q9QUI0, P01831, P27601, Q64727, Q8BK67	1489	77	18082	1.73482	1	0.834608	86.0826
GO:1904874~positive regulation of telomerase RNA localization to Cajal body	10	0.639386	5.35789e-07	P42932, P80318, P80317, P80316, P60122, Q9WTM5, P11983, P80314, P80315, P80313	1489	15	18082	8.09581	0.00244877	7.21083e-05	0.00101012
GO:0048278~vesicle docking	10	0.639386	1.22958e-05	Q9JKK1, Q64704, Q9WVC3, Q9ER00, Q8K1E0, Q8BVI5, O88983, Q9D0I4, O70439, P70452	1489	20	18082	6.07186	0.0547123	0.00133877	0.0231788
GO:0006541~glutamine metabolic process	10	0.639386	1.22958e-05	Q61753, Q5SUR0, B2RQC6, Q3THK7, Q9Z2Z9, Q9Z0L8, P47856, P28650, P26443, P70303	1489	20	18082	6.07186	0.0547123	0.00133877	0.0231788
GO:0007159~leukocyte cell-cell adhesion	10	0.639386	7.0712e-05	P13597, Q61503, P05555, P11835, P06728, P06800, P26041, P09055, P11688, P26040	1489	24	18082	5.05988	0.276453	0.00546956	0.13323
GO:0008652~cellular amino acid biosynthetic process	10	0.639386	0.000102451	Q61753, P05201, P16460, Q91YI0, Q91WT9, Q8VCN5, Q9DCC4, Q922D8, Q99K85, Q9WVQ5	1489	25	18082	4.85749	0.374271	0.00765641	0.192974
GO:0090314~positive regulation of protein targeting to membrane	10	0.639386	0.000202128	P54116, P49615, Q9CQ92, P70424, Q99JY9, Q9Z0F4, P61022, Q9JIL4, Q9WTI7, Q9CVB6	1489	27	18082	4.49767	0.603482	0.0131278	0.380387
GO:0032212~positive regulation of telomere maintenance via telomerase	10	0.639386	0.000830764	P49312, P42932, P80318, P80317, P80316, Q02248, P11983, P80314, P80315, P80313	1489	32	18082	3.79491	0.9777	0.0409316	1.55468
GO:0051017~actin filament bundle assembly	10	0.639386	0.00167075	Q62188, Q99K51, Q61233, Q7TPR4, P57780, Q9DBJ3, P46735, Q9QYC0, P60766, P26040	1489	35	18082	3.46963	0.999525	0.0683979	3.10333
GO:0043200~response to amino acid	10	0.639386	0.00206738	P13597, P19157, Q9JLN9, Q80X95, P18760, Q8BGQ7, Q9QUI0, Q60680, P10518, P25911	1489	36	18082	3.37326	0.999923	0.0790494	3.82654
GO:0016197~endosomal transport	10	0.639386	0.00308389	A2ARV4, P46467, Q9WVK4, P42859, Q9ESE1, Q8VEJ9, Q6PHN9, P41233, Q9DD03, P60766	1489	38	18082	3.19572	0.999999	0.10611	5.65675
GO:0006605~protein targeting	10	0.639386	0.00308389	Q9EPN1, P68254, Q9CQV8, P61982, P63101, Q9WTQ5, P62259, Q9WTI7, Q9CXW4, Q64331	1489	38	18082	3.19572	0.999999	0.10611	5.65675
GO:0030168~platelet activation	10	0.639386	0.00372153	Q8VCM7, Q8K0E8, E9PV24, Q922R8, Q9JMG2, Q9ESB3, P61226, P27601, P55772, O55026	1489	39	18082	3.11377	1	0.122995	6.78794
GO:0007040~lysosome organization	10	0.639386	0.00372153	O89023, P24638, Q9D7S9, Q3UHA3, O88531, P70699, P41233, P20060, Q80X71, Q9CQ22	1489	39	18082	3.11377	1	0.122995	6.78794
GO:0010811~positive regulation of cell-substrate adhesion	10	0.639386	0.00626694	Q62470, Q9D0J4, P63001, Q01730, P39654, P29788, Q99JW4, P09055, P11688, O70503	1489	42	18082	2.89136	1	0.179957	11.1768
GO:0045429~positive regulation of nitric oxide biosynthetic process	10	0.639386	0.00997601	Q01279, P13597, Q9JLN9, P16460, P07901, Q06890, P14847, P11499, P11835, P39054	1489	45	18082	2.6986	1	0.242747	17.2232
GO:0007595~lactation	10	0.639386	0.0115204	B2RQC6, O08528, P15532, P32261, P00405, P49817, Q64430, P14869, Q60680, Q00519	1489	46	18082	2.63994	1	0.269296	19.624
GO:0030512~negative regulation of transforming growth factor beta receptor signaling pathway	10	0.639386	0.0309228	Q9Z1Z2, P20029, Q9WVC3, P49817, Q6P8X1, P39054, Q9R118, Q61543, Q8R422, Q9WV80	1489	54	18082	2.24884	1	0.502297	44.6887
GO:0034613~cellular protein localization	10	0.639386	0.0343736	Q99KP6, P70441, Q02248, Q80X95, P62827, Q9CR67, P41731, P26231, P60766, Q9CQ22	1489	55	18082	2.20795	1	0.533358	48.2862
GO:0008654~phospholipid biosynthetic process	10	0.639386	0.0508028	Q9DBL9, O35083, Q3UN02, Q91YX5, Q66GT5, Q9JHU9, Q9D517, Q9QZI8, P20060, Q8JZR0	1489	59	18082	2.05826	1	0.645602	62.5803
GO:0048812~neuron projection morphogenesis	10	0.639386	0.0716892	Q01279, O55222, P49615, Q06890, P39054, P63001, P23242, Q3V3R4, Q64430, Q9QUI0	1489	63	18082	1.92757	1	0.74515	75.4007
GO:0071300~cellular response to retinoic acid	10	0.639386	0.0838676	Q9ERS2, Q04736, Q62148, Q02013, P41233, Q62376, Q9QYC0, Q8BKG3, P25911, P08730	1489	65	18082	1.86826	1	0.792348	80.8223
GO:0048146~positive regulation of fibroblast proliferation	10	0.639386	0.0838676	Q01279, P07356, P34884, P97313, P08556, Q02013, P05622, P26618, P97351, P11276	1489	65	18082	1.86826	1	0.792348	80.8223
GO:0043171~peptide catabolic process	9	0.575448	0.000231067	Q9WVJ3, Q8VCT3, Q11011, O89023, Q8C129, Q9JHR7, Q9D1A2, P09470, P97449	1489	22	18082	4.96789	0.652672	0.0147838	0.434734
GO:0001895~retina homeostasis	9	0.575448	0.000625267	P01887, P01592, P04104, P60710, P07724, P08071, P35700, P08228, P14602	1489	25	18082	4.37174	0.942852	0.0331114	1.17226
GO:0006094~gluconeogenesis	9	0.575448	0.000838585	Q9QXD6, Q64521, P13707, O70250, P17751, P06745, Q9DBJ1, P09411, P16858	1489	26	18082	4.2036	0.978484	0.0404389	1.56921
GO:0071353~cellular response to interleukin-4	9	0.575448	0.00110657	P27659, Q61830, P20029, P11499, Q9Z2X8, P25444, P14869, P19096, P10518	1489	27	18082	4.04791	0.993695	0.0494025	2.06573
GO:0007163~establishment or maintenance of cell polarity	9	0.575448	0.00110657	P40124, P61161, Q6EDY6, Q99JY9, Q9WU03, Q6ZWQ0, Q99JW4, P26231, P60766	1489	27	18082	4.04791	0.993695	0.0494025	2.06573
GO:0045921~positive regulation of exocytosis	9	0.575448	0.00143869	Q9R0M6, Q9R0Q1, Q8VCM7, Q8K0E8, E9PV24, P20444, Q9CQD1, P59279, P97819	1489	28	18082	3.90334	0.998623	0.0608165	2.67781
GO:0007569~cell aging	9	0.575448	0.00233715	P13597, Q9JLN9, O55222, P34884, P42859, Q61411, Q61937, P08228, Q9JK53	1489	30	18082	3.64312	0.999978	0.0860483	4.31551
GO:0090004~positive regulation of establishment of protein localization to plasma membrane	9	0.575448	0.00233715	Q9CQU3, Q62470, P84096, Q61768, Q9Z0F4, P62331, P70452, P09055, P26040	1489	30	18082	3.64312	0.999978	0.0860483	4.31551
GO:0061077~chaperone-mediated protein folding	9	0.575448	0.00362469	Q64378, P14211, P24369, Q06890, P30416, P63017, P08003, P35564, Q9D1M7	1489	32	18082	3.41542	1	0.120861	6.61698
GO:0010634~positive regulation of epithelial cell migration	9	0.575448	0.00777575	P62962, Q62470, Q9CYL5, Q8BGS1, Q9Z2V5, Q02013, Q62469, Q8BUR4, Q9WTL2	1489	36	18082	3.03593	1	0.209434	13.6852
GO:0000910~cytokinesis	9	0.575448	0.00922132	Q9JIW9, Q8VDD5, Q62159, Q9Z0Y1, P63321, Q6PHN9, P42208, Q9R0P5, Q9CX00	1489	37	18082	2.95388	1	0.230244	16.0255
GO:0006910~phagocytosis, recognition	9	0.575448	0.010858	P01872, Q61009, P01837, P01865, P01867, P01878, P01869, Q08857, P21956	1489	38	18082	2.87614	1	0.258551	18.6025
GO:0050714~positive regulation of protein secretion	9	0.575448	0.01476	Q9R0Q1, Q9CRA5, Q8VCM7, Q8K0E8, E9PV24, Q3U2P1, Q8R088, P17742, P26040	1489	40	18082	2.73234	1	0.320652	24.4478
GO:0031397~negative regulation of protein ubiquitination	9	0.575448	0.0170527	P35123, Q9JLN9, P49615, P49817, Q8CCJ3, P61022, P63037, Q8CI32, P62908	1489	41	18082	2.66569	1	0.352631	27.6943
GO:0045184~establishment of protein localization	9	0.575448	0.0254512	P70168, Q8BTM8, Q62469, P26043, Q99JW4, Q8BK67, Q9DB34, Q9WUM4, Q9CX00	1489	44	18082	2.48394	1	0.447237	38.4945
GO:0006879~cellular iron ion homeostasis	9	0.575448	0.0287971	Q8K299, Q61147, Q91X72, Q921I1, P28271, Q9DC29, Q62351, P29391, P08228	1489	45	18082	2.42874	1	0.484146	42.356
GO:0045907~positive regulation of vasoconstriction	9	0.575448	0.0287971	Q01279, P13597, P22437, Q8VCM7, Q8K0E8, E9PV24, P49817, P23242, Q9QUI0	1489	45	18082	2.42874	1	0.484146	42.356
GO:0007599~hemostasis	9	0.575448	0.0324343	P48036, P20918, Q8VCM7, Q07076, P32261, Q8K0E8, E9PV24, Q8BH61, Q9ESB3	1489	46	18082	2.37595	1	0.515861	46.2928
GO:0007265~Ras protein signal transduction	9	0.575448	0.0363724	Q9JIW9, P08556, P62071, O88848, P63321, Q61411, Q01730, O08992, Q62318	1489	47	18082	2.32539	1	0.548858	50.2675
GO:0043280~positive regulation of cysteine-type endopeptidase activity involved in apoptotic process	9	0.575448	0.0406198	P12815, Q9ERS2, Q9CQ92, P39655, Q61335, Q8R5J9, Q9QUI0, Q62167, Q791V5	1489	48	18082	2.27695	1	0.579567	54.2416
GO:0071277~cellular response to calcium ion	9	0.575448	0.0667293	O70362, P02535, P31428, Q8C166, P56959, P14847, Q6PDN3, Q9JKF1, P39654	1489	53	18082	2.06214	1	0.723247	72.801
GO:0070301~cellular response to hydrogen peroxide	9	0.575448	0.0936769	Q5EG47, P28352, Q9Z2V5, Q02013, P45376, P52633, Q60676, P10107, P62908	1489	57	18082	1.91743	1	0.82056	84.3449
GO:1904871~positive regulation of protein localization to Cajal body	8	0.511509	1.87345e-07	P42932, P80318, P80317, P80316, P11983, P80314, P80315, P80313	1489	8	18082	12.1437	0.000856924	2.8576e-05	0.000353202
GO:0051258~protein polymerization	8	0.511509	2.77414e-05	Q8VCM7, Q8K0E8, O88848, E9PV24, P14847, P29788, P42208, Q9DB34	1489	13	18082	7.47306	0.119219	0.00269734	0.052288
GO:0034314~Arp2/3 complex-mediated actin nucleation	8	0.511509	0.000148243	Q9WV32, P61161, Q99JY9, Q9CPW4, P59999, Q3UQ44, Q9JM76, Q9CVB6	1489	16	18082	6.07186	0.492577	0.0107107	0.279114
GO:1903543~positive regulation of exosomal secretion	8	0.511509	0.000148243	P46467, P51150, Q61187, Q8VEJ9, O08992, Q9WU78, P21271, Q9DB34	1489	16	18082	6.07186	0.492577	0.0107107	0.279114
GO:0019433~triglyceride catabolic process	8	0.511509	0.00074903	Q9DBL9, P05132, Q80Y98, E9Q414, P08226, P06728, Q8CGN5, Q00623	1489	20	18082	4.85749	0.967576	0.0373817	1.40275
GO:0045109~intermediate filament organization	8	0.511509	0.00104433	P31001, P02535, Q9QWL7, P20152, P50446, E9Q557, Q8R0W0, Q3TTY5	1489	21	18082	4.62618	0.991615	0.0471489	1.95064
GO:0015986~ATP synthesis coupled proton transport	8	0.511509	0.00190291	Q03265, P56480, Q9CQQ7, P50516, Q9DCX2, Q9CPQ8, P15920, Q920R6	1489	23	18082	4.2239	0.999836	0.0742332	3.52727
GO:0030866~cortical actin cytoskeleton organization	8	0.511509	0.00249789	P49615, P14211, Q8BH64, P26039, Q3TJ91, O88351, P62331, Q9DD03	1489	24	18082	4.04791	0.999989	0.0895429	4.60573
GO:0009306~protein secretion	8	0.511509	0.00322613	Q9Z2G6, Q9D8T4, P55258, Q9CRA5, Q8VCM7, P61028, Q9WUQ2, Q9DD03	1489	25	18082	3.88599	1	0.109908	5.91021
GO:0032456~endocytic recycling	8	0.511509	0.00322613	Q9JKK1, Q9WVK4, Q8BH64, Q9EQP2, Q91V41, Q6PHN9, Q9QXY6, Q9DD03	1489	25	18082	3.88599	1	0.109908	5.91021
GO:0043001~Golgi to plasma membrane protein transport	8	0.511509	0.00322613	Q9CRA5, O70480, P63044, Q62261, P70280, Q8BXL7, P46460, P63024	1489	25	18082	3.88599	1	0.109908	5.91021
GO:0045807~positive regulation of endocytosis	8	0.511509	0.00322613	P01872, P01865, P49817, P39054, O08917, Q9QYC0, P41731, P09055	1489	25	18082	3.88599	1	0.109908	5.91021
GO:0006904~vesicle docking involved in exocytosis	8	0.511509	0.00322613	P55258, Q8BRF7, P61028, P97390, Q60770, Q64324, Q9DD03, O35382	1489	25	18082	3.88599	1	0.109908	5.91021
GO:0000027~ribosomal large subunit assembly	8	0.511509	0.00410575	P27659, P35979, P62751, P47911, P47962, Q8BP67, Q6ZWV3, Q9CXW4	1489	26	18082	3.73653	1	0.131074	7.46334
GO:0006493~protein O-linked glycosylation	8	0.511509	0.00515547	Q6PB93, O08912, Q6P9S7, Q9JJ06, Q9JMG2, Q80VA0, Q8K4T1, Q91X88	1489	27	18082	3.59814	1	0.153433	9.28502
GO:0006611~protein export from nucleus	8	0.511509	0.00784186	Q924C1, P14211, Q6P5F9, P38647, P61022, Q9ERK4, P62827, P63242	1489	29	18082	3.34999	1	0.20739	13.7936
GO:0001937~negative regulation of endothelial cell proliferation	8	0.511509	0.00951721	Q03265, Q01339, Q9WVC3, P31230, P08226, P49817, P23242, Q00519	1489	30	18082	3.23833	1	0.234193	16.497
GO:0007032~endosome organization	8	0.511509	0.0136277	P46467, Q9JKK1, P35278, P39053, P35285, P61021, Q9CQD1, Q9CQ22	1489	32	18082	3.03593	1	0.302922	22.7939
GO:0030032~lamellipodium assembly	8	0.511509	0.0136277	Q8BH43, Q9WTR5, Q7TMB8, Q9CRA5, Q6EDY6, P28660, P63001, Q64727	1489	32	18082	3.03593	1	0.302922	22.7939
GO:0007080~mitotic metaphase plate congression	8	0.511509	0.0188735	P46467, Q9D8B3, Q9D7S9, O54692, Q8VEJ9, P70168, Q9JLV5, Q9DB34	1489	34	18082	2.85735	1	0.377407	30.1782
GO:0015914~phospholipid transport	8	0.511509	0.0188735	Q61009, P98195, Q9QZW0, Q8VEK0, O70228, P41233, P98197, Q00623	1489	34	18082	2.85735	1	0.377407	30.1782
GO:0006953~acute-phase response	8	0.511509	0.0219651	P31532, P07758, P14847, A6X935, P22599, P42227, P11276, Q61646	1489	35	18082	2.77571	1	0.412634	34.2114
GO:0002931~response to ischemia	8	0.511509	0.0253901	P58252, P63038, O08528, Q9JKR6, Q9Z0F4, P49817, P17710, Q3TCJ1	1489	36	18082	2.6986	1	0.44809	38.4218
GO:0042220~response to cocaine	8	0.511509	0.0332961	Q9JLN9, P49615, P63038, P07901, O08553, P11499, P39054, O08810	1489	38	18082	2.55657	1	0.523565	47.1875
GO:0014911~positive regulation of smooth muscle cell migration	8	0.511509	0.0378016	P34884, E9PV24, Q62009, Q62469, P05622, Q9CQD1, P29788, Q9CVB6	1489	39	18082	2.49102	1	0.557964	51.6399
GO:0034446~substrate adhesion-dependent cell spreading	8	0.511509	0.0426892	P62821, O55222, P43406, P02468, Q8CIB5, P63001, P63024, P11276	1489	40	18082	2.42874	1	0.59149	56.0671
GO:0009409~response to cold	8	0.511509	0.0426892	Q60714, P45952, P63038, P07901, P00405, P50544, G5E829, P17156	1489	40	18082	2.42874	1	0.59149	56.0671
GO:0055072~iron ion homeostasis	8	0.511509	0.0536428	P01887, Q8K299, P42859, Q921I1, P08071, O70252, Q923B6, Q91V61	1489	42	18082	2.31309	1	0.664523	64.6356
GO:0045740~positive regulation of DNA replication	8	0.511509	0.0597205	Q01279, P14211, Q61411, Q61937, P63001, P47809, P26618, P60766	1489	43	18082	2.2593	1	0.693934	68.6806
GO:0075522~IRES-dependent viral translational initiation	7	0.44757	2.00248e-06	P32067, O70194, P17225, Q8JZQ9, P23116, Q9DCH4, Q61990	1489	7	18082	12.1437	0.00912151	0.000241112	0.00377522
GO:0006002~fructose 6-phosphate metabolic process	7	0.44757	2.07783e-05	Q93092, Q9QXD6, Q9WUA3, Q9Z2Z9, O88958, P47856, P12382	1489	9	18082	9.44512	0.0907021	0.00215863	0.0391662
GO:0042026~protein refolding	7	0.44757	2.07783e-05	P01887, P63038, P07901, Q9QYJ0, P63017, P16627, P17156	1489	9	18082	9.44512	0.0907021	0.00215863	0.0391662
GO:1904851~positive regulation of establishment of protein localization to telomere	7	0.44757	2.07783e-05	P42932, P80317, P80316, P11983, P80314, P80315, P80313	1489	9	18082	9.44512	0.0907021	0.00215863	0.0391662
GO:0044070~regulation of anion transport	7	0.44757	2.07783e-05	Q60930, P46638, Q60931, Q9D3A9, Q60932, P00920, Q9JIL4	1489	9	18082	9.44512	0.0907021	0.00215863	0.0391662
GO:0048280~vesicle fusion with Golgi apparatus	7	0.44757	4.83122e-05	Q9Z1Z0, O35623, Q8K1E0, O35166, O08547, P70280, O88384	1489	10	18082	8.5006	0.198349	0.00408574	0.091044
GO:0045899~positive regulation of RNA polymerase II transcriptional preinitiation complex assembly	7	0.44757	0.000183942	P54775, P62334, Q6ZQ38, P62196, O88685, P62192, P46471	1489	12	18082	7.08384	0.569065	0.0123031	0.346219
GO:0006518~peptide metabolic process	7	0.44757	0.00051755	Q9JJN5, Q61391, O89001, P09470, Q9Z2W0, Q8C1A5, Q80V42	1489	14	18082	6.07186	0.906419	0.0288224	0.971245
GO:0042744~hydrogen peroxide catabolic process	7	0.44757	0.00051755	O08709, Q61171, P11352, P06728, P35700, P46412, Q9JMH6	1489	14	18082	6.07186	0.906419	0.0288224	0.971245
GO:0061028~establishment of endothelial barrier	7	0.44757	0.00119545	P13597, Q99JI6, O35682, P26043, P62835, P26041, P26040	1489	16	18082	5.31288	0.995804	0.0522486	2.22989
GO:0033700~phospholipid efflux	7	0.44757	0.00119545	O35379, P08226, P06728, P41234, P34928, P41233, Q00623	1489	16	18082	5.31288	0.995804	0.0522486	2.22989
GO:0048193~Golgi vesicle transport	7	0.44757	0.00171979	Q9Z1Z0, Q9JKK1, Q9CRA5, Q5XJY5, Q8R088, Q9QYE6, P61211	1489	17	18082	5.00036	0.99962	0.0697127	3.19303
GO:0010824~regulation of centrosome duplication	7	0.44757	0.00240167	P46467, Q9D8B3, Q6P5F9, Q9D7S9, Q61937, Q9WU78, Q9DB34	1489	18	18082	4.72256	0.999983	0.0876156	4.43211
GO:0015908~fatty acid transport	7	0.44757	0.00240167	Q60714, P05202, Q9QUJ7, P41216, Q08857, Q91VE0, Q8JZR0	1489	18	18082	4.72256	0.999983	0.0876156	4.43211
GO:0009311~oligosaccharide metabolic process	7	0.44757	0.00240167	P70277, Q9R2B6, Q64685, P54751, Q80UM7, Q11204, Q8K4T1	1489	18	18082	4.72256	0.999983	0.0876156	4.43211
GO:0001523~retinoid metabolic process	7	0.44757	0.00326836	Q64437, P00329, Q62148, P08226, P06728, P28474, Q00623	1489	19	18082	4.474	1	0.110446	5.98533
GO:0042274~ribosomal small subunit biogenesis	7	0.44757	0.00326836	P62849, P14131, Q61937, P62754, P62082, P63276, Q9CZX8	1489	19	18082	4.474	1	0.110446	5.98533
GO:0001916~positive regulation of T cell mediated cytotoxicity	7	0.44757	0.00326836	P01902, P01899, P01887, P23492, P63017, O70439, P06800	1489	19	18082	4.474	1	0.110446	5.98533
GO:0009116~nucleoside metabolic process	7	0.44757	0.00434807	Q9CS42, P00493, Q9CWJ9, Q8R574, P23492, Q9D0M1, Q91YL3	1489	20	18082	4.2503	1	0.13454	7.88691
GO:0030301~cholesterol transport	7	0.44757	0.00434807	P46467, Q61009, E9Q414, P41233, Q08857, Q00623, O35604	1489	20	18082	4.2503	1	0.13454	7.88691
GO:0000302~response to reactive oxygen species	7	0.44757	0.00566956	O08709, P19157, P47740, P11352, P20444, P35700, P08228	1489	21	18082	4.04791	1	0.165297	10.1647
GO:0000028~ribosomal small subunit assembly	7	0.44757	0.00566956	P97461, P25444, P62264, P63276, P14206, P62852, Q9CZX8	1489	21	18082	4.04791	1	0.165297	10.1647
GO:0006928~movement of cell or subcellular component	7	0.44757	0.0072617	Q8BH43, Q8VDD5, Q8BPU7, P39655, P18760, Q9R0P5, P40240	1489	22	18082	3.86391	1	0.199356	12.8383
GO:0006754~ATP biosynthetic process	7	0.44757	0.00915304	Q03265, P56480, P52480, P00342, P53657, Q9CPQ8, P05064	1489	23	18082	3.69591	1	0.231245	15.9163
GO:0042572~retinol metabolic process	7	0.44757	0.0113714	Q9QYF1, Q64437, P24549, P00329, Q9ERI6, Q62148, Q3TTY0	1489	24	18082	3.54192	1	0.26766	19.3954
GO:0071902~positive regulation of protein serine/threonine kinase activity	7	0.44757	0.0202491	Q60714, Q9JIW9, P11499, Q9Z0F4, P41216, P08071, Q9QUI0	1489	27	18082	3.14837	1	0.389019	32.0009
GO:0030100~regulation of endocytosis	7	0.44757	0.0240277	Q9WTR5, O70404, P35278, Q9EQP2, P61021, Q9CQD1, Q9JKY5	1489	28	18082	3.03593	1	0.43489	36.7785
GO:0006024~glycosaminoglycan biosynthetic process	7	0.44757	0.0240277	P97464, Q91Z92, Q9EPS3, P05622, Q9EPL0, Q8BHA9, P58158	1489	28	18082	3.03593	1	0.43489	36.7785
GO:0097421~liver regeneration	7	0.44757	0.0282501	Q01279, P62889, P14131, P62911, O35326, P29788, P62835	1489	29	18082	2.93124	1	0.479209	41.7408
GO:0046686~response to cadmium ion	7	0.44757	0.0282501	P01887, P04925, Q64442, P56395, P06745, P10518, O35604	1489	29	18082	2.93124	1	0.479209	41.7408
GO:0034260~negative regulation of GTPase activity	7	0.44757	0.0380918	O88792, Q61411, Q9D0J4, P26043, Q8BK67, Q9R0Q3, G3X9K3	1489	31	18082	2.74213	1	0.559111	51.9141
GO:0070372~regulation of ERK1 and ERK2 cascade	7	0.44757	0.0380918	P19157, P70424, P10833, Q4PZA2, P11276, Q9WVQ5, P25911	1489	31	18082	2.74213	1	0.559111	51.9141
GO:0042157~lipoprotein metabolic process	7	0.44757	0.0437374	E9Q414, P08226, P06728, P34928, P41233, Q91ZX7, Q00623	1489	32	18082	2.65644	1	0.595675	56.9651
GO:0035774~positive regulation of insulin secretion involved in cellular response to glucose stimulus	7	0.44757	0.0437374	O70362, Q8BHY3, Q6P069, Q9D906, Q61768, P70452, P97819	1489	32	18082	2.65644	1	0.595675	56.9651
GO:0010043~response to zinc ion	7	0.44757	0.063673	P16460, Q8R4H9, Q9Z0L8, P00920, Q64430, Q9JKN1, P10518	1489	35	18082	2.42874	1	0.711782	71.0717
GO:0071364~cellular response to epidermal growth factor stimulus	7	0.44757	0.0713296	Q01279, P19157, B2RQC6, P09405, P70424, P10126, Q9JKF1	1489	36	18082	2.36128	1	0.744733	75.2204
GO:0009058~biosynthetic process	7	0.44757	0.0794909	P05201, P05202, Q9D7N9, Q8BTY1, P19096, Q64737, Q922H4	1489	37	18082	2.29746	1	0.777774	79.0193
GO:0034605~cellular response to heat	7	0.44757	0.0973071	Q6ZWX6, P12815, Q8K299, Q9D6X5, Q8BHY3, Q69ZN7, P25911	1489	39	18082	2.17964	1	0.829286	85.4858
GO:1903076~regulation of protein localization to plasma membrane	6	0.383632	6.83718e-05	O70404, Q62261, Q8VEJ9, O88983, O70439, O88384	1489	7	18082	10.4089	0.268662	0.00537996	0.128823
GO:0048524~positive regulation of viral process	6	0.383632	0.000169912	P46467, P54116, P51150, Q61187, Q8VEJ9, Q78HU3	1489	8	18082	9.10779	0.540484	0.0115386	0.31985
GO:1900027~regulation of ruffle assembly	6	0.383632	0.000356329	P13597, P84096, P49817, P26043, Q8BK67, Q9WUM4	1489	9	18082	8.09581	0.804237	0.0206913	0.669655
GO:0071404~cellular response to low-density lipoprotein particle stimulus	6	0.383632	0.000664345	P35762, P11835, Q08857, P09055, O35604, P40240	1489	10	18082	7.28623	0.952215	0.0347432	1.24509
GO:1902188~positive regulation of viral release from host cell	6	0.383632	0.000664345	P46467, Q9D8B3, Q3U1J4, Q61187, Q8VEJ9, Q9DB34	1489	10	18082	7.28623	0.952215	0.0347432	1.24509
GO:0006517~protein deglycosylation	6	0.383632	0.000664345	O09159, Q64191, Q91W89, Q9JI78, Q8BRK9, P27046	1489	10	18082	7.28623	0.952215	0.0347432	1.24509
GO:0051764~actin crosslink formation	6	0.383632	0.00181532	Q62188, Q99K51, Q61233, Q7TPR4, Q9DBJ3, Q8BTM8	1489	12	18082	6.07186	0.999755	0.0721683	3.36753
GO:0006734~NADH metabolic process	6	0.383632	0.00181532	Q64521, P08249, Q9D2G2, P13707, Q01853, P14152	1489	12	18082	6.07186	0.999755	0.0721683	3.36753
GO:0043691~reverse cholesterol transport	6	0.383632	0.00275125	Q61009, P08226, P06728, Q9WVG5, P41233, Q00623	1489	13	18082	5.60479	0.999997	0.0974187	5.0615
GO:0043248~proteasome assembly	6	0.383632	0.00275125	Q8BJY1, O35226, Q9JKV1, Q8BG32, Q6PDI5, Q9WVJ2	1489	13	18082	5.60479	0.999997	0.0974187	5.0615
GO:0006107~oxaloacetate metabolic process	6	0.383632	0.00399219	P05201, P08249, P05202, Q91V92, Q9CZU6, P14152	1489	14	18082	5.20445	1	0.129487	7.2642
GO:0034389~lipid particle organization	6	0.383632	0.00558692	Q80Y98, Q3TDN2, P35293, P17742, Q9WV91, Q80UJ7	1489	15	18082	4.85749	1	0.16413	10.0239
GO:0045019~negative regulation of nitric oxide biosynthetic process	6	0.383632	0.00558692	Q6Q477, Q3U0V1, Q64314, P49817, O35074, P63168	1489	15	18082	4.85749	1	0.16413	10.0239
GO:0042730~fibrinolysis	6	0.383632	0.00558692	P07356, P20918, Q8VCM7, Q8K0E8, E9PV24, Q9ESB3	1489	15	18082	4.85749	1	0.16413	10.0239
GO:0033627~cell adhesion mediated by integrin	6	0.383632	0.00558692	P13597, P43406, Q62469, P29788, P09055, P11688	1489	15	18082	4.85749	1	0.16413	10.0239
GO:0000920~cell separation after cytokinesis	6	0.383632	0.00758304	P46467, Q9D8B3, Q9D7S9, Q8VEJ9, Q9WU78, Q9DB34	1489	16	18082	4.5539	1	0.206004	13.3686
GO:0051016~barbed-end actin filament capping	6	0.383632	0.00758304	Q91YR1, P47753, P47754, P24452, P26043, Q9QYC0	1489	16	18082	4.5539	1	0.206004	13.3686
GO:0030837~negative regulation of actin filament polymerization	6	0.383632	0.0100261	Q91YR1, P62962, O35682, Q9JKY5, Q9QYC0, G3X9K3	1489	17	18082	4.28602	1	0.242533	17.3021
GO:0043277~apoptotic cell clearance	6	0.383632	0.0129585	P21981, P43406, Q922R8, P39654, Q08857, Q91ZX7	1489	18	18082	4.04791	1	0.293202	21.8003
GO:0001676~long-chain fatty acid metabolic process	6	0.383632	0.0129585	Q60714, Q99PU5, P41216, P97742, Q08857, Q91VE0	1489	18	18082	4.04791	1	0.293202	21.8003
GO:0051693~actin filament capping	6	0.383632	0.0129585	P47753, P47754, Q8VDD5, Q62261, P24452, P26043	1489	18	18082	4.04791	1	0.293202	21.8003
GO:0019752~carboxylic acid metabolic process	6	0.383632	0.0129585	P34884, P08249, P00342, P06151, P16125, P14152	1489	18	18082	4.04791	1	0.293202	21.8003
GO:0046688~response to copper ion	6	0.383632	0.0129585	P13597, P04925, Q61147, Q64442, Q64430, P08228	1489	18	18082	4.04791	1	0.293202	21.8003
GO:0001574~ganglioside biosynthetic process	6	0.383632	0.0129585	P70277, Q9R2B6, P54751, Q09200, Q11204, Q8K4T1	1489	18	18082	4.04791	1	0.293202	21.8003
GO:0045022~early endosome to late endosome transport	6	0.383632	0.0164193	P01872, P51150, P01865, Q8BTM8, O88983, Q9CQD1	1489	19	18082	3.83486	1	0.345073	26.8109
GO:0034113~heterotypic cell-cell adhesion	6	0.383632	0.0164193	Q9D5A9, P43406, P11835, P06800, P09055, P11688	1489	19	18082	3.83486	1	0.345073	26.8109
GO:0031589~cell-substrate adhesion	6	0.383632	0.0164193	P43406, Q9D3A9, P47915, Q62469, P09055, P11688	1489	19	18082	3.83486	1	0.345073	26.8109
GO:0016601~Rac protein signal transduction	6	0.383632	0.0164193	Q8BH43, Q9WTR5, Q7TMB8, Q8BPU7, P84096, P28660	1489	19	18082	3.83486	1	0.345073	26.8109
GO:0042176~regulation of protein catabolic process	6	0.383632	0.0164193	Q3TXS7, Q69Z37, Q6P5F9, P14685, Q8VDM4, P60766	1489	19	18082	3.83486	1	0.345073	26.8109
GO:0051894~positive regulation of focal adhesion assembly	6	0.383632	0.0250597	Q64455, Q8BGS1, P63001, Q9ESB3, Q9JKF1, Q99JW4	1489	21	18082	3.46963	1	0.44707	38.0271
GO:0006997~nucleus organization	6	0.383632	0.0302945	P46467, Q9D8B3, Q91XA2, Q9D7S9, Q8VEJ9, Q9DB34	1489	22	18082	3.31192	1	0.496759	44.0086
GO:0045070~positive regulation of viral genome replication	6	0.383632	0.0361671	Q3U1J4, Q8K2C9, P29341, P17742, Q62167, Q9QY76	1489	23	18082	3.16793	1	0.550176	50.0674
GO:0006491~N-glycan processing	6	0.383632	0.0361671	P39098, P45700, Q8BRK9, A2AJ15, Q9WTS2, P27046	1489	23	18082	3.16793	1	0.550176	50.0674
GO:0048041~focal adhesion assembly	6	0.383632	0.0361671	P43406, Q7TPR4, Q8CIB5, Q62469, P01831, Q8BK67	1489	23	18082	3.16793	1	0.550176	50.0674
GO:0002026~regulation of the force of heart contraction	6	0.383632	0.0361671	P70296, Q6PIE5, P49817, P20444, P70699, Q8VDN2	1489	23	18082	3.16793	1	0.550176	50.0674
GO:0006520~cellular amino acid metabolic process	6	0.383632	0.0426923	B2RQC6, P05201, P05202, Q91YI0, Q9D906, P26443	1489	24	18082	3.03593	1	0.58988	56.0697
GO:0034394~protein localization to cell surface	6	0.383632	0.0426923	P35123, Q02248, P62331, Q9CXY9, Q8BTM8, Q64727	1489	24	18082	3.03593	1	0.58988	56.0697
GO:0017157~regulation of exocytosis	6	0.383632	0.0498794	O09044, P63321, P63044, P70452, P46460, P63011	1489	25	18082	2.91449	1	0.640282	61.888
GO:0048025~negative regulation of mRNA splicing, via spliceosome	6	0.383632	0.0498794	Q8BHD7, Q8R081, P17225, Q61937, Q8BL97, O88569	1489	25	18082	2.91449	1	0.640282	61.888
GO:0045453~bone resorption	6	0.383632	0.0498794	O89023, P51150, Q05144, Q02248, P63001, Q00519	1489	25	18082	2.91449	1	0.640282	61.888
GO:0003382~epithelial cell morphogenesis	6	0.383632	0.0498794	Q9D5A9, Q8BGS1, Q80X90, P63001, P09803, Q9WTL2	1489	25	18082	2.91449	1	0.640282	61.888
GO:0072661~protein targeting to plasma membrane	6	0.383632	0.0577328	P07356, P18572, Q62261, O35682, Q9QXY6, Q9R0Q3	1489	26	18082	2.8024	1	0.682786	67.4086
GO:0048545~response to steroid hormone	6	0.383632	0.0577328	O88844, P00329, P23578, P41234, P00920, Q60973	1489	26	18082	2.8024	1	0.682786	67.4086
GO:0001954~positive regulation of cell-matrix adhesion	6	0.383632	0.0577328	Q64455, O55222, Q9WTR5, Q8BGS1, Q9Z0F4, Q08857	1489	26	18082	2.8024	1	0.682786	67.4086
GO:0048675~axon extension	6	0.383632	0.0577328	Q7TMB8, P14873, Q3UHA3, P70398, Q64727, P09055	1489	26	18082	2.8024	1	0.682786	67.4086
GO:0045859~regulation of protein kinase activity	6	0.383632	0.0577328	Q9JLN9, P12367, Q9DBC7, P70441, P08228, P60766	1489	26	18082	2.8024	1	0.682786	67.4086
GO:0060135~maternal process involved in female pregnancy	6	0.383632	0.0662519	Q10738, Q9JLN9, Q62470, Q91WT9, P45376, P97819	1489	27	18082	2.6986	1	0.722051	72.5375
GO:0070830~bicellular tight junction assembly	6	0.383632	0.0662519	Q9D0J4, P57780, P09803, P09055, Q9DD03, Q8BYA0	1489	27	18082	2.6986	1	0.722051	72.5375
GO:1901216~positive regulation of neuron death	6	0.383632	0.0662519	Q6ZWX6, Q9JLN9, P49615, Q8R010, Q06890, O88351	1489	27	18082	2.6986	1	0.722051	72.5375
GO:0007029~endoplasmic reticulum organization	6	0.383632	0.0662519	Q9D0F3, Q9WVC3, P42859, Q9DBH5, Q91YH5, Q9QY76	1489	27	18082	2.6986	1	0.722051	72.5375
GO:0035987~endodermal cell differentiation	6	0.383632	0.0662519	P43406, P29788, Q04857, P11276, P11688, Q60847	1489	27	18082	2.6986	1	0.722051	72.5375
GO:0042327~positive regulation of phosphorylation	6	0.383632	0.0957258	Q01279, O55222, P34884, Q921I1, O08992, P25911	1489	30	18082	2.42874	1	0.825202	84.9988
GO:2001244~positive regulation of intrinsic apoptotic signaling pathway	6	0.383632	0.0957258	Q9WTX2, Q9CQ92, Q06890, P70441, Q61335, P49817	1489	30	18082	2.42874	1	0.825202	84.9988
GO:0010815~bradykinin catabolic process	5	0.319693	0.000598407	Q9JJN5, Q9JHR7, Q6P1B1, P09470, Q4PZA2	1489	6	18082	10.1198	0.935373	0.0320827	1.12217
GO:0019439~aromatic compound catabolic process	5	0.319693	0.000598407	Q9D379, Q6ZQM8, Q62087, P34914, P52430	1489	6	18082	10.1198	0.935373	0.0320827	1.12217
GO:0006189~'de novo' IMP biosynthetic process	5	0.319693	0.000598407	Q5SUR0, Q9CWJ9, P54822, Q9DCL9, Q64737	1489	6	18082	10.1198	0.935373	0.0320827	1.12217
GO:0006531~aspartate metabolic process	5	0.319693	0.000598407	P05201, P16460, P05202, P46664, P28650	1489	6	18082	10.1198	0.935373	0.0320827	1.12217
GO:0010044~response to aluminum ion	5	0.319693	0.000598407	Q8BW75, Q8BVI4, P26443, Q00519, P10518	1489	6	18082	10.1198	0.935373	0.0320827	1.12217
GO:0035493~SNARE complex assembly	5	0.319693	0.00130512	O70404, O70480, P70280, P70452, P63024	1489	7	18082	8.67409	0.997461	0.0563695	2.43209
GO:0006068~ethanol catabolic process	5	0.319693	0.00130512	Q64437, O35945, P00329, P47738, P28474	1489	7	18082	8.67409	0.997461	0.0563695	2.43209
GO:0002576~platelet degranulation	5	0.319693	0.00244033	P62962, P40124, P20029, P18760, P25911	1489	8	18082	7.58983	0.999986	0.088261	4.5019
GO:0036376~sodium ion export from cell	5	0.319693	0.00410753	P97370, Q9WV27, Q6PIE5, P14094, Q8VDN2	1489	9	18082	6.74651	1	0.130221	7.46644
GO:0039702~viral budding via host ESCRT complex	5	0.319693	0.00410753	P46467, Q9D8B3, Q8VEJ9, Q9WU78, Q9DB34	1489	9	18082	6.74651	1	0.130221	7.46644
GO:0034332~adherens junction organization	5	0.319693	0.00410753	P61028, Q02248, E9Q557, P09803, P60766	1489	9	18082	6.74651	1	0.130221	7.46644
GO:0030388~fructose 1,6-bisphosphate metabolic process	5	0.319693	0.00410753	Q9QXD6, Q9WUA3, P12382, P05064, P05063	1489	9	18082	6.74651	1	0.130221	7.46644
GO:0043297~apical junction assembly	5	0.319693	0.00410753	Q62159, O88342, Q9QUI0, Q64727, P26231	1489	9	18082	6.74651	1	0.130221	7.46644
GO:0006098~pentose-phosphate shunt	5	0.319693	0.00640298	Q93092, Q9DCD0, P40142, Q00612, P17751	1489	10	18082	6.07186	1	0.182358	11.4058
GO:0010269~response to selenium ion	5	0.319693	0.00640298	Q8BW75, E9Q414, P11352, P14869, P10518	1489	10	18082	6.07186	1	0.182358	11.4058
GO:0034116~positive regulation of heterotypic cell-cell adhesion	5	0.319693	0.00640298	Q8VCM7, Q8K0E8, E9PV24, P39654, O08917	1489	10	18082	6.07186	1	0.182358	11.4058
GO:0090161~Golgi ribbon formation	5	0.319693	0.00941293	Q9JKK1, Q9CRA5, O70480, Q8BVI5, Q9CXE7	1489	11	18082	5.51987	1	0.233183	16.3311
GO:0051639~actin filament network formation	5	0.319693	0.00941293	Q99K51, Q61233, Q6EDY6, Q9CPW4, Q7TPR4	1489	11	18082	5.51987	1	0.233183	16.3311
GO:0045176~apical protein localization	5	0.319693	0.00941293	Q9DB05, P28660, Q91V41, P26043, P61750	1489	11	18082	5.51987	1	0.233183	16.3311
GO:0043162~ubiquitin-dependent protein catabolic process via the multivesicular body sorting pathway	5	0.319693	0.0132117	P46467, Q61187, Q8VEJ9, P46935, Q9Z2V5	1489	12	18082	5.05988	1	0.296573	22.1776
GO:0043039~tRNA aminoacylation	5	0.319693	0.0132117	Q3THG9, Q8CGC7, Q8BGQ7, Q9D0R2, Q8C0C7	1489	12	18082	5.05988	1	0.296573	22.1776
GO:0034375~high-density lipoprotein particle remodeling	5	0.319693	0.0132117	P55065, Q61009, P08226, Q9WVG5, Q00623	1489	12	18082	5.05988	1	0.296573	22.1776
GO:0030007~cellular potassium ion homeostasis	5	0.319693	0.0132117	P97370, Q9WV27, Q6PIE5, P14094, Q8VDN2	1489	12	18082	5.05988	1	0.296573	22.1776
GO:1900025~negative regulation of substrate adhesion-dependent cell spreading	5	0.319693	0.0132117	Q8BGV3, Q62009, P57780, Q8BK67, Q9WUM4	1489	12	18082	5.05988	1	0.296573	22.1776
GO:0019430~removal of superoxide radicals	5	0.319693	0.0132117	Q61171, P06728, P35700, Q64430, P08228	1489	12	18082	5.05988	1	0.296573	22.1776
GO:0030195~negative regulation of blood coagulation	5	0.319693	0.0178608	P48036, Q01339, Q64314, P08226, Q8R3G9	1489	13	18082	4.67066	1	0.364365	28.8069
GO:0072583~clathrin-mediated endocytosis	5	0.319693	0.0234083	Q8BUV8, O08585, P35564, P39053, Q9JKY5	1489	14	18082	4.33704	1	0.429707	36.0178
GO:0070935~3'-UTR-mediated mRNA stabilization	5	0.319693	0.0234083	P70372, Q921F2, Q9Z204, P17225, Q9CX86	1489	14	18082	4.33704	1	0.429707	36.0178
GO:0048489~synaptic vesicle transport	5	0.319693	0.0234083	O08553, Q3UHA3, Q02248, P63011, Q80UJ7	1489	14	18082	4.33704	1	0.429707	36.0178
GO:0050778~positive regulation of immune response	5	0.319693	0.0298888	P01872, P34884, P01865, P01867, P01869	1489	15	18082	4.04791	1	0.493722	43.5654
GO:0010875~positive regulation of cholesterol efflux	5	0.319693	0.0298888	P55065, P08226, P41233, Q91ZX7, P52430	1489	15	18082	4.04791	1	0.493722	43.5654
GO:0042573~retinoic acid metabolic process	5	0.319693	0.0298888	Q64437, P24549, O35945, P00329, Q62148	1489	15	18082	4.04791	1	0.493722	43.5654
GO:0050435~beta-amyloid metabolic process	5	0.319693	0.037324	Q9JHR7, Q8R146, Q61391, P09470, P57716	1489	16	18082	3.79491	1	0.554963	51.1853
GO:0031529~ruffle organization	5	0.319693	0.037324	Q9JLN9, Q7TMB8, Q6EDY6, P62331, P63001	1489	16	18082	3.79491	1	0.554963	51.1853
GO:0060047~heart contraction	5	0.319693	0.0457234	P82347, P09470, P11352, P08228, P60766	1489	17	18082	3.57168	1	0.61072	58.6193
GO:0061136~regulation of proteasomal protein catabolic process	5	0.319693	0.0457234	P05132, P97371, O35593, P11352, P97372	1489	17	18082	3.57168	1	0.61072	58.6193
GO:0015012~heparan sulfate proteoglycan biosynthetic process	5	0.319693	0.0550848	P97464, Q91Z92, Q9EPS3, Q9EPL0, P58158	1489	18	18082	3.37326	1	0.671354	65.6379
GO:0006103~2-oxoglutarate metabolic process	5	0.319693	0.0550848	P54071, O88844, P05201, Q9D2G2, P05202	1489	18	18082	3.37326	1	0.671354	65.6379
GO:0050730~regulation of peptidyl-tyrosine phosphorylation	5	0.319693	0.0550848	Q01279, P11835, P20444, Q9ESB3, P05622	1489	18	18082	3.37326	1	0.671354	65.6379
GO:0017144~drug metabolic process	5	0.319693	0.0550848	B2RQC6, Q8K2I3, P50285, P48758, P52840	1489	18	18082	3.37326	1	0.671354	65.6379
GO:0050860~negative regulation of T cell receptor signaling pathway	5	0.319693	0.0550848	Q64455, P04925, P16110, P01831, P26040	1489	18	18082	3.37326	1	0.671354	65.6379
GO:0070208~protein heterotrimerization	5	0.319693	0.0653956	P62874, P21279, P21278, Q02788, Q04857	1489	19	18082	3.19572	1	0.718712	72.0588
GO:0031116~positive regulation of microtubule polymerization	5	0.319693	0.0653956	P14873, Q9D0J4, P49817, O08788, P62908	1489	19	18082	3.19572	1	0.718712	72.0588
GO:0045780~positive regulation of bone resorption	5	0.319693	0.0766337	Q01279, Q921I1, Q62351, Q3U145, P00920	1489	20	18082	3.03593	1	0.766261	77.7569
GO:0000413~protein peptidyl-prolyl isomerization	5	0.319693	0.0766337	Q64378, P24369, P30416, Q9ERU9, P17742	1489	20	18082	3.03593	1	0.766261	77.7569
GO:0006883~cellular sodium ion homeostasis	5	0.319693	0.0766337	P97370, Q9WV27, Q6PIE5, P14094, Q8VDN2	1489	20	18082	3.03593	1	0.766261	77.7569
GO:0032435~negative regulation of proteasomal ubiquitin-dependent protein catabolic process	5	0.319693	0.0887688	Q8VDP4, P11499, O08992, Q9Z1R2, Q8CI32	1489	21	18082	2.89136	1	0.806483	82.6669
GO:0061512~protein localization to cilium	5	0.319693	0.0887688	Q9WVK4, O88848, Q8BND3, P57746, P61750	1489	21	18082	2.89136	1	0.806483	82.6669
GO:0019076~viral release from host cell	4	0.255754	0.00208791	P46467, P51150, Q8VEJ9, Q9CX00	1489	4	18082	12.1437	0.99993	0.0791429	3.86383
GO:0019244~lactate biosynthetic process from pyruvate	4	0.255754	0.00208791	P00342, P42859, P06151, P16125	1489	4	18082	12.1437	0.99993	0.0791429	3.86383
GO:0046755~viral budding	4	0.255754	0.0048996	Q9D8B3, Q9CR26, Q9D7S9, Q61187	1489	5	18082	9.71498	1	0.148317	8.84414
GO:0071681~cellular response to indole-3-methanol	4	0.255754	0.0048996	Q02248, Q02257, P09803, P26231	1489	5	18082	9.71498	1	0.148317	8.84414
GO:0045541~negative regulation of cholesterol biosynthetic process	4	0.255754	0.0048996	Q8BFZ9, P08226, P08228, Q91X78	1489	5	18082	9.71498	1	0.148317	8.84414
GO:0075525~viral translational termination-reinitiation	4	0.255754	0.0048996	O70194, Q8JZQ9, P23116, Q8QZY1	1489	5	18082	9.71498	1	0.148317	8.84414
GO:0090611~ubiquitin-independent protein catabolic process via the multivesicular body sorting pathway	4	0.255754	0.0048996	P46467, Q9D8B3, Q8VEJ9, Q9WU78	1489	5	18082	9.71498	1	0.148317	8.84414
GO:0072378~blood coagulation, fibrin clot formation	4	0.255754	0.0048996	Q8VCM7, Q8K0E8, E9PV24, Q8BH61	1489	5	18082	9.71498	1	0.148317	8.84414
GO:0006167~AMP biosynthetic process	4	0.255754	0.0048996	Q9CS42, P54822, P46664, P28650	1489	5	18082	9.71498	1	0.148317	8.84414
GO:0090160~Golgi to lysosome transport	4	0.255754	0.00920079	Q810B6, P22892, P11438, Q9QXY6	1489	6	18082	8.09581	1	0.231042	15.9926
GO:0019262~N-acetylneuraminate catabolic process	4	0.255754	0.00920079	O88958, Q9DCJ9, Q9CRC9, Q8JZV7	1489	6	18082	8.09581	1	0.231042	15.9926
GO:0000301~retrograde transport, vesicle recycling within Golgi	4	0.255754	0.00920079	Q9Z160, Q8R1U1, Q8CI04, Q9QYE6	1489	6	18082	8.09581	1	0.231042	15.9926
GO:0006047~UDP-N-acetylglucosamine metabolic process	4	0.255754	0.00920079	Q91WG8, Q9Z2Z9, P47856, Q09199	1489	6	18082	8.09581	1	0.231042	15.9926
GO:0033119~negative regulation of RNA splicing	4	0.255754	0.00920079	Q8BHD7, P17225, P62855, P62301	1489	6	18082	8.09581	1	0.231042	15.9926
GO:0042158~lipoprotein biosynthetic process	4	0.255754	0.00920079	E9Q414, P08226, P41233, Q00623	1489	6	18082	8.09581	1	0.231042	15.9926
GO:0044794~positive regulation by host of viral process	4	0.255754	0.0151225	Q9WVC3, P24369, P08226, P18760	1489	7	18082	6.93927	1	0.324119	24.9701
GO:0044829~positive regulation by host of viral genome replication	4	0.255754	0.0151225	P54116, P24369, Q9WV55, P63017	1489	7	18082	6.93927	1	0.324119	24.9701
GO:0036010~protein localization to endosome	4	0.255754	0.0151225	P62331, Q8VEK0, Q6PHN9, Q9QZ06	1489	7	18082	6.93927	1	0.324119	24.9701
GO:0043312~neutrophil degranulation	4	0.255754	0.0151225	O35639, Q60770, Q64324, P70280	1489	7	18082	6.93927	1	0.324119	24.9701
GO:0044539~long-chain fatty acid import	4	0.255754	0.0151225	Q9CZW4, P41216, Q08857, Q91VE0	1489	7	18082	6.93927	1	0.324119	24.9701
GO:0010886~positive regulation of cholesterol storage	4	0.255754	0.0151225	Q61009, Q9WVK4, E9Q414, Q08857	1489	7	18082	6.93927	1	0.324119	24.9701
GO:0006084~acetyl-CoA metabolic process	4	0.255754	0.0151225	Q91V92, P19096, Q9CZU6, Q8BWT1	1489	7	18082	6.93927	1	0.324119	24.9701
GO:0006054~N-acetylneuraminate metabolic process	4	0.255754	0.0151225	Q64685, P54751, Q91WG8, Q99KK2	1489	7	18082	6.93927	1	0.324119	24.9701
GO:0042178~xenobiotic catabolic process	4	0.255754	0.0151225	P48774, P41216, P15626, Q80W21	1489	7	18082	6.93927	1	0.324119	24.9701
GO:0009156~ribonucleoside monophosphate biosynthetic process	4	0.255754	0.0151225	Q9CS42, Q5SUR0, P54822, Q64737	1489	7	18082	6.93927	1	0.324119	24.9701
GO:0051683~establishment of Golgi localization	4	0.255754	0.0151225	P63101, P70441, Q9QZE5, P60766	1489	7	18082	6.93927	1	0.324119	24.9701
GO:0034383~low-density lipoprotein particle clearance	4	0.255754	0.0227319	Q61009, Q9WVK4, E9Q414, Q08857	1489	8	18082	6.07186	1	0.421912	35.1771
GO:0006623~protein targeting to vacuole	4	0.255754	0.0227319	Q5H8C4, O35166, O88384, Q8BX70	1489	8	18082	6.07186	1	0.421912	35.1771
GO:0006163~purine nucleotide metabolic process	4	0.255754	0.0227319	P15532, P54822, Q01768, P28650	1489	8	18082	6.07186	1	0.421912	35.1771
GO:0001798~positive regulation of type IIa hypersensitivity	4	0.255754	0.0227319	P01865, P01867, P01027, P01869	1489	8	18082	6.07186	1	0.421912	35.1771
GO:0006610~ribosomal protein import into nucleus	4	0.255754	0.0227319	Q8BFY9, P70168, Q91YE6, Q8BKC5	1489	8	18082	6.07186	1	0.421912	35.1771
GO:0006584~catecholamine metabolic process	4	0.255754	0.0227319	Q64133, O88587, Q64430, P52840	1489	8	18082	6.07186	1	0.421912	35.1771
GO:0034380~high-density lipoprotein particle assembly	4	0.255754	0.0227319	P08226, P06728, P41233, Q00623	1489	8	18082	6.07186	1	0.421912	35.1771
GO:0006048~UDP-N-acetylglucosamine biosynthetic process	4	0.255754	0.0227319	Q9Z2Z9, O88958, P47856, Q9CRC9	1489	8	18082	6.07186	1	0.421912	35.1771
GO:0006013~mannose metabolic process	4	0.255754	0.0227319	O09159, Q91W89, Q8BRK9, P27046	1489	8	18082	6.07186	1	0.421912	35.1771
GO:0033572~transferrin transport	4	0.255754	0.0227319	P46638, Q68FD5, P39054, Q62351	1489	8	18082	6.07186	1	0.421912	35.1771
GO:0034333~adherens junction assembly	4	0.255754	0.0227319	Q02248, Q02257, Q64727, Q8BYA0	1489	8	18082	6.07186	1	0.421912	35.1771
GO:0006101~citrate metabolic process	4	0.255754	0.0227319	Q99KI0, P28271, Q91V92, Q9CZU6	1489	8	18082	6.07186	1	0.421912	35.1771
GO:0034498~early endosome to Golgi transport	4	0.255754	0.0227319	Q8K1E0, Q3TLI0, Q9QXY6, Q9WV80	1489	8	18082	6.07186	1	0.421912	35.1771
GO:0046689~response to mercury ion	4	0.255754	0.0227319	P18572, Q9JJJ3, O70250, P10518	1489	8	18082	6.07186	1	0.421912	35.1771
GO:0000244~spliceosomal tri-snRNP complex assembly	4	0.255754	0.0320441	Q99KP6, P35123, Q99PV0, Q91YR7	1489	9	18082	5.39721	1	0.513235	45.8829
GO:0003094~glomerular filtration	4	0.255754	0.0320441	Q8R2Y2, P01592, Q64314, Q02013	1489	9	18082	5.39721	1	0.513235	45.8829
GO:0009437~carnitine metabolic process	4	0.255754	0.0320441	Q9JLJ2, P45952, P37040, P97742	1489	9	18082	5.39721	1	0.513235	45.8829
GO:1903078~positive regulation of protein localization to plasma membrane	4	0.255754	0.0320441	Q64704, Q62261, P70452, P21271	1489	9	18082	5.39721	1	0.513235	45.8829
GO:0051131~chaperone-mediated protein complex assembly	4	0.255754	0.0320441	P07901, Q06890, P80314, Q61316	1489	9	18082	5.39721	1	0.513235	45.8829
GO:2000146~negative regulation of cell motility	4	0.255754	0.0320441	Q8BGV3, P70441, Q9WU03, P26231	1489	9	18082	5.39721	1	0.513235	45.8829
GO:0042135~neurotransmitter catabolic process	4	0.255754	0.0430331	Q8BW75, Q64133, O88587, Q9CZR2	1489	10	18082	4.85749	1	0.591224	56.3636
GO:0055091~phospholipid homeostasis	4	0.255754	0.0430331	Q9WVG5, P41233, P42227, Q00623	1489	10	18082	4.85749	1	0.591224	56.3636
GO:0015909~long-chain fatty acid transport	4	0.255754	0.0430331	Q60714, P08226, Q08857, Q91VE0	1489	10	18082	4.85749	1	0.591224	56.3636
GO:0031639~plasminogen activation	4	0.255754	0.0430331	Q01339, Q8VCM7, Q8K0E8, E9PV24	1489	10	18082	4.85749	1	0.591224	56.3636
GO:0006796~phosphate-containing compound metabolic process	4	0.255754	0.0430331	Q9D819, O55023, P06802, Q6DYE8	1489	10	18082	4.85749	1	0.591224	56.3636
GO:0043534~blood vessel endothelial cell migration	4	0.255754	0.0430331	Q61009, Q8VDD5, P11352, Q00623	1489	10	18082	4.85749	1	0.591224	56.3636
GO:0032486~Rap protein signal transduction	4	0.255754	0.0430331	Q8BU31, Q99JI6, P62835, P61226	1489	10	18082	4.85749	1	0.591224	56.3636
GO:0071786~endoplasmic reticulum tubular network organization	4	0.255754	0.0430331	Q99P72, Q9ES97, P35293, Q9CR67	1489	10	18082	4.85749	1	0.591224	56.3636
GO:0010898~positive regulation of triglyceride catabolic process	4	0.255754	0.0430331	Q9DBL9, Q01339, P06728, Q00623	1489	10	18082	4.85749	1	0.591224	56.3636
GO:0000904~cell morphogenesis involved in differentiation	4	0.255754	0.0556407	Q8VDD5, Q8BGS1, P11679, Q02248	1489	11	18082	4.4159	1	0.673566	66.017
GO:0031953~negative regulation of protein autophosphorylation	4	0.255754	0.0556407	Q9EQK5, P61022, P06802, P06800	1489	11	18082	4.4159	1	0.673566	66.017
GO:0000050~urea cycle	4	0.255754	0.0556407	B2RQC6, P16460, Q91YI0, P42859	1489	11	18082	4.4159	1	0.673566	66.017
GO:0051006~positive regulation of lipoprotein lipase activity	4	0.255754	0.0556407	Q9DBL9, Q01339, P06728, Q00623	1489	11	18082	4.4159	1	0.673566	66.017
GO:0034101~erythrocyte homeostasis	4	0.255754	0.0556407	P62849, P06745, P35700, P63276	1489	11	18082	4.4159	1	0.673566	66.017
GO:0006622~protein targeting to lysosome	4	0.255754	0.0556407	Q9Z1T1, P51150, O35114, P46935	1489	11	18082	4.4159	1	0.673566	66.017
GO:1903364~positive regulation of cellular protein catabolic process	4	0.255754	0.0556407	Q8R143, P26043, P26041, P26040	1489	11	18082	4.4159	1	0.673566	66.017
GO:0045056~transcytosis	4	0.255754	0.0697836	Q9Z1Z0, A2ARV4, Q9EQH3, P61022	1489	12	18082	4.04791	1	0.738196	74.4311
GO:0032801~receptor catabolic process	4	0.255754	0.0697836	P49615, O35350, O89017, P46935	1489	12	18082	4.04791	1	0.738196	74.4311
GO:0032930~positive regulation of superoxide anion generation	4	0.255754	0.0697836	Q01279, P19157, P14847, P08228	1489	12	18082	4.04791	1	0.738196	74.4311
GO:0045717~negative regulation of fatty acid biosynthetic process	4	0.255754	0.0697836	Q8BFZ9, P50544, P34928, Q91X78	1489	12	18082	4.04791	1	0.738196	74.4311
GO:0006123~mitochondrial electron transport, cytochrome c to oxygen	4	0.255754	0.0697836	P19783, P12787, P19536, P17665	1489	12	18082	4.04791	1	0.738196	74.4311
GO:0036503~ERAD pathway	4	0.255754	0.0697836	Q9Z2G6, Q61510, Q9WUD1, Q01853	1489	12	18082	4.04791	1	0.738196	74.4311
GO:0002455~humoral immune response mediated by circulating immunoglobulin	4	0.255754	0.0697836	P01872, P01865, P01867, P01869	1489	12	18082	4.04791	1	0.738196	74.4311
GO:1901673~regulation of mitotic spindle assembly	4	0.255754	0.0697836	P46467, Q9D8B3, Q9D7S9, Q9DB34	1489	12	18082	4.04791	1	0.738196	74.4311
GO:0051223~regulation of protein transport	4	0.255754	0.0697836	P55258, Q8BRF7, P63037, O35382	1489	12	18082	4.04791	1	0.738196	74.4311
GO:0007252~I-kappaB phosphorylation	4	0.255754	0.0697836	Q99MB1, O88351, Q7TT37, Q60680	1489	12	18082	4.04791	1	0.738196	74.4311
GO:0061051~positive regulation of cell growth involved in cardiac muscle cell development	4	0.255754	0.0697836	P48962, Q9JLN9, Q9Z1N5, Q920E5	1489	12	18082	4.04791	1	0.738196	74.4311
GO:0008210~estrogen metabolic process	4	0.255754	0.0697836	O88587, P51660, P26618, P52840	1489	12	18082	4.04791	1	0.738196	74.4311
GO:0046835~carbohydrate phosphorylation	4	0.255754	0.0853605	Q9R0N0, O08528, Q8VC30, P17710	1489	13	18082	3.73653	1	0.795808	81.403
GO:0043268~positive regulation of potassium ion transport	4	0.255754	0.0853605	Q9Z1W9, P34884, Q61768, P97447	1489	13	18082	3.73653	1	0.795808	81.403
GO:0007035~vacuolar acidification	4	0.255754	0.0853605	P51863, P15920, Q920R6, Q8BVE3	1489	13	18082	3.73653	1	0.795808	81.403
GO:0030033~microvillus assembly	4	0.255754	0.0853605	Q99JT2, P70441, P26043, P26040	1489	13	18082	3.73653	1	0.795808	81.403
GO:0006536~glutamate metabolic process	4	0.255754	0.0853605	P05201, P05202, P15105, Q60928	1489	13	18082	3.73653	1	0.795808	81.403
GO:0046470~phosphatidylcholine metabolic process	4	0.255754	0.0853605	O70362, P06728, Q00623, P52430	1489	13	18082	3.73653	1	0.795808	81.403
GO:0003334~keratinocyte development	4	0.255754	0.0853605	P02535, Q80X90, Q3TTY5, P60766	1489	13	18082	3.73653	1	0.795808	81.403
GO:0044208~'de novo' AMP biosynthetic process	3	0.191816	0.0191908	P54822, P46664, P28650	1489	3	18082	12.1437	1	0.379186	30.6027
GO:0018242~protein O-linked glycosylation via serine	3	0.191816	0.0191908	Q6PB93, O08912, P70419	1489	3	18082	12.1437	1	0.379186	30.6027
GO:0002762~negative regulation of myeloid leukocyte differentiation	3	0.191816	0.0191908	P15532, Q01768, P25911	1489	3	18082	12.1437	1	0.379186	30.6027
GO:0042447~hormone catabolic process	3	0.191816	0.0191908	Q9JHR7, P09470, Q4PZA2	1489	3	18082	12.1437	1	0.379186	30.6027
GO:0032439~endosome localization	3	0.191816	0.0191908	Q810B6, P21271, Q9CQ22	1489	3	18082	12.1437	1	0.379186	30.6027
GO:0097503~sialylation	3	0.191816	0.0191908	P70277, Q64685, P54751	1489	3	18082	12.1437	1	0.379186	30.6027
GO:0019344~cysteine biosynthetic process	3	0.191816	0.0191908	Q91WT9, Q8VCN5, Q60928	1489	3	18082	12.1437	1	0.379186	30.6027
GO:0006046~N-acetylglucosamine catabolic process	3	0.191816	0.0191908	O88958, Q9CRC9, Q8JZV7	1489	3	18082	12.1437	1	0.379186	30.6027
GO:0032374~regulation of cholesterol transport	3	0.191816	0.0191908	P08226, P06728, Q91ZX7	1489	3	18082	12.1437	1	0.379186	30.6027
GO:0070458~cellular detoxification of nitrogen compound	3	0.191816	0.0191908	P48774, P15626, Q80W21	1489	3	18082	12.1437	1	0.379186	30.6027
GO:0006082~organic acid metabolic process	3	0.191816	0.0191908	P45952, Q8K2I3, P50285	1489	3	18082	12.1437	1	0.379186	30.6027
GO:0061738~late endosomal microautophagy	3	0.191816	0.0191908	P46467, P63017, Q8VEJ9	1489	3	18082	12.1437	1	0.379186	30.6027
GO:0006069~ethanol oxidation	3	0.191816	0.0362937	Q64437, P00329, P28474	1489	4	18082	9.10779	1	0.549756	50.1909
GO:0006907~pinocytosis	3	0.191816	0.0362937	Q9D8U8, Q9EQP2, O88531	1489	4	18082	9.10779	1	0.549756	50.1909
GO:0043648~dicarboxylic acid metabolic process	3	0.191816	0.0362937	P05201, P05202, Q91Z53	1489	4	18082	9.10779	1	0.549756	50.1909
GO:0018916~nitrobenzene metabolic process	3	0.191816	0.0362937	P48774, P15626, Q80W21	1489	4	18082	9.10779	1	0.549756	50.1909
GO:0006021~inositol biosynthetic process	3	0.191816	0.0362937	O55023, Q9JHU9, Q80V26	1489	4	18082	9.10779	1	0.549756	50.1909
GO:0046040~IMP metabolic process	3	0.191816	0.0362937	P00493, P46664, P28650	1489	4	18082	9.10779	1	0.549756	50.1909
GO:0034197~triglyceride transport	3	0.191816	0.0362937	Q01339, P70280, Q08857	1489	4	18082	9.10779	1	0.549756	50.1909
GO:1902966~positive regulation of protein localization to early endosome	3	0.191816	0.0362937	P26043, P26041, P26040	1489	4	18082	9.10779	1	0.549756	50.1909
GO:0019346~transsulfuration	3	0.191816	0.0362937	Q91WT9, Q8VCN5, Q922D8	1489	4	18082	9.10779	1	0.549756	50.1909
GO:0045123~cellular extravasation	3	0.191816	0.0362937	P05555, P11835, Q3V3R4	1489	4	18082	9.10779	1	0.549756	50.1909
GO:0090666~scaRNA localization to Cajal body	3	0.191816	0.0362937	P11983, P80314, P80315	1489	4	18082	9.10779	1	0.549756	50.1909
GO:0048549~positive regulation of pinocytosis	3	0.191816	0.0362937	Q810B6, P57780, O88531	1489	4	18082	9.10779	1	0.549756	50.1909
GO:0018243~protein O-linked glycosylation via threonine	3	0.191816	0.0362937	Q6PB93, O08912, P70419	1489	4	18082	9.10779	1	0.549756	50.1909
GO:0030043~actin filament fragmentation	3	0.191816	0.0362937	O88342, P18760, Q9R0P5	1489	4	18082	9.10779	1	0.549756	50.1909
GO:0010638~positive regulation of organelle organization	3	0.191816	0.0362937	Q9D0F3, Q64310, Q99KF1	1489	4	18082	9.10779	1	0.549756	50.1909
GO:1902115~regulation of organelle assembly	3	0.191816	0.0362937	P26043, P26041, P26040	1489	4	18082	9.10779	1	0.549756	50.1909
GO:0071816~tail-anchored membrane protein insertion into ER membrane	3	0.191816	0.0572231	P21126, Q9Z1R2, Q9D1H7	1489	5	18082	7.28623	1	0.680998	67.0746
GO:0045053~protein retention in Golgi apparatus	3	0.191816	0.0572231	Q5H8C4, Q9CRA5, Q8BX70	1489	5	18082	7.28623	1	0.680998	67.0746
GO:0032489~regulation of Cdc42 protein signal transduction	3	0.191816	0.0572231	P08226, P41233, Q00623	1489	5	18082	7.28623	1	0.680998	67.0746
GO:0045040~protein import into mitochondrial outer membrane	3	0.191816	0.0572231	P07901, Q9CPQ3, Q61316	1489	5	18082	7.28623	1	0.680998	67.0746
GO:0022614~membrane to membrane docking	3	0.191816	0.0572231	P13597, P26041, P26040	1489	5	18082	7.28623	1	0.680998	67.0746
GO:0051347~positive regulation of transferase activity	3	0.191816	0.0572231	Q9JMG2, P25444, Q00623	1489	5	18082	7.28623	1	0.680998	67.0746
GO:0052548~regulation of endopeptidase activity	3	0.191816	0.0572231	O70435, P28063, Q8BHG1	1489	5	18082	7.28623	1	0.680998	67.0746
GO:1900086~positive regulation of peptidyl-tyrosine autophosphorylation	3	0.191816	0.0572231	P09470, Q9JKF1, P30999	1489	5	18082	7.28623	1	0.680998	67.0746
GO:0031579~membrane raft organization	3	0.191816	0.0572231	O35682, O88531, O35604	1489	5	18082	7.28623	1	0.680998	67.0746
GO:1900747~negative regulation of vascular endothelial growth factor signaling pathway	3	0.191816	0.0572231	Q9ESB3, Q00519, P28654	1489	5	18082	7.28623	1	0.680998	67.0746
GO:0061615~glycolytic process through fructose-6-phosphate	3	0.191816	0.0572231	Q9WUA3, P12382, P05064	1489	5	18082	7.28623	1	0.680998	67.0746
GO:0007044~cell-substrate junction assembly	3	0.191816	0.0572231	P26039, P11276, P11688	1489	5	18082	7.28623	1	0.680998	67.0746
GO:0051220~cytoplasmic sequestering of protein	3	0.191816	0.0572231	Q9CQV8, Q8BTM8, Q9D1H7	1489	5	18082	7.28623	1	0.680998	67.0746
GO:0070885~negative regulation of calcineurin-NFAT signaling cascade	3	0.191816	0.0572231	Q6Q477, P04925, P61022	1489	5	18082	7.28623	1	0.680998	67.0746
GO:0070508~cholesterol import	3	0.191816	0.0812342	Q61009, Q08857, Q00623	1489	6	18082	6.07186	1	0.783983	79.7559
GO:0070995~NADPH oxidation	3	0.191816	0.0812342	Q8K2I3, P50285, Q9JMH6	1489	6	18082	6.07186	1	0.783983	79.7559
GO:0060627~regulation of vesicle-mediated transport	3	0.191816	0.0812342	Q5EG47, P63044, Q9WTL2	1489	6	18082	6.07186	1	0.783983	79.7559
GO:0015886~heme transport	3	0.191816	0.0812342	Q91X72, Q9DC29, Q9ESB3	1489	6	18082	6.07186	1	0.783983	79.7559
GO:0060789~hair follicle placode formation	3	0.191816	0.0812342	Q02248, Q6R0H7, P60766	1489	6	18082	6.07186	1	0.783983	79.7559
GO:0051054~positive regulation of DNA metabolic process	3	0.191816	0.0812342	P62962, O35639, Q61937	1489	6	18082	6.07186	1	0.783983	79.7559
GO:0000056~ribosomal small subunit export from nucleus	3	0.191816	0.0812342	Q6P5F9, Q61937, P62827	1489	6	18082	6.07186	1	0.783983	79.7559
GO:0071985~multivesicular body sorting pathway	3	0.191816	0.0812342	Q9R0Q1, Q9CR26, Q9D7S9	1489	6	18082	6.07186	1	0.783983	79.7559
GO:0046931~pore complex assembly	3	0.191816	0.0812342	P42932, P80318, Q6P9J9	1489	6	18082	6.07186	1	0.783983	79.7559
GO:0031584~activation of phospholipase D activity	3	0.191816	0.0812342	P61211, P27601, P61750	1489	6	18082	6.07186	1	0.783983	79.7559
GO:0006102~isocitrate metabolic process	3	0.191816	0.0812342	Q99KI0, P54071, O88844	1489	6	18082	6.07186	1	0.783983	79.7559
GO:0034975~protein folding in endoplasmic reticulum	3	0.191816	0.0812342	Q8C7X2, Q99KI3, Q9DC23	1489	6	18082	6.07186	1	0.783983	79.7559
GO:0016266~O-glycan processing	3	0.191816	0.0812342	Q6PB93, Q6P9S7, Q9JJ06	1489	6	18082	6.07186	1	0.783983	79.7559
GO:0030865~cortical cytoskeleton organization	3	0.191816	0.0812342	O55131, O88342, Q7TPR4	1489	6	18082	6.07186	1	0.783983	79.7559
GO:0002553~histamine secretion by mast cell	3	0.191816	0.0812342	O09044, P63101, P25911	1489	6	18082	6.07186	1	0.783983	79.7559
GO:0010737~protein kinase A signaling	3	0.191816	0.0812342	Q61233, Q9DD03, P26040	1489	6	18082	6.07186	1	0.783983	79.7559
References
1Huang et al., (2009) Systematic and integrative analysis of large gene lists using DAVID Bioinformatics Resources. Nature Protocols. 4:44-57.
2Huang et al., (2009) Bioinformatics enrichment tools: paths toward the comprehensive functional analysis of large gene lists. Nucleic Acids Research. 37:1-13.

## Sheet: GO - Cellular Component
Table S2: Gene ontology analysis of mouse epididymosome proteins sorted according to molecular function, biological process, and cellular component
GO Cellular Component Term1,2	Count	%	PValue	Genes	List Total	Pop Hits	Pop Total	Fold Enrichment	Bonferroni	Benjamini	FDR
GO:0016020~membrane	983	62.8517	1.70336e-119	Q8BW75, Q8BPU7, P27812, O08532, Q8K0B2, P40240, Q920L1, O08528, Q64685, O08529, Q99KW9, P47911, P14131, Q11204, P55096, P57746, Q07076, P40237, Q60634, P12787, P46935, O35609, P14115, Q9EP69, O35604, P01902, P24638, Q4QQM4, Q78IK2, Q8R1V4, P27046, P81117, O08912, P31230, O08914, Q3UDR8, O88983, Q3U145, O08788, O08917, Q8K2C9, Q9JIW9, O35227, P20444, Q6NSU3, O88384, Q8CI32, Q60605, O35083, Q8BK63,…	1549	6998	19662	1.78302	1.36951e-116	6.84753e-117	0
GO:0070062~extracellular exosome	815	52.11	0	Q8BW75, Q91YI0, P47791, O08532, P0DP28, P40240, Q64685, P34884, Q99KW9, O08529, P60122, P14131, P24452, P59999, P57746, Q07076, P40237, Q60634, P12787, P46935, O35609, O35604, P01902, P24638, P68510, Q78IK2, Q8R1V4, P27046, P81117, Q6GSS7, O08917, P63101, Q9JIW9, P20444, Q8CAY6, P52760, Q60605, Q6P1B1, P27601, Q9CWZ7, Q8BX70, P41105, Q76MZ3, Q9QZ88, O88792, P70168, P21550, O89023, P63321, O35639,…	1549	2674	19662	3.86877	0	0	2.61638e-116
GO:0005737~cytoplasm	799	51.087	1.59942e-51	Q921F2, Q8BPU7, P97770, Q91YI0, P47791, P0DP28, P34884, O08529, P47911, P60122, P24452, P59999, P46935, P68510, P81117, Q8CHR6, P31230, Q3UDR8, O08788, Q8K2C9, P63101, O35226, P20444, Q8CAY6, O88384, Q8BK63, Q6P1B1, P27601, P41105, Q76MZ3, Q9QZ88, P70168, P21550, Q8BK67, O35639, Q91VI7, O35074, Q9JKY5, Q7TMK9, Q149F3, Q60668, Q60864, P54116, Q5XJY5, Q8BU31, Q921J2, O70251, Q8BU30, P97372, P97370,…	1549	6631	19662	1.52948	1.28594e-48	1.83705e-49	2.78677e-80
GO:0005634~nucleus	523	33.4399	0.00341574	Q921F2, Q9WTX5, Q8VBV7, Q91YI0, Q8C878, Q91WQ3, Q9Z2U1, Q6PDQ2, Q8BUR4, P0DP28, Q9Z2U0, Q920L1, P34884, P28063, O08529, Q3TVI8, P60122, P47911, P24452, Q9JMH6, Q8VBW6, Q91ZJ5, Q9EPU0, Q07076, Q66GT5, P46935, Q9Z2V5, Q9ERS2, P54775, P67778, P07724, Q8BGS1, Q9JI78, P52633, P28076, P81117, Q6GSS7, Q8BP48, Q9DCD0, O54941, P31230, Q9Z2W0, P14824, Q6A0A9, Q3TXS7, P63101, Q64378, O35226, Q06890, P20444,…	1549	6019	19662	1.10294	0.936133	0.0194579	6.77832e-64
GO:0005886~plasma membrane	436	27.8772	0.00104962	Q8C129, Q8BPU7, P27812, O35350, B5X0E4, Q9QXY6, P0DP28, Q8K0B2, P40240, O08529, Q8VBW6, Q07076, Q60634, P46935, Q60736, O35604, P67778, Q8BGS1, P68510, Q8R366, Q3UDR8, O08917, Q6A0A9, Q9JIW9, P84096, O35227, P20444, P60766, Q8BJU2, Q9CRA5, Q9QZW0, O35598, Q9D3A9, Q6ZWQ0, Q8K0C4, P27601, P50516, O88792, Q9Z0F4, Q7TPR4, P21550, Q8BK67, Q60766, Q99JI6, P63321, O35639, Q6PIE5, Q3UUY6, P54116, Q8K3J9,…	1549	4874	19662	1.13547	0.570159	0.00684104	2.8922e-59
GO:0005829~cytosol	357	22.8261	4.41294e-67	P62270, P54071, Q9WTX5, Q11011, Q8CHP8, Q91YI0, O35350, Q8C878, P47791, Q3UHA3, Q9Z2U1, Q9JIF0, Q9QXY6, P70697, P0DP28, Q9CZ42, Q9Z2U0, G3X9K3, O08528, P28063, O08529, E9Q555, Q9QYJ0, Q9JMH6, P19157, Q8VBW6, O70435, Q07076, Q8K1E0, Q9QZE5, P46935, Q9Z2V5, P10518, P68254, P62962, Q61205, P10126, P68510, P62259, Q91YW3, Q9JI78, P46664, Q5SYD0, Q8K010, P28076, Q8CHR6, P31230, Q9D1A2, O88983, P35700,…	1549	1784	19662	2.54009	3.548e-64	8.87001e-65	1.44976e-48
GO:0005794~Golgi apparatus	254	16.2404	9.43847e-52	O70423, Q9JIF7, Q6P9S7, Q9Z160, Q8CIE6, Q9CZW4, Q8BKC5, Q9JKN1, Q8BGT9, G3X9K3, Q64685, Q91Z92, O08529, P60122, Q9DBS1, Q11204, Q9EQC5, Q9QZE7, Q8K1E0, Q9QZE5, P46935, Q9EP69, Q9JLV5, Q99KF1, O35604, Q921V5, P01902, Q9DC51, P07724, Q91XB7, P19096, P27046, P81117, O08912, Q02819, P31230, O08914, Q3UDR8, Q11127, P07758, Q91XA2, Q8R3H7, P42859, Q9DC29, P70419, Q8K021, Q6NSU3, O88384, P39098, Q9CRA5,…	1549	1190	19662	2.70934	7.58853e-49	1.26476e-49	2.45673e-48
GO:0005739~mitochondrion	242	15.4731	3.67004e-20	P54071, Q8BW75, Q9CZW5, Q9JJN4, Q9CZW4, O35350, P47791, Q61335, Q8BMS1, Q99LE6, Q8BH59, Q9CZ42, Q99MN1, Q920L1, O08528, Q9DCS9, P37040, Q62351, P62264, Q9JMH6, P17665, P55096, P19157, P12787, Q66GT5, P16125, Q9ERS2, Q9CWJ9, Q61207, P67778, P62259, P19096, Q78IK2, Q9CZU6, Q8BP47, P35700, Q6PHN9, Q8K2C9, Q91V92, P14824, P17156, Q03265, P63101, Q06890, P46638, P42859, Q8CAY6, P20444, Q9DC29, Q8VEM8,…	1549	1721	19662	1.78489	2.95071e-17	1.28292e-18	4.10734e-37
GO:0005783~endoplasmic reticulum	237	15.1535	6.07964e-35	Q80W54, O70423, Q9JM62, Q9CZW4, Q91YI0, Q61335, Q9CZ42, Q9Z2G6, Q920L1, Q64685, O08529, P37040, Q91YX5, Q9DBS1, Q9ERR7, Q8K1E0, A2AJ15, Q9EP69, Q99KF1, O35604, P01902, Q64191, P07724, Q91YW3, Q91XB7, Q8R1V4, P81117, P31230, Q3UVK0, O08914, Q99P72, Q3U145, Q9D517, Q8K2C9, P07758, Q8BMA6, Q06890, P23953, P42859, P20444, Q9DC29, Q9DC23, O35083, P39098, Q6ZWQ7, Q6ZQI3, P20029, Q9QZW0, O35623, Q9ESE1,…	1549	1323	19662	2.27387	4.88803e-32	4.88803e-33	8.07383e-37
GO:0005654~nucleoplasm	185	11.8286	0.00336824	Q921F2, Q6PDG5, Q8VBV7, Q9Z2U1, Q9JIF0, Q6PDQ2, Q8BKC5, Q8BUR4, P50580, P70697, G3X9K3, Q9QYA2, P34884, P60122, Q7TMY8, Q9JKV1, P24452, Q9JMH6, Q9EPU0, O88544, Q8K1E0, O88545, P70333, Q9ERK4, P08228, Q8C4Y3, Q9QYC0, P49312, Q9D0E1, Q9ERS2, Q9QYB5, P54775, Q8VDP4, P67778, P09405, P52633, Q9CXW4, Q9CXY6, O54941, Q8R1Q8, Q99KC8, Q9WUD1, Q9D1A2, Q9DB77, Q6P069, P62900, Q9WTM5, Q3UDR8, Q9Z2W0, Q91V92,…	1549	1935	19662	1.21358	0.933638	0.0193262	9.33838e-32
GO:0005622~intracellular	183	11.7008	1.52061e-07	P62270, Q01279, Q8BFY9, Q8C129, P10833, P62751, P62071, O35350, P49817, Q8BKC5, P18760, O08529, P47911, P22892, P62267, Q9D4V7, P19157, Q8K1E0, Q9QZE5, Q91VC4, Q9CQW2, Q9ERK4, Q9CZM2, P14115, P97351, Q8VEH3, Q8BH43, Q01730, O09167, O70439, Q9CXW4, Q6P9J9, Q91YR1, Q64437, Q9D1T0, P61028, Q9ER00, Q6P069, Q99P72, P62900, Q9WTM5, Q6P8X1, Q6PHN9, Q8BHN0, P61021, P62301, P84099, Q9JIW9, Q8BMA6, P84096,…	1549	1599	19662	1.45271	0.000122249	1.88087e-06	6.98274e-31
GO:0005615~extracellular space	181	11.5729	4.83023e-09	O70423, P21614, Q9JJN5, P28665, Q8CIE6, P14847, P97449, P18760, Q8VCI0, P40240, P02535, P34884, P08226, Q62351, P29788, P28658, P18242, P19157, P01887, Q8K2I4, P04186, P01592, P05555, Q8CAC8, Q9Z0L8, Q9WVG5, P06802, P08228, P11276, P52430, P10518, P13597, Q6AW46, Q10738, Q64191, P97821, Q61207, P10126, P07724, E9PV24, Q07797, Q60928, Q00623, P28666, P81117, P27046, Q62188, P01872, Q02819, O89051,…	1549	1504	19662	1.52759	3.8835e-06	7.46828e-08	1.73119e-30
GO:0005925~focal adhesion	170	10.8696	1.81429e-83	P62270, Q01279, Q9CQV8, P10833, P62071, O35350, O35114, P28660, P49817, P53026, Q9Z0M6, P12970, Q9QXY6, P18760, P97447, Q91ZX7, P40240, O08529, P47911, P14131, Q02248, P62264, Q8VHX6, P01887, Q60634, Q9CPW4, Q3V3R4, Q3TJD7, P06800, Q64727, Q99JW4, P97351, Q9JM76, Q9QYC0, Q9WV32, P13597, P62962, P68254, P18572, Q8BGS1, P62259, Q02257, Q01730, Q61490, Q91YR1, Q8BZF8, P97461, P62900, P61022, Q8K2C9,…	1549	391	19662	5.51885	1.45869e-80	4.86231e-81	7.3736e-30
GO:0005576~extracellular region	156	9.97442	0.063322	Q91VU0, P21614, Q9JJN5, P28665, Q8CIE6, P14847, Q64314, Q62522, P18760, P08607, P40240, Q64685, P54751, P34884, Q99KW9, Q11204, P08226, Q62351, P24452, P29391, P29788, P18242, Q91WR8, P01887, P04186, P01592, Q9Z0L8, Q9WVG5, P34928, P06802, P08228, P11276, P52430, O35604, P62962, Q6AW46, Q10738, Q61207, Q8C522, P07724, E9PV24, P02468, Q07797, Q00623, P28666, P81117, O08912, P01872, Q02819, O89051,…	1549	1753	19662	1.12959	1	0.232251	6.65826e-28
GO:0048471~perinuclear region of cytoplasm	149	9.52685	2.66334e-30	Q01279, P21614, Q9CQV8, Q6NZC7, Q8C129, Q9CZW4, Q91YI0, Q8VBV7, P49817, Q64314, P62754, Q9QXY6, Q9JKN1, Q91ZX7, G3X9K3, P22892, Q02248, Q62351, Q9DBE8, P28658, Q80UM3, Q9QZE7, Q60634, P70441, P63044, Q91VC4, Q8K2T1, P46935, Q9Z2V5, Q9QYC0, Q99JW4, O35604, O08832, Q8BMK4, O70439, P01872, O08912, Q91YR1, P61028, O09114, O88983, Q64430, Q6DYE8, P14824, P63101, Q62470, Q06890, Q61768, P20444, P70419,…	1549	692	19662	2.73311	2.14133e-27	1.42755e-28	4.09092e-27
GO:0043231~intracellular membrane-bounded organelle	142	9.07928	4.54967e-23	O70423, Q9JIF7, Q9D379, Q9CZW4, Q922Q8, Q8BKC5, Q920L1, Q9D0F3, P60122, P37040, P22892, Q62351, P50285, Q61543, P46471, P55096, Q9CR89, Q8K2I3, P70441, P63044, O35609, P54823, P18052, P52430, Q9DBL9, Q9D2G2, Q9DBT4, Q91XB7, O70439, O89051, Q9DCD0, Q6P8X1, Q3UDR8, Q8BLN5, Q9CQX2, Q64435, Q9DBG5, Q06890, Q9R1P0, Q00612, Q8K021, O88384, Q60680, Q9CRA5, O35598, Q3TJ91, Q8K0C4, P41234, P41233, Q3UPL0,…	1549	751	19662	2.40007	3.65794e-20	1.92523e-21	3.34738e-25
GO:0005856~cytoskeleton	136	8.69565	2.25781e-07	Q6PDQ2, P18760, P23116, P49615, Q3TVI8, E9Q557, Q02248, Q9JHU4, P59999, Q8VHX6, Q9EQC5, Q9CPW4, Q8R0W0, Q9CQW2, Q3TJD7, O88738, Q64727, Q9JM76, Q9QYC0, Q8C1B7, Q9WV32, Q8BH43, P62962, Q9QYB5, Q9DC51, Q8BGS1, Q02257, Q8BMK4, Q91YR1, Q8BZF8, Q8R1Q8, P82347, Q3URD3, P61022, O08788, P80315, P17156, Q9WUM4, P80316, Q8CBY8, Q61768, Q61937, Q8CIB5, B2RSH2, Q8R5C5, P62908, P60766, Q8BK63, P08752, P23492,…	1549	1113	19662	1.55103	0.000181512	2.66953e-06	8.0475e-22
GO:0005789~endoplasmic reticulum membrane	129	8.24808	1.73446e-19	Q80W54, Q01279, Q9JM62, Q9D379, Q64310, Q9CZW4, Q922Q8, Q61335, Q920L1, Q3UN02, Q9D0F3, Q9CX30, Q3TQR0, P37040, Q91YX5, P50285, Q9CR89, Q9JLN9, Q8BFZ9, Q8K2I3, Q07076, Q80UM7, A2AJ15, Q9EP69, Q9EPL0, Q99KF1, Q9CXE7, Q99LF4, Q91XB7, Q8BMK4, Q8R1V4, P63242, Q3UVK0, O08914, Q62186, Q99P72, Q6P069, Q9D0I4, Q8BLN5, Q9D517, Q64435, P12815, Q64378, Q9DC29, Q9CY50, P53994, O88384, O35083, Q9DCN2, Q6ZQI3,…	1549	710	19662	2.30626	1.39451e-16	5.57803e-18	1.3932e-20
GO:0009986~cell surface	122	7.80051	8.01648e-21	Q01279, O70423, P01899, Q61475, P49817, Q64314, P40240, O35409, P34884, P08226, Q62351, P26618, Q9CQW9, O35129, P05555, Q91VC4, Q9WVG5, Q3V3R4, P06802, P06800, Q99JW5, P13597, P01902, Q10738, Q9D0E1, Q8K299, P67778, P09405, E9PV24, Q9D7N9, Q8BMK4, Q3UQ44, Q6P9J9, Q00623, P01872, P31230, P17156, B2RXS4, Q11127, Q62470, Q06890, P43406, P11835, Q8CIB5, P09055, Q8R422, P20029, O35598, P11438, P09803,…	1549	629	19662	2.46199	6.44525e-18	2.92966e-19	6.98834e-20
GO:0005768~endosome	113	7.22506	9.74928e-22	Q01279, P46467, Q9D8B3, P49817, Q9QXY6, Q91ZX7, P08226, Q62351, Q9CQW9, Q60634, Q9CQW2, O88738, Q8VEH3, O35604, O70439, Q5SYD0, O89051, Q9ER00, Q6P8X1, O88983, Q6PHN9, P61021, O08917, Q9WVD4, P12815, Q9DBG5, P46638, P58021, Q9DC29, Q8K021, O88384, P62835, P61226, P09055, Q9CRA5, P11438, Q9JIG7, P41234, P09803, P50518, Q9D8U8, Q9R0M6, Q3UPL0, Q9QZ88, Q9CR26, P09470, Q2TBE6, P10107, P62821, P35288,…	1549	544	19662	2.63667	7.83842e-19	3.73258e-20	3.73282e-19
GO:0043234~protein complex	113	7.22506	7.60644e-17	Q9CQV8, Q6PDG5, Q60932, P49817, Q9JIF0, Q6PDQ2, P60122, Q02248, P26618, P17710, O35129, P19157, Q8BFZ9, Q9Z2V5, P08228, Q64727, Q99JW4, Q3THE2, P68254, P07724, O54941, P10649, Q99P72, O08788, P14824, P12246, Q80UJ7, Q64435, P63101, Q06890, P42859, P20444, B2RSH2, P30416, Q9JKF1, P15626, P05064, O54950, P50396, P68433, P70168, Q8BTM8, Q9D1M0, Q2TBE6, P10107, P07356, O55222, P15105, P63017, Q8BH60,…	1549	628	19662	2.28399	8.92619e-14	3.21965e-15	1.4975e-18
GO:0031410~cytoplasmic vesicle	111	7.09719	6.33268e-15	Q91VU0, Q9JIF7, Q8CIE6, Q6NZC7, Q3UHA3, P49817, Q9QXY6, Q9JKN1, P22892, Q9DBS2, Q62351, Q9CQW9, Q99KN1, O88544, Q60634, P63044, Q9QZE5, P08228, Q60736, P24638, Q9DBT4, Q5SYD0, Q00623, P61028, P31230, P70412, Q6P8X1, Q9D0I4, Q6PHN9, Q64430, O08917, P62196, O08709, P12815, P46638, Q06890, P42859, P09055, Q9Z1T1, P70424, P11438, Q9ESE1, P41234, Q9WTL2, Q9D8U8, Q9R0M6, Q3UPL0, O88792, Q9D1M0, Q2TBE6,…	1549	646	19662	2.18106	5.08793e-12	1.58984e-13	1.23134e-17
GO:0005913~cell-cell adherens junction	107	6.84143	5.25637e-40	Q01279, Q9CQV8, Q9D8B3, Q922Q8, P12970, P47911, P60122, Q02248, P24452, P62855, P30999, Q9EQC5, Q8K1E0, Q60634, Q9CZM2, P54823, Q64727, Q9QYC0, Q8BH43, P62962, Q9CWJ9, P18572, P62259, Q02257, P19096, Q9DCL9, Q91YR1, Q8BZF8, Q99P72, P35700, O08917, O08709, P63101, Q9DBG5, P46638, Q61768, P46735, P09055, P20029, Q8VDJ3, Q9Z0N1, Q9DBJ3, O08992, P09803, Q9JKF1, P05064, Q9QY76, Q9D8U8, P68433, Q9WV55,…	1549	316	19662	4.29806	4.22612e-37	4.69569e-38	5.63722e-17
GO:0000139~Golgi membrane	105	6.71355	2.17927e-28	Q01279, Q6P9S7, Q9D0V7, Q9JIF7, Q64310, Q8CIE6, Q9Z160, Q61335, P49817, Q9JKN1, Q8BGT9, G3X9K3, Q91Z92, Q9D0F3, Q3TQR0, Q61543, Q9JLN9, P45700, Q8K1E0, Q9QZE5, O35609, Q9EPL0, Q9JLV5, Q99KF1, Q921V5, O08832, P58158, P27046, O89051, P97464, Q9CYL5, Q9ER00, O08914, P61022, Q9WVD4, Q91X88, Q9JJA2, Q11127, Q8R3H7, Q9DC29, P53994, P60766, P39098, P08556, O35623, Q99JY9, Q3U2P1, Q9QY76, Q9R0M6, Q9WV55,…	1549	403	19662	3.3072	1.75213e-25	1.09508e-26	1.33938e-16
GO:0043209~myelin sheath	104	6.64962	1.88293e-62	Q60930, Q60932, Q9QXY6, Q8BH59, Q61171, P34884, P12787, P08228, P16125, Q9D2G2, P67778, P07724, P10126, P46460, Q5SYD0, Q8R366, P10649, Q9DB77, Q99P72, P35700, P19536, P80314, P17156, Q03265, P80318, P08249, P80316, Q8VEM8, Q01768, P62835, P60766, P20029, P70424, Q9DBJ1, P05064, Q9CWZ7, Q61753, P70296, P50516, Q9CQQ7, P50396, P62983, Q99KI0, P15105, P63321, Q6PIE5, P63017, P35564, P68372, P00920,…	1549	192	19662	6.87556	1.51388e-59	3.02776e-60	2.66415e-16
GO:0030529~intracellular ribonucleoprotein complex	100	6.39386	4.54603e-34	P62270, P62751, P53026, P62754, P12970, P50580, P47911, P60122, P14131, P62267, P62264, P62852, P70333, Q9CZM2, P14115, P97351, P49312, Q9D0E1, P09405, O09167, Q9CXW4, Q9CXY6, P62900, P97461, P62305, Q9WTM5, Q99PV0, P62301, P84099, Q8BMA6, Q61937, Q8BG05, Q62376, P62830, P62702, P63276, P62242, P62908, P62849, Q8BK63, P47964, P47963, P47962, Q8CGC7, Q9JKF1, Q9Z2X1, P63163, O88569, P41105, P62983,…	1549	320	19662	3.96667	3.65501e-31	3.32273e-32	8.26818e-15
GO:0031012~extracellular matrix	95	6.07417	1.12707e-33	P62270, O55222, P55258, P61358, Q8BMS1, P63017, P35564, P68372, P18760, P35979, P62281, P16045, Q01339, Q8VDD5, P14131, Q9JHU4, P08226, E9Q557, P14602, P62264, P62827, P29788, P62852, P18242, P56480, P97313, P67984, P63001, P38647, P08228, P60843, P11276, Q10738, Q8VIJ6, Q9D0E1, P21981, Q80X19, Q80X90, P99024, P02468, Q02257, Q8BMK4, P51410, Q07797, Q9CXW4, P58252, P63038, P52480, P16110, Q62009,…	1549	294	19662	4.10159	9.06164e-31	7.55137e-32	4.20312e-14
GO:0005730~nucleolus	95	6.07417	0.000346766	P55258, P17563, Q9D1R9, P97770, P35980, Q3UHA3, P63017, P53026, P62754, P12970, P50580, P23116, P05784, Q91ZX7, Q62318, P14576, G3X9K3, Q9Z1Z0, P35979, P62281, P49615, E9Q555, P47911, Q6P5F9, Q9JLQ0, Q62261, P50544, P43274, P24452, P62267, P62855, P62264, Q9JMH6, P62827, Q61545, Q9D8E6, P62852, Q9CR89, P23475, P97313, Q8R4H9, P38647, P54823, Q99K48, P97351, Q8QZY1, P62918, P10605, Q3B7Z2, P09405,…	1549	842	19662	1.43215	0.243346	0.0025786	1.66533e-13
GO:0042995~cell projection	83	5.30691	0.00031242	Q64455, P42932, O55222, Q60766, P55258, P15105, Q3UHA3, P28660, Q8BH60, Q9QXY6, P18760, Q3UUY6, Q9DD03, P48036, P49615, Q9WVK4, Q61233, Q9JLQ0, Q9QUI0, P59999, Q9CQD1, Q9CVB6, P26039, Q64442, P70441, P14873, Q9D6F9, Q9CPW4, P63001, Q9Z2V5, Q9JM76, Q8C1B7, Q7TMB8, P26041, Q61490, P26040, Q8JZW4, Q62188, Q99P72, Q9WTI7, P80315, P42208, Q64331, Q9WUM4, P15535, O55131, Q6Q899, Q62470, P61161, P31428,…	1549	712	19662	1.4797	0.222153	0.00234514	1.66533e-13
GO:0005765~lysosomal membrane	81	5.17903	4.33478e-31	P07356, Q60766, Q8C129, Q3UHA3, O35114, P63017, P97449, P70280, P70699, Q91ZX7, Q8K0B2, Q8BN82, Q9ERI6, Q02053, P98197, P57746, Q9CQW9, Q810B6, Q9JLN9, Q99MB1, P60904, P62814, P15920, P11499, Q8VC42, Q9CQW2, P06802, P41731, Q8VEH3, O35604, P51863, Q9EQH3, Q9DC51, P24638, P21279, P21278, P57716, Q80X95, Q8K1X1, O70439, P46460, Q91VK4, Q61009, O70404, Q61147, Q07113, Q9CR51, P52875, O88983, O08917,…	1549	234	19662	4.39385	3.48516e-28	2.4894e-29	1.66533e-13
GO:0016324~apical plasma membrane	68	4.34783	3.23843e-13	Q01279, Q9Z127, Q61475, Q64314, Q9JKY5, Q3UUY6, P40240, P35762, Q8BHY3, Q7TMS5, Q02013, P35293, Q8CJ12, Q64444, Q8R4H9, P70441, Q9JII6, P11499, Q60770, Q99JW5, Q9DBP0, P11276, P51863, P27773, P10605, Q9D6X5, Q921I1, P10852, Q9WV38, P05622, P26043, P26041, P26040, Q9Z1W9, P97429, Q99JT2, P23242, Q64430, P14824, P31428, P07901, P28843, Q9JIL4, Q91V41, Q920R6, P01831, Q64704, P70424, P51906, Q64324,…	1549	328	19662	2.63155	2.60377e-10	7.43938e-12	4.60743e-12
GO:0045121~membrane raft	66	4.21995	2.73639e-17	Q01279, P07356, P01899, Q61475, Q60932, P49817, P63017, O35682, Q8R3B1, Q3UUY6, P54116, O08529, Q9CQD1, P17710, P18242, Q8BFZ9, Q9WVC3, P70441, Q60634, P46935, Q3V3R4, Q7TNP2, P06800, P16125, P09411, O35604, P13597, P18572, Q9DC51, O54724, P52633, P26040, P58252, P63038, P04925, Q9ER00, P23242, O88531, Q64430, O08917, Q9WTI7, P11835, P28843, B2RSH2, P20444, Q9JIL4, P01831, P61226, P09055, P25911,…	1549	262	19662	3.19756	2.20006e-14	8.14836e-16	9.72555e-12
GO:0005764~lysosome	66	4.21995	4.68334e-12	O89023, Q60766, O35350, O35114, Q64314, P63017, P70280, P70699, Q8VCI0, Q8K0B2, Q8BN82, O08529, P08226, P18242, Q9CQW9, Q9JLN9, Q8K2I4, O89017, Q9Z0L8, Q9CQW2, P04228, P08228, P23780, Q99LJ1, P41731, Q8VEH3, O35604, Q9WVJ3, Q64191, P10605, P97821, Q61207, P24638, Q80X95, P05622, O70439, Q91VK4, O09159, O70404, Q07113, P51150, P23242, P52875, O88531, O08709, Q9JIA7, P16460, P24668, Q91V41, Q9CQF9,…	1549	331	19662	2.531	3.76543e-09	1.04595e-10	3.35953e-11
GO:0005840~ribosome	65	4.15601	5.23922e-25	P62270, Q9D1R9, P62751, P35980, P61358, P53026, Q9CPR4, P35564, P62754, P12970, P35979, P62281, Q99PL5, P47911, P14131, P62267, P47915, P62855, P62717, P62264, Q9D8E6, P62852, P05555, P67984, P62911, Q9CZM2, P14115, P97351, Q6ZWX6, P62918, Q9JJI8, P99027, P19253, Q8BP67, P51410, O09167, Q9CXW4, P27659, P97461, P62900, Q6ZWV3, P14869, Q6ZWN5, P62301, Q9CR57, P14206, P84099, P14148, P62830, P62245,…	1549	188	19662	4.38866	4.21234e-22	2.47784e-23	2.3278e-10
GO:0005743~mitochondrial inner membrane	63	4.02813	5.93779e-08	Q60930, Q8BW75, P54071, Q99L04, Q922Q1, Q60931, P42125, Q8BMS1, Q60932, P26443, P42227, Q8BH59, Q791V5, P47740, Q8QZT1, Q9DCS9, P50544, P17665, P55096, O35129, P56480, P12787, Q66GT5, Q8K449, Q9ERS2, P67778, Q9DCX2, Q78IK2, Q8BWT1, P19783, P63038, Q9D0M3, P16110, Q9DB77, P19536, Q9CZ13, Q9CQX2, Q64435, Q03265, Q60714, P08249, Q64521, P00405, Q91VS7, Q9DC29, Q8VEM8, Q9R112, P62908, Q9DCN2, O08756,…	1549	387	19662	2.06636	4.77387e-05	7.8262e-07	4.97435e-10
GO:0042470~melanosome	61	3.90026	2.67403e-40	P62821, P07356, Q9CQV8, O89023, Q99P91, P63017, P35564, P54116, P24452, Q62351, Q9CQD1, P62827, P28656, P18242, P50247, P97370, P60904, Q922R8, P62814, Q9Z0L8, P11499, P63001, Q9D1D4, P41731, P27773, P18572, P10605, P62259, Q78PY7, P10852, P57716, P19096, O08638, P08113, Q6PHN9, Q9WU78, P35700, P61021, O08917, P14824, P80315, P63101, P07901, Q68FD5, O08547, P53994, P51912, P09103, P09055, Q64704,…	1549	101	19662	7.66628	2.14992e-37	2.6874e-38	7.19369e-09
GO:0043005~neuron projection	60	3.83632	9.75452e-06	Q9CYN9, P15105, Q6PIE5, P63017, P70280, P21271, P0DP28, Q9DD03, Q02248, Q8CCJ3, Q02013, Q9CQD1, P28656, Q9CVB6, Q9WTR5, P63044, Q9CPW4, P17182, P06745, Q3V3R4, Q9Z2V5, P08228, Q60676, O35382, P51863, P62962, Q7TMB8, P24638, Q5SYD0, Q8JZW4, Q8VCT3, O08553, Q99P72, O88531, Q64430, O55131, P16460, P07901, Q06890, P20152, Q61768, Q8BG05, P20444, P62835, P60766, Q6Q477, O09044, Q64704, P30416, Q9JKF1,…	1549	420	19662	1.81334	0.007812	9.22625e-05	4.04101e-08
GO:0043025~neuronal cell body	60	3.83632	0.00510373	P62821, O55222, P55258, Q91YI0, O35639, P63017, P35564, Q9JKY5, P21271, Q91ZX7, P48036, P49615, Q921J2, P08226, Q9JMH6, Q9CQD1, P01029, P28658, Q9JLN9, E9Q414, P14873, Q9D6F9, P08228, Q60676, O35382, O55023, Q5SYD0, Q61490, P63242, Q8JZW4, O08553, Q99P72, O88531, Q64430, Q64331, P14206, P16460, P07901, P56959, P42859, P20444, P53994, O88384, P60766, Q9JJX6, P30416, P11438, P10639, P42669, Q6R0H7,…	1549	534	19662	1.42622	0.983656	0.0281646	6.45826e-08
GO:0031982~vesicle	54	3.45269	8.71989e-20	P07356, Q9D8B3, P68373, P18760, Q9JKN1, Q78HU3, P35762, P54116, Q8K3J9, P34884, Q9QUI0, P19157, Q07076, P70441, Q8K1E0, Q60634, P63044, Q99KJ8, Q9DBP0, O35604, Q9Z1Q5, Q921I1, O70439, Q60928, P26041, P26040, P61982, P52480, O70404, Q9ER00, Q6P069, O88983, Q9ESB3, Q9WUM4, Q61768, O88384, Q91XV3, O88487, Q60605, Q9WV80, P23336, P11438, Q6R0H7, Q9WVA4, Q4PZA2, O54990, Q61598, P40142, Q9WV55, P09470,…	1549	164	19662	4.17952	7.01079e-17	2.92116e-18	1.12817e-07
GO:0072562~blood microparticle	53	3.38875	9.07028e-24	P21614, P32261, Q8BH61, P63017, P08607, Q61646, P54116, Q8VCM7, P08226, Q61703, Q62351, P01027, P01029, P29788, P04186, P01592, Q91X72, P11276, P52430, Q9Z1Q5, P62962, P07724, Q8K0E8, P01942, E9PV24, Q921I1, Q07797, P26041, Q00623, P01872, Q61147, A6X935, Q9Z2W0, Q9ESB3, P01878, P62196, P12246, P17156, P63101, P01837, Q06890, P07759, P20918, P04104, P01865, P01867, P06728, O08992, P01869, P16627,…	1549	133	19662	5.05825	7.29251e-21	4.05139e-22	1.12997e-07
GO:0005813~centrosome	53	3.38875	0.00167401	P46467, P42932, P55258, Q9WTX5, Q9Z0Y1, Q6PDQ2, P0DP28, Q78HU3, Q6PDL0, P69566, Q02248, Q9JHU4, P57746, Q62433, P70441, Q9D0J4, Q9Z2V5, Q99KJ8, P51863, Q9DC51, P12367, P11983, Q9CX00, Q99JT2, Q8R1Q8, O08788, P80315, Q6PDI5, P14152, P26645, P15532, Q8CBY8, P80316, Q61937, P61164, B2RSH2, Q00612, Q9R1P4, Q8R5C5, O88487, Q8BK63, P08752, Q8VEJ9, P39054, O55234, P63168, Q3TCJ1, Q9R0Q1, P05132, P28352,…	1549	435	19662	1.54655	0.739989	0.0103878	1.56123e-07
GO:0009897~external side of plasma membrane	52	3.32481	7.68651e-07	P01899, Q61475, P27812, Q8VBZ3, P47791, Q64314, Q64735, P97449, P40240, P48036, Q8VCM7, Q8BHY3, Q6DFX2, Q62351, P26618, P11688, Q9WTR5, P01887, P05555, P04228, P0CW02, Q3V3R4, P06800, P13597, P01902, P10605, Q8K0E8, E9PV24, Q61490, Q8R2Y2, P01872, Q8VCT3, P16110, P01878, P15535, Q62470, P01837, P14211, P43406, P01831, P09103, P09055, P01865, P11438, P01867, P01869, P41233, Q08857, Q4PZA2, P21956,…	1549	317	19662	2.08219	0.000617805	8.13149e-06	4.43872e-07
GO:0030424~axon	48	3.06905	0.000775623	Q8R366, P21614, O55222, Q61391, Q9D906, O35639, Q3UHA3, O08553, Q6P069, P63017, P35564, O88531, P00920, P63011, Q64331, P45952, P49615, P20152, P42859, P20444, P14602, Q02013, Q9QUI0, Q9CQD1, P01029, P26618, Q7TPH6, Q8CI94, Q9JJX6, Q9DCR2, P14873, Q9D3A9, O88587, P10639, P09803, Q9Z2V5, Q9JKF1, P97333, P05063, Q8C1B7, P60710, P62259, Q9Z0F4, O55023, P47809, Q62469, Q5SYD0, Q61490	1549	370	19662	1.6467	0.464119	0.00522866	4.98191e-07
GO:0030425~dendrite	48	3.06905	0.092086	P97300, P55258, Q61391, O35639, O08553, Q3UHA3, P63017, Q8BH60, P62754, O88531, P14869, Q91ZX7, P48036, P49615, P62874, O08529, Q921J2, P56959, P42859, P08226, P20444, P14602, Q9CQD1, P01029, P01831, P29341, P62908, P28658, Q9JLN9, Q64704, P08752, Q9JJX6, P56695, P14873, O88587, P11438, P10639, P42669, Q6R0H7, Q9Z2V5, Q9QYC0, P41105, P21279, Q3U0V1, Q9Z0F4, Q2TBE6, Q61490, P63242	1549	490	19662	1.24343	1	0.311623	7.61041e-07
GO:0000502~proteasome complex	45	2.87724	4.80049e-33	Q9D8W5, Q01853, Q99JI4, Q9Z2U1, P62196, Q6PDI5, Q9Z2U0, P70195, Q3TXS7, P28063, O35226, O35955, Q8CDN6, O35593, Q9R1P0, Q9JKV1, Q9QUM9, Q9R1P1, Q9R1P4, P14602, Q9R1P3, Q8VDM4, O88685, P46471, P97372, P26516, O70435, P97371, P56695, O08759, Q9Z2X2, P14685, O55234, Q8BG32, Q9WVJ2, O09061, P99026, P54728, P54775, P62334, Q60692, P28076, P62192, Q9CWH6, P49722	1549	66	19662	8.65456	3.8596e-30	2.96892e-31	7.79161e-07
GO:0005874~microtubule	43	2.74936	0.00115502	P42932, Q8R1Q8, O08553, P63017, P68373, Q7TMM9, P68372, O08788, P23116, P80314, P80315, P80313, Q6PDL0, P68369, P80318, Q922F4, P80317, P80316, Q3TVI8, Q61768, Q9JHU4, P68368, P08226, O88487, Q62433, Q9D6F9, P30416, P14873, P39054, Q9Z2V5, P39053, Q9JKF1, P63168, Q99KJ8, Q8BYA0, Q3TCJ1, P99024, Q9CWF2, P05214, Q7TNG5, P11983, Q8BK67, Q61699	1549	327	19662	1.66916	0.605119	0.00734725	1.07133e-06
GO:0005769~early endosome	42	2.68542	3.86392e-07	O70423, P62821, P07356, Q02819, Q8BUV8, P63038, O70404, Q07113, Q69Z37, Q61187, P23242, O88983, O08917, P61021, Q6PDI5, Q9WVK4, P08226, Q91V41, P98197, Q9CQD1, P62835, P46735, Q9WV80, Q810B6, Q9JKK1, Q99MB1, Q8C0E2, P35278, Q8VEJ9, Q9WVG5, O70228, Q4PZA2, P97333, Q8BH43, P51863, Q9EQH3, P67778, Q921I1, Q8BH24, P62331, P35285, O70439	1549	226	19662	2.35894	0.000310611	4.37547e-06	1.0857e-06
GO:0005802~trans-Golgi network	40	2.55754	2.88978e-10	Q02819, O70480, Q07113, Q62009, O89001, O88983, Q64430, P70280, Q62313, Q9DD03, G3X9K3, P24668, P22892, Q91V41, Q8K021, Q9JKK1, Q9EPN1, Q9Z1T1, P98195, Q9CRA5, Q64444, Q9DCR2, Q80XR2, O35598, P63044, Q9ESE1, P39054, P63001, P09803, O70228, Q8R088, O35643, O88738, P61211, Q68FE2, Q8BVI5, Q8BTM8, Q4LDD4, Q8BXL7, P70452	1549	164	19662	3.09594	2.32338e-07	5.53186e-09	1.25588e-06
GO:0005911~cell-cell junction	39	2.49361	3.47993e-07	Q64455, Q91YR1, P07356, O55222, Q99JI6, P23242, O35682, O08917, P18760, Q9DD03, E9Q557, O88342, Q9JLQ0, Q02248, P60766, P30999, P11688, P09055, O09044, Q64704, Q99JY9, Q6PDN3, P09803, Q8R0W0, Q9JKF1, Q3TJD7, Q8BKG3, Q99JW4, Q64727, Q8BH43, P47753, Q9QYB5, P11679, O88792, Q02257, Q7TPR4, P57780, Q8BTM8, P26231	1549	201	19662	2.46289	0.000279747	3.99694e-06	3.13643e-06
GO:0022625~cytosolic large ribosomal subunit	38	2.42967	5.3829e-18	P27659, Q9D1R9, P62751, P35980, P61358, P62900, P53026, Q6ZWV3, Q9CPR4, P14869, P12970, Q9CR57, P84099, P35979, P47911, P14148, P47915, P62717, P62830, Q9D8E6, P47964, P47963, P47962, P67984, P62911, Q9CZM2, P14115, P62918, Q9JJI8, P99027, P41105, P62889, P19253, Q8BP67, Q6ZWV7, P51410, O09167, Q9CXW4	1549	91	19662	5.30052	4.32785e-15	1.66456e-16	3.13643e-06
GO:0005741~mitochondrial outer membrane	38	2.42967	4.95467e-10	Q8BW75, Q60930, Q91WS0, Q922Q1, Q9CZW5, Q9CZW4, P04925, Q64133, Q91YI0, Q60931, Q60932, P23242, Q9CQX2, Q791V5, Q9QYA2, P16460, O08528, P15532, Q9CQB5, Q91VS7, Q9CYG7, Q9DC29, Q8BXV2, Q62167, P17710, O35129, Q9DCN2, Q9JLN9, Q9CQ92, P41216, Q8JZR0, Q9CPQ3, Q8BX70, P70296, P48962, Q62465, Q9QUJ7, P97742	1549	153	19662	3.1526	3.98355e-07	9.05353e-09	3.94687e-06
GO:0016323~basolateral plasma membrane	38	2.42967	1.24959e-06	Q01279, P07356, Q9Z1W9, O70404, Q64430, P00920, O08917, Q3UUY6, P15535, Q62470, P07901, Q9JJJ3, E9Q557, Q02248, Q62351, Q02013, Q6Q477, P56677, P70424, Q60634, P11499, Q8BGD4, P09803, Q60770, P06802, Q99JW5, G5E829, Q61696, O35379, P17426, P14094, P70452, Q5SYD0, P26041, Q8VDN2, P10107, P55772, P26040	1549	203	19662	2.3761	0.00100417	1.30476e-05	7.12994e-06
GO:0005793~endoplasmic reticulum-Golgi intermediate compartment	37	2.36573	2.4302e-22	Q02819, Q9JIF7, Q64310, Q8K2L8, P97449, Q9D0I4, P61022, Q6PDI5, Q9D0F3, Q9CX30, O08547, P09103, Q78IS1, Q9CR89, Q9CQU3, P20029, Q64444, P45700, Q9D1Q6, Q9EQC5, P19324, Q922R8, Q9DC16, Q9D1D4, P11276, Q99KF1, Q9CXE7, O54990, Q80Y98, Q6P5E4, Q9D1G1, Q91XB7, Q9DBH5, P61294, Q9R0Q3, Q9CX00, P81117	1549	68	19662	6.90668	1.95388e-19	9.76942e-21	7.41928e-06
GO:0030027~lamellipodium	36	2.30179	4.56365e-08	Q62188, O55222, P28660, P70280, O08917, P18760, Q9DD03, Q9WUM4, P49615, Q02248, P28843, Q01768, Q9QUI0, P30999, P09055, Q9WV80, Q64704, Q60634, Q9CPW4, Q05144, Q99JY9, P63001, Q6PDN3, P39054, P09803, Q64324, Q68EF0, Q9JM76, Q8BH43, Q7TMB8, Q6EDY6, Q9Z0F4, P26043, P70452, Q3UQ44, P26231	1549	164	19662	2.78635	3.66911e-05	6.32616e-07	1.50598e-05
GO:0015629~actin cytoskeleton	34	2.17391	4.31564e-05	Q91YR1, P18760, P42208, Q9WUM4, O55131, Q6Q899, Q8VDD5, Q61233, Q9D0F9, O88342, Q9R1P1, P59999, Q9CQD1, Q8VHX6, Q9CVB6, Q9R0P5, E9Q414, Q9CPW4, Q8C0P5, P09803, Q9DBJ3, Q9JKF1, P97315, Q3TJD7, Q64727, P05064, Q9WV32, Q02257, P57780, Q8BTM8, P35285, P26231, P26040, Q9D0R2	1549	201	19662	2.14713	0.0341034	0.000365181	2.71361e-05
GO:0042383~sarcolemma	33	2.10997	3.24341e-10	P07356, Q8BZF8, P19001, P82347, Q3URD3, P39655, Q6PIE5, O08917, P14824, P48036, Q68FD5, Q02788, Q02013, Q8VHX6, P09055, Q6Q477, Q64444, P11438, Q6R0H7, Q08857, Q64727, P31001, P10605, P18572, P11679, Q9Z0F4, P14094, Q9WV38, P70452, Q04857, Q8VDN2, P10107, P28653	1549	118	19662	3.54984	2.6077e-07	6.06443e-09	2.84223e-05
GO:0010008~endosome membrane	33	2.10997	8.17625e-10	Q01279, P35288, O89051, P46467, P51150, Q9ER00, Q61187, P52875, Q6PHN9, Q9WVD4, Q80WQ2, Q9WVK4, Q9DBG5, Q02053, Q9DC29, P58021, Q9CQD1, P46735, Q9WV80, Q810B6, Q99MB1, P97390, P70424, P15920, P11438, P41234, P41731, Q61830, Q9EQH3, Q9QZ88, Q9CR26, Q9D7S9, P35285	1549	122	19662	3.43345	6.57371e-07	1.36952e-08	3.16001e-05
GO:0030496~midbody	32	2.04604	1.76666e-08	P07356, Q9D8B3, Q9Z0Y1, P63321, P08113, P42208, O55131, Q8R127, Q9JIW9, B2RSH2, P62827, Q9QUI0, P60766, P30999, Q9R1T4, P08752, P20029, Q8VEJ9, P39054, Q9CQW2, Q9JKF1, Q9Z2X8, O88738, Q8VEH3, Q3TCJ1, Q9DC51, P50396, P62331, P97384, P26043, Q8BK67, Q9CX00	1549	130	19662	3.12452	1.42039e-05	2.63036e-07	4.80439e-05
GO:0008021~synaptic vesicle	29	1.85422	4.12041e-07	P31786, Q60930, P55258, Q9CR51, Q61391, Q9Z0S9, Q60931, P63017, Q60932, O88531, P63011, P48036, P46638, Q9DBS2, Q9CQD1, Q8K021, O88384, Q9R1T4, Q64704, O88544, P63044, P60904, P11438, P39053, Q9JKD3, P70296, P51863, P70452, P55772	1549	126	19662	2.92149	0.000331226	4.53809e-06	7.00981e-05
GO:0005623~cell	29	1.85422	0.0148692	Q5H8C4, Q61147, P47791, P35700, Q9CYN2, O08709, Q61171, O08528, Q8BMA6, Q8CDN6, P22892, P29391, Q9JMH6, P09103, Q9DC23, P17710, Q9D1Q6, Q9DCR2, Q91X72, Q922R8, Q9QZE5, Q8C0E2, Q6ZWQ0, Q9CPQ3, O35382, Q8BS95, P27773, P61294, Q9R0Q3	1549	231	19662	1.59354	0.999994	0.072954	8.6861e-05
GO:0005811~lipid particle	28	1.79028	1.51579e-13	P07356, Q9CZW4, P51150, Q8VCT4, Q99JI6, Q01853, Q3TDN2, P49817, Q61335, Q8BLN5, Q80UJ7, Q61316, Q9EQ06, Q99KP6, Q9WVK4, Q8R127, Q9DBG5, Q8CGN5, Q9DCN2, Q9WVC3, P35278, Q9R1J0, E9Q3E1, Q9DBL9, Q9QUJ7, Q8BMK4, P39654, P16858	1549	66	19662	5.38506	1.21843e-10	3.58358e-12	8.93417e-05
GO:0045177~apical part of cell	28	1.79028	2.0334e-07	Q9JM62, P00920, P70280, Q9WVD4, Q64331, P31428, Q91VS7, Q02248, O35227, P20444, Q02013, Q920R6, P46735, P60766, Q9CQW9, Q9JJX6, P70441, O89017, P70398, P09803, Q08857, G5E829, Q3THE2, A2ARV4, P70296, P26043, P26041, P26040	1549	115	19662	3.09055	0.000163472	2.47704e-06	9.1205e-05
GO:1903561~extracellular vesicle	27	1.72634	1.49573e-16	P52480, Q6PIE5, Q7TMM9, P68372, Q9WU78, P48758, P63011, Q60847, P40240, P62874, Q68FD5, P11835, P08226, Q62351, Q02788, Q9JK53, P08752, O08992, A2AJ15, Q64727, P21956, Q8K0E8, E9PV24, Q91YW3, P14094, Q00623, Q8VDN2	1549	49	19662	6.9943	8.92619e-14	2.9976e-15	0.000104842
GO:0005903~brush border	27	1.72634	7.34482e-11	Q61391, Q9WTI7, P21271, Q64331, Q8VDD5, Q02013, P46735, Q920R6, Q60605, Q99JY9, Q8C0P5, Q9JLT2, Q9DBP0, Q64727, Q3THE2, O54990, A2ARV4, P47753, Q9QYB5, P47754, Q80X90, Q7TPR4, P57780, Q8BTM8, O08638, Q5SYD0, P26040	1549	77	19662	4.45092	5.90523e-08	1.51416e-09	0.000169745
GO:0044297~cell body	27	1.72634	5.81649e-08	Q9CYN9, Q62188, P42932, P15105, P62754, Q62522, P80314, P80315, P80313, O55131, P80318, P62874, P80317, P80316, P20152, P08752, O88587, Q9Z2V5, Q60736, P16627, P41105, P21279, P99024, P11983, P62880, O55026, P26040	1549	102	19662	3.36	4.67635e-05	7.79409e-07	0.000211927
GO:0016023~cytoplasmic, membrane-bounded vesicle	27	1.72634	0.000121689	Q91VU0, Q99P91, Q6P8X1, Q9WTI7, Q6PDI5, Q9JKN1, Q9DD03, Q64331, O08709, Q8BN82, P46638, P42859, Q99PU5, Q62351, Q9R0P3, Q810B6, Q9CQW9, O08585, Q9ESE1, P41234, P63001, Q9WTL2, P17427, Q921I1, P61294, P05622, Q9CX00	1549	151	19662	2.26967	0.0932095	0.00097796	0.000233567
GO:0022627~cytosolic small ribosomal subunit	26	1.6624	2.19203e-14	P62849, P62270, P60867, P97461, P62754, P62082, Q6ZWN5, P62301, P97351, Q9CZX8, P14206, P62281, P62983, P01942, P14131, P62267, P62264, P25444, P62855, P62245, P62702, P62908, P62242, P63276, Q62167, P62852	1549	53	19662	6.22693	1.75846e-11	5.32907e-13	0.000312331
GO:0032580~Golgi cisterna membrane	26	1.6624	4.20457e-11	Q9JJ04, O08912, Q02819, Q8BRF7, Q9CRA5, Q80XR2, Q9WUH1, Q61335, Q9EQQ2, Q8CI04, Q8R088, Q9WTS2, Q6PB93, P15535, Q8BS95, Q11127, Q64685, P54751, O09160, Q9CQC9, Q11204, P70419, Q4LDD4, Q9R0Q3, Q78IS1, P23336	1549	70	19662	4.71467	3.38047e-08	8.89599e-10	0.000342993
GO:0031902~late endosome membrane	26	1.6624	9.80449e-09	P07356, P46467, Q60766, O70404, Q9D8B3, P51150, Q61187, P52875, O88983, P70280, P14824, Q78HU3, Q9DB34, O35166, O88384, Q9CQW9, Q8VEJ9, Q9CQW2, P41731, Q9CZX7, Q8VEH3, O35604, Q9CQ22, Q68FE2, O70439, Q80X71	1549	88	19662	3.75031	7.88278e-06	1.48732e-07	0.000346801
GO:0005770~late endosome	26	1.6624	2.85321e-05	Q60766, P51150, Q07113, Q61187, P63017, P23242, O88983, Q64430, Q6PDI5, P24668, P42859, P08226, Q91V41, P62835, Q61112, Q8C0E2, P11438, Q8VEJ9, O89017, P41731, Q9R0M6, Q68FE2, Q9EQH3, Q921I1, P35285, O70439	1549	131	19662	2.51929	0.022679	0.000246638	0.000379846
GO:0005635~nuclear envelope	26	1.6624	0.000613545	Q9D8B3, Q922Q8, Q99P72, Q9D517, O08788, Q9DB34, P08226, P62827, P22437, Q9WVC3, Q07076, Q05144, Q6ZWQ0, Q91YE6, Q9ERK4, Q9CR67, Q99LF4, O35604, O70325, Q9Z1Q5, Q80UU9, P70168, P97384, Q9D1M0, Q9ERU9, Q9CX00	1549	158	19662	2.08878	0.389478	0.00420857	0.000534519
GO:0001726~ruffle	25	1.59847	2.23302e-07	P07356, P26039, P70441, Q71LX4, P62814, O35682, Q6R0H7, Q9JKF1, Q3TJD7, Q64331, Q8BH43, Q9D8U8, Q7TMB8, Q61233, Q8VDD5, Q9JLQ0, P62331, Q7TPR4, Q01768, P35285, P50543, Q9CQD1, P26043, P26040, Q5FWK3	1549	95	19662	3.34036	0.000179518	2.67961e-06	0.0005935
GO:0055037~recycling endosome	25	1.59847	1.00294e-05	P55258, O70404, O88983, P21271, Q9DD03, P68369, Q8BU31, P46638, P22892, Q62351, Q91V41, P62827, Q9CQD1, P98197, O88384, P61226, P09055, Q9JKK1, Q9QZW0, O70228, P63024, Q68FE2, Q921I1, P62331, O70439	1549	116	19662	2.73564	0.00803126	9.37594e-05	0.000594472
GO:0005681~spliceosomal complex	24	1.53453	0.000381994	Q6P4T2, P57784, P16110, P63017, P62305, Q99PV0, Q9Z2X1, Q7TMK9, O88569, P49312, Q9D0E1, Q99KP6, Q9Z1N5, Q9Z204, Q8VDP4, Q921J2, Q61656, Q8BG05, Q91YR7, Q62376, P29341, Q8VEK3, O08810, P62320	1549	136	19662	2.24	0.264483	0.00278867	0.000632897
GO:0032587~ruffle membrane	23	1.47059	1.10511e-07	Q64455, Q91YR1, P26039, P39054, P63001, P18760, Q9JKY5, Q9WTI7, Q64331, Q6Q899, P15532, P07901, Q61233, P10126, P43406, Q8BGS1, Q9Z0F4, Q9QUI0, P09055, P11688, P62908, P61750, P26040	1549	79	19662	3.69553	8.88467e-05	1.41033e-06	0.000859065
GO:0005901~caveola	23	1.47059	5.59286e-07	Q61009, Q9WTR5, P97370, Q9WVC3, P32037, Q8BH64, Q69ZN7, Q60634, Q91VC4, P49817, Q6PIE5, O35074, Q9Z2V5, O08917, Q08857, Q60714, P10605, O54724, P21279, P14094, Q02013, Q8VDN2, P17710	1549	86	19662	3.39473	0.000449565	6.07655e-06	0.000888317
GO:0005938~cell cortex	23	1.47059	0.00200548	P07356, P49817, P46935, Q9JKY5, P42208, P26645, O55131, P62962, Q9QYB5, P61161, Q8VCM7, P09405, Q8VDD5, Q8K0E8, Q80X90, E9PV24, Q02248, Q9JLQ0, P62331, Q8CIB5, Q8BTM8, Q9QUI0, P26040	1549	144	19662	2.02741	0.800916	0.012153	0.000888317
GO:0030426~growth cone	23	1.47059	0.00679073	Q62188, Q64704, P14873, O08553, Q9CPW4, P14847, P39054, P70398, Q9JKF1, Q99KJ8, Q9JM76, P97333, P0DP28, O35382, Q62470, P49615, Q06890, Q9Z0F4, Q8BTM8, Q91XV3, P01831, Q9CVB6, P30999	1549	159	19662	1.83615	0.995824	0.0365819	0.00118065
GO:0031201~SNARE complex	22	1.40665	2.63085e-11	Q9JKK1, O09044, Q64704, O70404, O70480, O35623, Q8K1E0, Q9ER00, P63044, O88983, Q64324, Q9D0I4, P70280, Q9JKD3, P63024, Q9CWZ7, Q8BVI5, O35166, O08547, O70439, O88384, P70452	1549	49	19662	5.69906	2.1152e-08	5.71677e-10	0.00191937
GO:0071944~cell periphery	22	1.40665	6.82561e-08	O35129, Q99JT2, P19001, Q9QWL7, P70441, Q64314, P09803, Q60676, P05784, P06800, Q11127, Q62470, P11679, Q9Z0F4, Q02248, Q01768, Q9QUI0, P26043, P46735, P26041, P60766, P26040	1549	71	19662	3.93315	5.48764e-05	8.85127e-07	0.0026701
GO:0005902~microvillus	22	1.40665	2.47294e-07	O70423, Q91WL8, P70424, P70441, P62814, P46935, P00920, Q64430, Q9WTI7, P48758, Q91VE0, P50518, Q3UUY6, O35382, Q64331, O54990, P50516, P26043, Q3UQ44, P26618, P26041, P26040	1549	76	19662	3.67439	0.000198805	2.88151e-06	0.00275836
GO:0030139~endocytic vesicle	21	1.34271	2.56956e-09	Q01279, Q07113, Q60634, P63321, P35278, P41233, P61021, Q9QXY6, Q6PDI5, Q9DD03, Q64331, A2ARV4, Q9WVK4, Q61768, Q921I1, Q9JLQ0, P62331, P28843, Q9CQD1, O70439, Q00623	1549	55	19662	4.84655	2.06593e-06	4.13186e-08	0.00366053
GO:0030141~secretory granule	21	1.34271	0.000435197	Q9D0V7, Q64704, Q8VCT3, P63038, O70404, Q8R4H9, Q80XR2, P84091, P63044, Q64324, Q64430, P70280, P08228, Q4PZA2, P63024, Q9R0Q1, P17427, P17426, Q7TPR4, P08071, P60766	1549	112	19662	2.38	0.295294	0.0031199	0.00451548
GO:0005815~microtubule organizing center	21	1.34271	0.019545	Q9EQC5, P26039, Q3URD3, P41234, Q9Z2X8, Q9WU78, P62082, O08917, P23116, P05784, O88738, P97819, Q80Y98, P46638, Q04736, Q91XB7, Q61768, Q00612, P11983, P60766, Q9CQE8	1549	155	19662	1.71974	1	0.08963	0.00779135
GO:0005788~endoplasmic reticulum lumen	20	1.27877	0.00044571	P20029, Q9D1Q6, P19324, Q8VCT4, Q922R8, P08003, P08113, Q8BP92, P27773, P14211, Q6P5E4, P23953, P24369, Q91YW3, Q9DBS1, Q9JKR6, P09103, Q9DC23, Q9ERR7, Q05186	1549	104	19662	2.44103	0.301228	0.00316693	0.00883273
GO:0005882~intermediate filament	20	1.27877	0.00193438	P19001, Q9QWL7, P04104, Q922U2, P63017, P23242, Q3TTY5, P05784, P08730, P31001, P02535, P15532, Q6IFX2, P50446, P20152, Q6IFZ6, P11679, E9Q557, Q02257, Q01768	1549	117	19662	2.1698	0.78918	0.0118132	0.00976895
GO:0030018~Z disc	20	1.27877	0.00379001	Q6Q477, Q8BZF8, P19001, Q9WUD1, Q3URD3, Q6P069, Q6ZWQ0, Q64727, P05064, Q3THE2, P31001, P48036, Q80X90, P11679, Q02257, Q02248, Q7TPR4, P57780, P14602, Q8VHX6	1549	124	19662	2.04731	0.952781	0.0214194	0.014982
GO:0005777~peroxisome	20	1.27877	0.00692766	P54071, Q922Q1, Q9CZW4, Q9CQ92, Q9JHR7, P41216, P08228, P34914, O88844, P40142, P20152, Q99PU5, P51660, Q9QUJ7, Q9EPL9, Q920E5, P52760, Q00519, Q91V64, P55096	1549	131	19662	1.93792	0.996262	0.0370608	0.0154042
GO:0043204~perikaryon	20	1.27877	0.0266445	P05202, Q91YI0, P15105, P14873, P63017, Q9Z2V5, Q3V3R4, Q64430, Q60676, O88569, P48036, P16460, P49615, P56959, P14602, P47809, Q2TBE6, Q9CVB6, P81117, Q8JZW4	1549	150	19662	1.69245	1	0.114835	0.0158014
GO:0071013~catalytic step 2 spliceosome	19	1.21483	0.000450354	Q6P4T2, P57784, P62305, Q99PV0, Q9Z2X1, Q7TMK9, P63163, O88569, P49312, Q99KP6, Q9D0E1, Q9Z204, Q61656, Q8BG05, Q91YR7, P29341, Q8VEK3, O08810, P62320	1549	96	19662	2.51223	0.303833	0.00317186	0.0158014
GO:0031225~anchored component of membrane	19	1.21483	0.0283463	Q64444, Q9WTR5, P58242, Q61503, P04925, Q61475, P09242, P0CW02, Q9JLT2, Q80V42, Q9JHJ7, P24823, P31428, Q9DA79, Q9JMI7, P01831, Q8R2G4, Q8R422, P35460	1549	141	19662	1.71045	1	0.121167	0.0158014
GO:0005839~proteasome core complex	18	1.1509	1.41363e-16	O70435, Q9Z2U1, O55234, O09061, Q9Z2U0, P70195, P99026, P28063, O35955, Q9R1P0, Q9R1P1, Q9QUM9, Q9R1P4, Q60692, Q9R1P3, P28076, Q9CWH6, P49722	1549	20	19662	11.424	8.92619e-14	3.10862e-15	0.0214441
GO:0030117~membrane coat	17	1.08696	1.01642e-10	Q9JIF7, Q9Z1T1, Q8CIE6, Q9D8B3, Q9DCR2, Q9QZE5, P39053, P61924, O35643, Q9DB34, Q9QXK3, O55029, P17427, O88848, P22892, Q68FD5, P17426	1549	30	19662	7.1929	8.17201e-08	1.99317e-09	0.0247198
GO:0033116~endoplasmic reticulum-Golgi intermediate compartment membrane	17	1.08696	2.05729e-08	Q9CR89, Q64310, Q8K1E0, Q61335, Q9DC16, Q9D1D4, Q9D0I4, Q9CXE7, Q9JHH9, Q99KF1, Q9D0F3, Q91XB7, O08547, Q9D662, P53994, Q9R0Q3, Q78IS1	1549	40	19662	5.39467	1.65405e-05	2.95368e-07	0.0318988
GO:0045335~phagocytic vesicle	17	1.08696	3.12784e-08	P35288, Q9JKK1, P55258, P51150, P61028, Q9ER00, P11438, P70280, P41233, Q9R0M6, P14211, P46638, P97384, P35285, Q91V41, Q9CQD1, P62835	1549	41	19662	5.2631	2.51475e-05	4.4119e-07	0.0320109
GO:0001725~stress fiber	17	1.08696	4.80047e-05	O55222, Q8BZF8, P07356, Q6PDN3, Q3TJD7, Q64727, Q3THE2, O55131, Q8C1B7, P60710, Q61233, Q8VDD5, Q80X90, Q8CIB5, Q7TPR4, P57780, O08638	1549	67	19662	3.2207	0.0378613	0.000401968	0.0409485
GO:0031901~early endosome membrane	17	1.08696	0.00113485	Q01279, O70404, P35278, Q6P8X1, P63001, Q9EQP2, P52875, O70228, P61021, Q9D8U8, Q9WVK4, Q91V41, O70439, Q2TBE6, Q8BK67, P10107, Q9WV80	1549	87	19662	2.48031	0.598656	0.00727688	0.0438166
GO:0031966~mitochondrial membrane	17	1.08696	0.00542643	P19783, P56480, Q64442, P39054, P39053, Q8R3B1, Q9ERS2, P45952, Q9JIZ9, Q06890, Q7TMS5, Q9QUJ7, P20444, Q01768, Q91V61, P10107, P25911	1549	101	19662	2.1365	0.987408	0.02972	0.0515799
GO:0043195~terminal bouton	17	1.08696	0.0155521	O55222, O09044, Q9JKK1, Q9JJX6, P51150, Q9DB05, P84091, P63044, P60904, O08553, P63017, P63011, B2RQC6, Q68FD5, Q9CQD1, Q8K021, O70439	1549	113	19662	1.90962	0.999997	0.0744005	0.0662682
GO:0012505~endomembrane system	17	1.08696	0.0168123	A3KGB4, Q9JLN9, Q9EPN1, Q8C129, P70441, Q9ER00, P62814, Q99P91, Q9D0I4, O88983, Q9ES97, Q80UU9, Q62261, O55022, Q9D662, O70439, P62908	1549	114	19662	1.89287	0.999999	0.0792976	0.0737102
GO:0030659~cytoplasmic vesicle membrane	17	1.08696	0.0260949	Q9CQV8, P61982, Q8C129, Q9DCR2, Q69ZN7, P63321, P63044, Q99P91, Q9DD03, Q9R0M6, Q9D8U8, P68254, P63101, P42859, P62259, P68510, P10107	1549	120	19662	1.79822	1	0.113174	0.103852
GO:0022624~proteasome accessory complex	16	1.02302	3.00533e-15	Q8BJY1, Q9D8W5, Q99JI4, P14685, Q8BG32, P62196, Q9WVJ2, Q3TXS7, P54775, O35226, P62334, O35593, Q8VDM4, O88685, P62192, P46471	1549	17	19662	11.9467	2.41007e-12	7.77156e-14	0.118326
GO:0015935~small ribosomal subunit	16	1.02302	6.97475e-10	P62849, P62270, P60867, P97461, P62754, Q6ZWN5, P14206, P62983, P14131, Q61937, P62267, P62855, P25444, P62702, P62908, P62852	1549	29	19662	7.00323	5.6077e-07	1.21906e-08	0.118326
GO:0030670~phagocytic vesicle membrane	16	1.02302	1.73836e-06	P35288, P01899, P01887, P55258, Q60766, P51150, P61028, O35639, P39054, P70280, Q9R0M6, P01902, Q9R233, P46638, P35285, Q9CQD1	1549	47	19662	4.32114	0.00139667	1.79183e-05	0.126625
GO:0031526~brush border membrane	16	1.02302	0.000298318	Q64444, P70441, P11499, Q64430, Q08857, Q91VE0, Q9DBP0, P27601, Q3TTY0, P15535, A2ARV4, P07901, P09470, Q9JIL4, Q02013, Q920R6	1549	70	19662	2.90134	0.213281	0.0022605	0.186752
GO:0001669~acrosomal vesicle	16	1.02302	0.0255436	Q8CAC8, P15920, P23578, Q3V3R4, Q62522, Q60736, Q60718, P63011, P27773, P80317, P14211, O70169, P11983, P20060, P26231, P09055	1549	110	19662	1.84631	1	0.112692	0.220752
GO:0036464~cytoplasmic ribonucleoprotein granule	15	0.959079	4.64186e-09	P63001, P62754, P14869, Q9JKF1, P68369, P41105, P09405, P60710, P47911, P99024, P29341, Q8VEK3, Q62167, P60766, P62702	1549	28	19662	6.80001	3.73205e-06	7.31775e-08	0.234592
GO:0055038~recycling endosome membrane	15	0.959079	2.93981e-06	Q62433, P55258, Q8BH64, Q9EQP2, Q9QXY6, Q9JKD3, Q9DD03, Q9WVK4, Q8BU31, P46638, P62331, Q62351, Q9ERN0, Q8K021, P61226	1549	43	19662	4.42791	0.00236082	2.91799e-05	0.260869
GO:0030173~integral component of Golgi membrane	15	0.959079	2.08434e-05	P70277, Q9CQU3, Q8K4T1, Q09199, Q91ZN5, Q9D8T4, Q64685, P54751, Q9CX30, Q09200, Q91XB7, Q9DBT4, Q11204, Q9CR20, Q3TMX7	1549	50	19662	3.80801	0.0166187	0.00018414	0.382361
GO:0014704~intercalated disc	15	0.959079	2.66641e-05	Q8BZF8, Q6PIE5, P23242, P14824, Q64727, P48036, P31001, P68510, E9Q557, Q02257, Q02248, P14094, P09055, P26231, Q8VDN2	1549	51	19662	3.73334	0.0212101	0.000232997	0.443435
GO:0031252~cell leading edge	15	0.959079	8.24867e-05	Q80YW5, Q99JY9, Q9Z2V5, Q64430, Q9JKF1, O08788, P18760, P63101, Q8VDD5, P20152, Q6EDY6, Q8BGS1, Q9JLQ0, Q9CVB6, Q5FWK3	1549	56	19662	3.4	0.0641706	0.000669695	0.443435
GO:0005905~clathrin-coated pit	14	0.895141	0.000662271	P63038, P84091, O08585, P39054, Q6PHN9, Q9JKY5, Q91ZX7, Q64331, A2ARV4, Q921I1, Q68FD5, P17427, P17426, Q62351	1549	60	19662	2.96178	0.412948	0.00450375	0.45724
GO:0005884~actin filament	14	0.895141	0.00223381	Q99K51, Q99JY9, Q05144, P63001, Q9Z2X8, Q64727, Q9DAS9, Q61233, Q04736, O88342, Q7TPR4, Q8BTM8, P46735, P26040	1549	68	19662	2.61334	0.834369	0.0133282	0.478805
GO:0030175~filopodium	14	0.895141	0.00678017	Q91YR1, P70441, P14847, P15535, P49615, Q61233, Q9JHU4, Q3UQ44, P26043, P46735, P26041, P60766, P09055, P26040	1549	77	19662	2.30788	0.995788	0.0367714	0.531312
GO:0019898~extrinsic component of membrane	14	0.895141	0.0152524	Q5H8C4, Q9Z1W9, Q8BH64, Q6P8X1, Q8BX70, Q9R0Q1, Q9D8U8, Q8BGS1, P47915, P26043, P26041, P10107, Q9WV80, P26040	1549	85	19662	2.09067	0.999996	0.0743266	0.580285
GO:0005852~eukaryotic translation initiation factor 3 complex	13	0.831202	7.35653e-11	P60229, Q9DBZ5, Q8JZQ9, Q99JX4, Q9DCH4, P23116, Q8R1B4, Q9QZD9, Q91WK2, Q8QZY1, P61222, O70194, Q62167	1549	16	19662	10.3133	5.91465e-08	1.47866e-09	0.580285
GO:0016328~lateral plasma membrane	13	0.831202	0.00083164	Q8BGV3, Q02248, Q9D0J4, Q02257, P23242, P09803, Q9JKF1, Q9WTI7, Q99JW5, P10107, Q9DD03, Q9WUM4, Q8BYA0	1549	54	19662	3.05581	0.487737	0.0055588	0.58514
GO:0043679~axon terminus	13	0.831202	0.036676	P05201, P15105, Q6P069, P09803, O55131, P48036, P70296, P51863, Q02013, Q62469, Q9CQD1, Q9CVB6, Q9R1T4	1549	86	19662	1.91876	1	0.149146	0.612554
GO:0030176~integral component of endoplasmic reticulum membrane	13	0.831202	0.0649246	Q80W54, P20029, P97464, P56695, Q99P72, Q8K2C9, Q91ZN5, Q9EP69, Q9CR67, Q9CY27, Q99PL5, Q3U7R1, Q9WUQ2	1549	94	19662	1.75546	1	0.23651	0.666382
GO:0016363~nuclear matrix	13	0.831202	0.0784309	O35129, Q8VIJ6, Q9D0E1, B2RQC6, Q9Z1N5, P60122, P11679, Q61937, Q9QUM9, P05784, P18760, Q99K48, G3X9K3	1549	97	19662	1.70117	1	0.275233	0.682429
GO:0033290~eukaryotic 48S preinitiation complex	12	0.767263	7.06834e-10	Q6ZWX6, P60229, O70194, Q9DBZ5, Q8JZQ9, Q99JX4, P23116, Q9DCH4, Q8R1B4, Q9QZD9, Q8QZY1, Q91WK2	1549	15	19662	10.1547	5.68294e-07	1.20914e-08	0.689516
GO:0030134~ER to Golgi transport vesicle	12	0.767263	3.87025e-07	Q01405, Q9D0F3, Q80Y98, Q6NZC7, Q9CX30, Q3UPL0, Q91XB7, Q9DBH5, Q9EQQ2, Q9D0I4, Q9CR20, Q6PDI5	1549	23	19662	6.62262	0.00031112	4.32177e-06	0.711357
GO:0005790~smooth endoplasmic reticulum	12	0.767263	6.36024e-06	P27773, P20029, P14211, P24369, Q922R8, Q6P069, Q91YW3, Q9JKR6, P08003, P35564, P08113, Q5SYD0	1549	29	19662	5.25242	0.0051006	6.08749e-05	0.827824
GO:0030864~cortical actin cytoskeleton	12	0.767263	0.000378816	P40124, Q9JJK2, Q60634, P10126, Q3TJ91, O35682, Q7TPR4, P09803, O08917, P18760, P26043, Q9R0P5	1549	43	19662	3.54233	0.262601	0.00279083	0.93827
GO:0005844~polysome	12	0.767263	0.000378816	P58252, P14211, P14148, P56959, Q9CPR4, E9PVA8, P62754, Q9QUM9, P62702, P62908, P62852, Q920Q6	1549	43	19662	3.54233	0.262601	0.00279083	1.01243
GO:0030133~transport vesicle	12	0.767263	0.0107173	Q91VX9, Q9WVC3, P31230, Q80XR2, Q03401, Q3UDR8, Q6R0H7, P61022, Q9ERN0, Q91V41, P70280, P28653	1549	64	19662	2.38	0.999827	0.0547017	1.18475
GO:0005791~rough endoplasmic reticulum	12	0.767263	0.0183841	P70296, Q02819, Q64444, P63038, Q9DBG6, P15105, E9PV24, Q60931, P35564, Q91YQ5, O09114, Q91V41	1549	69	19662	2.20754	1	0.0849714	1.26981
GO:0030126~COPI vesicle coat	11	0.703325	5.07263e-10	Q9QXK3, Q9JIF7, O55029, Q5XJY5, Q8CIE6, Q9EQC5, O89079, Q9QZE5, P61924, Q78IS1, Q9JHH9	1549	12	19662	11.6356	4.0784e-07	9.06311e-09	1.49068
GO:0002199~zona pellucida receptor complex	11	0.703325	2.04194e-09	P42932, P80318, P80317, P80316, Q62522, Q60736, P11983, P16627, P80314, P80315, P80313	1549	13	19662	10.7405	1.64172e-06	3.35044e-08	1.58203
GO:0008540~proteasome regulatory particle, base subcomplex	11	0.703325	2.04194e-09	Q3TXS7, P54775, Q8BJY1, O35226, P62334, Q9Z2X2, P62196, Q8VDM4, O88685, P62192, P46471	1549	13	19662	10.7405	1.64172e-06	3.35044e-08	1.60014
GO:0016282~eukaryotic 43S preinitiation complex	11	0.703325	1.8504e-08	P60229, O70194, Q9DBZ5, Q8JZQ9, Q99JX4, P23116, Q9DCH4, Q8R1B4, Q9QZD9, Q8QZY1, Q91WK2	1549	15	19662	9.30846	1.48771e-05	2.70495e-07	1.68165
GO:0031528~microvillus membrane	11	0.703325	2.38318e-06	O54990, Q61009, P31428, P70441, P43406, Q02248, Q9JIL4, Q3UUY6, Q9DBP0, P26041, P26040	1549	22	19662	6.34668	0.00191425	2.39507e-05	1.729
GO:0008180~COP9 signalosome	11	0.703325	0.000152896	Q03265, P20029, O88544, Q8VDD5, Q8VBV7, O88545, P11499, O08917, P63168, Q91XV3, P16627	1549	33	19662	4.23112	0.115681	0.00120455	1.75948
GO:0005801~cis-Golgi network	11	0.703325	0.00103766	Q02819, Q8BRF7, Q6NZC7, Q9EQC5, O35623, Q8CI04, Q9D1D4, Q9QYE6, P58158, Q9CXE7, P27046	1549	41	19662	3.40553	0.565999	0.00681852	2.07859
GO:0032154~cleavage furrow	11	0.703325	0.0042795	O55131, Q8VDD5, Q62159, Q9Z0Y1, P63321, P62331, Q6PDN3, Q9QUI0, P26043, P42208, Q9R1T4	1549	49	19662	2.84953	0.968194	0.02399	2.07859
GO:0030136~clathrin-coated vesicle	11	0.703325	0.0160457	Q8BUV8, P42859, P63044, Q68FD5, P22892, Q61335, O08585, Q8K021, Q9JKY5, P63024, Q91ZX7	1549	59	19662	2.36656	0.999998	0.0762381	2.26064
GO:0070971~endoplasmic reticulum exit site	10	0.639386	5.07264e-06	P01902, P12815, P01899, Q6NZC7, Q3UPL0, E9Q414, Q9EQQ2, Q9WU78, Q9WUQ2, Q9CXE7	1549	19	19662	6.68071	0.00407011	4.97356e-05	2.54062
GO:0034364~high-density lipoprotein particle	10	0.639386	1.39623e-05	O70362, P31532, Q8VDJ3, Q01339, P08226, P06728, P34928, P41233, Q00623, P52430	1549	21	19662	6.04445	0.011163	0.000127557	2.90043
GO:0030904~retromer complex	10	0.639386	3.35886e-05	Q810B6, Q9D8U8, Q9EQH3, P51150, P24668, Q9QZ88, Q8C0E2, Q6P8X1, O08788, Q9WV80	1549	23	19662	5.51885	0.0266443	0.000287253	2.93031
GO:0001772~immunological synapse	10	0.639386	0.000977314	P13597, Q64455, P35762, Q8VDD5, Q9DBC7, P16110, Q9WU78, O70439, Q61490, P26040	1549	34	19662	3.73334	0.544402	0.00647601	3.03648
GO:0005834~heterotrimeric G-protein complex	10	0.639386	0.00228286	P62874, P08752, Q9DC51, P21279, P21278, B2RSH2, Q6R0H7, Q9DAS9, P27601, P62880	1549	38	19662	3.34036	0.840788	0.0134203	3.132
GO:0030315~T-tubule	10	0.639386	0.0330344	Q6Q477, P12367, Q68FD5, Q6P069, Q6PIE5, O08532, P26043, P26041, Q8VDN2, P26040	1549	57	19662	2.2269	1	0.137911	3.37667
GO:0016529~sarcoplasmic reticulum	10	0.639386	0.0364744	Q8BSY0, Q64444, P14211, Q6P069, Q6ZWQ0, Q64518, O08532, P36536, Q80W21, Q00519	1549	58	19662	2.18851	1	0.149116	3.41769
GO:0031234~extrinsic component of cytoplasmic side of plasma membrane	10	0.639386	0.0846561	Q9D8U8, Q9WVC3, Q3TZZ7, Q04736, Q922K9, Q8CIB5, Q9JKF1, P39654, Q9QUI0, P25911	1549	68	19662	1.86667	1	0.291945	3.4496
GO:0005838~proteasome regulatory particle	9	0.575448	5.65498e-08	P26516, Q9D8W5, Q99JI4, P14685, Q8BG32, P62196, Q8VDM4, Q9WVJ2, P62192	1549	10	19662	11.424	4.5465e-05	7.70611e-07	3.93969
GO:0019013~viral nucleocapsid	9	0.575448	0.000170043	P49312, P57784, Q8BG05, Q62376, P63163, Q8VEK3, P62320, O88569, Q60668	1549	22	19662	5.19273	0.127791	0.00132656	3.93969
GO:0008305~integrin complex	9	0.575448	0.000464668	Q62470, Q8VDD5, P05555, P43406, P11835, Q3V3R4, Q62469, P09055, P11688	1549	25	19662	4.56961	0.311803	0.00324411	4.93789
GO:0009925~basal plasma membrane	9	0.575448	0.0153647	Q8BGV3, P70424, Q921I1, P09470, Q64314, P49817, Q02013, P35293, Q9WTI7	1549	42	19662	2.72	0.999996	0.0744098	4.93789
GO:0042645~mitochondrial nucleoid	9	0.575448	0.0257506	Q60930, O08756, P56480, Q922Q8, Q8BMS1, Q60932, P50544, P51881, P38647	1549	46	19662	2.48348	1	0.112951	5.05038
GO:0009898~cytoplasmic side of plasma membrane	9	0.575448	0.0289645	Q8BZF8, Q9D8B3, O88351, Q02257, Q00612, P09803, P26041, G5E829, Q60680	1549	47	19662	2.43064	1	0.122396	5.11987
GO:0016459~myosin complex	9	0.575448	0.0491773	Q8VDD5, O08638, Q9WTI7, P46735, P21271, Q5SYD0, Q60605, Q64331, Q3THE2	1549	52	19662	2.19693	1	0.191255	5.66571
GO:0045111~intermediate filament cytoskeleton	9	0.575448	0.0491773	P31001, P42932, Q9WUD1, P20152, Q6EDY6, Q6ZWQ0, Q9Z2X2, Q6DIC0, P08730	1549	52	19662	2.19693	1	0.191255	6.37518
GO:0005778~peroxisomal membrane	9	0.575448	0.0540954	P47740, Q9CZW4, P61028, Q91VS7, P51660, P49817, Q9QUJ7, P41216, P55096	1549	53	19662	2.15547	1	0.204909	6.42669
GO:0071541~eukaryotic translation initiation factor 3 complex, eIF3m	8	0.511509	1.37972e-07	O70194, Q8JZQ9, Q99JX4, P23116, Q9DCH4, Q8R1B4, Q9QZD9, Q91WK2	1549	8	19662	12.6934	0.000110924	1.73328e-06	6.42669
GO:0019773~proteasome core complex, alpha-subunit complex	8	0.511509	5.7833e-07	O70435, Q9R1P0, Q9Z2U1, Q9QUM9, Q9R1P4, Q9CWH6, P49722, Q9Z2U0	1549	9	19662	11.283	0.000464869	6.19968e-06	7.55854
GO:0005832~chaperonin-containing T-complex	8	0.511509	5.7833e-07	P42932, P80318, P80317, P80316, P11983, P80314, P80315, P80313	1549	9	19662	11.283	0.000464869	6.19968e-06	8.01802
GO:0031597~cytosolic proteasome complex	8	0.511509	1.79582e-06	P54775, Q9JHR7, P62334, O35593, P62196, O88685, P62192, P46471	1549	10	19662	10.1547	0.0014428	1.82763e-05	9.9224
GO:0034663~endoplasmic reticulum chaperone complex	8	0.511509	1.0288e-05	P20029, P24369, Q922R8, Q9JKR6, P08003, P08113, P09103, Q9DC23	1549	12	19662	8.46223	0.00823751	9.50717e-05	9.93711
GO:0042581~specific granule	8	0.511509	1.0288e-05	O09044, Q64704, O35639, P97384, Q60770, Q64324, P08071, P70452	1549	12	19662	8.46223	0.00823751	9.50717e-05	10.1276
GO:0017119~Golgi transport complex	8	0.511509	1.0288e-05	Q9JJA2, Q8BRF7, Q9Z160, Q9WUH1, Q8R1U1, Q8C0L8, Q8CI04, Q921L5	1549	12	19662	8.46223	0.00823751	9.50717e-05	10.7952
GO:0005916~fascia adherens	8	0.511509	2.07704e-05	P31001, Q71LX4, Q02248, E9Q557, Q02257, Q7TPR4, P23242, Q64727	1549	13	19662	7.81129	0.0165609	0.000185534	11.6797
GO:0042589~zymogen granule membrane	8	0.511509	6.76443e-05	Q64704, P63044, P70412, Q9D1D4, Q64324, Q8K021, Q9CQD1, Q9R0Q3	1549	15	19662	6.76979	0.0529353	0.000560542	11.7789
GO:0016234~inclusion body	8	0.511509	0.000399942	Q61696, P54775, P62334, P42859, P11499, Q9Z2V5, P62196, Q8CI32	1549	19	19662	5.34457	0.275025	0.00289327	12.0726
GO:0030863~cortical cytoskeleton	8	0.511509	0.00907081	P47753, P47754, Q8VDD5, P60710, Q62261, Q7TPR4, P57780, Q8BTM8	1549	31	19662	3.2757	0.999342	0.0467554	13.0611
GO:0030286~dynein complex	8	0.511509	0.00907081	Q6PDL0, Q8R1Q8, Q9JHU4, Q9Z2V5, O08788, P63168, Q99KJ8, O88487	1549	31	19662	3.2757	0.999342	0.0467554	13.0611
GO:0031941~filamentous actin	8	0.511509	0.0235506	Q62188, Q6EDY6, Q9JLQ0, Q8CIB5, Q8BTM8, Q9WTI7, Q3UQ44, Q64331	1549	37	19662	2.74451	1	0.104845	15.2537
GO:0031595~nuclear proteasome complex	7	0.44757	5.75068e-06	P54775, P62334, Q9D8W5, P62196, O88685, P62192, P46471	1549	8	19662	11.1067	0.00461289	5.5704e-05	15.3795
GO:0005869~dynactin complex	7	0.44757	1.60954e-05	Q8CBY8, Q9Z0Y1, P61164, Q9QZB7, O08788, Q99KJ8, Q8R5C5	1549	9	19662	9.87261	0.0128574	0.000145392	15.3795
GO:0016600~flotillin complex	7	0.44757	7.70773e-05	Q60634, Q02248, P09803, O08917, P26231, P30999, Q9WUM4	1549	11	19662	8.07759	0.0600913	0.000632173	18.7064
GO:0005885~Arp2/3 protein complex	7	0.44757	7.70773e-05	Q9WV32, P61161, Q99JY9, Q9CPW4, P59999, Q9JM76, Q9CVB6	1549	11	19662	8.07759	0.0600913	0.000632173	18.7064
GO:0012507~ER to Golgi transport vesicle membrane	7	0.44757	0.000143867	Q9Z1Z0, Q6NZC7, Q3UPL0, O35166, Q9D0I4, Q9D1M0, O88384	1549	12	19662	7.40445	0.109237	0.00114466	19.1467
GO:0030137~COPI-coated vesicle	7	0.44757	0.000249378	Q9JIF7, Q5XJY5, O89079, P61164, Q9D1D4, Q9R0Q3, Q9JHH9	1549	13	19662	6.83488	0.181699	0.00192626	19.1467
GO:0005797~Golgi medial cisterna	7	0.44757	0.00136657	P01902, P01899, Q64685, Q91Z92, Q9QYE6, Q61543, P81117	1549	17	19662	5.22667	0.666953	0.00861989	19.2227
GO:0030140~trans-Golgi network transport vesicle	7	0.44757	0.00136657	P55258, Q07113, Q8BH60, Q9D1D4, Q91V41, Q64430, Q62313	1549	17	19662	5.22667	0.666953	0.00861989	19.2227
GO:0015934~large ribosomal subunit	7	0.44757	0.00191438	P62918, P19253, Q61937, P53026, Q9CPR4, P14115, Q9D8E6	1549	18	19662	4.9363	0.785756	0.0117811	20.5551
GO:0022626~cytosolic ribosome	7	0.44757	0.00261336	Q8BP48, P47962, Q8BP67, P47915, P14115, P62830, Q9CXW4	1549	19	19662	4.6765	0.878019	0.0152395	21.0285
GO:0034361~very-low-density lipoprotein particle	7	0.44757	0.00261336	Q01339, E9Q414, P08226, P06728, P34928, Q9CQF9, Q00623	1549	19	19662	4.6765	0.878019	0.0152395	21.1667
GO:0005868~cytoplasmic dynein complex	7	0.44757	0.00740954	Q6PDL0, Q8R1Q8, Q8CBY8, Q9JHU4, O08788, P63168, O88487	1549	23	19662	3.86319	0.99747	0.039336	21.1724
GO:0030667~secretory granule membrane	7	0.44757	0.0138018	Q9R0Q1, Q64444, O70404, P63044, Q9D1D4, P70280, P26041	1549	26	19662	3.41744	0.999986	0.0682785	21.1724
GO:0000421~autophagosome membrane	7	0.44757	0.0138018	Q68FE2, Q9DBG6, Q60766, P51150, Q9DBT4, Q9D0I4, Q9DBU0	1549	26	19662	3.41744	0.999986	0.0682785	21.3969
GO:0016235~aggresome	7	0.44757	0.0363713	P58252, P46638, Q06890, Q6ZWQ0, P09803, Q9Z2V5, Q78HU3	1549	32	19662	2.77667	1	0.149464	22
GO:0097060~synaptic membrane	7	0.44757	0.0415994	Q62470, Q61503, P42859, P17182, Q9JKY5, P09055, P55772	1549	33	19662	2.69253	1	0.165355	22.9283
GO:0019897~extrinsic component of plasma membrane	7	0.44757	0.0534106	P07356, P20918, P56677, P17182, P63001, Q9DD03, P21956	1549	35	19662	2.53867	1	0.203463	23.3453
GO:0042582~azurophil granule	6	0.383632	0.000289293	O09044, Q64704, P97384, Q64324, O70439, P20060	1549	9	19662	8.46223	0.207549	0.00221303	23.8834
GO:0008541~proteasome regulatory particle, lid subcomplex	6	0.383632	0.000289293	O35593, Q9D8W5, Q9JKV1, P14685, Q8BG32, Q9WVJ2	1549	9	19662	8.46223	0.207549	0.00221303	24.7993
GO:0008250~oligosaccharyltransferase complex	6	0.383632	0.000541041	P46978, Q9DBG6, Q3TDQ1, O54734, Q91YQ5, Q9CQY5	1549	10	19662	7.61601	0.35281	0.00374396	26.1538
GO:0044853~plasma membrane raft	6	0.383632	0.00148754	P05132, P12367, Q9DBC7, O08917, Q5SYD0, P26040	1549	12	19662	6.34668	0.697863	0.009307	26.8926
GO:0005798~Golgi-associated vesicle	6	0.383632	0.0022614	Q9JIF7, Q02819, Q8BRF7, Q99JT2, O35598, P23578	1549	13	19662	5.85847	0.83801	0.0133926	26.8926
GO:0031985~Golgi cisterna	6	0.383632	0.00329141	Q9CRA5, O35623, Q8BVI5, Q8R088, Q9QYE6, P23336	1549	14	19662	5.44001	0.929395	0.0190243	26.9085
GO:0035686~sperm fibrous sheath	6	0.383632	0.00329141	P48774, Q64467, Q9D424, P06151, P09041, P05064	1549	14	19662	5.44001	0.929395	0.0190243	27.9283
GO:0005682~U5 snRNP	6	0.383632	0.00834119	Q6P4T2, P62305, Q99PV0, Q91YR7, P63163, P62320	1549	17	19662	4.48001	0.998811	0.0433384	30.6544
GO:0005753~mitochondrial proton-transporting ATP synthase complex	6	0.383632	0.010813	Q03265, P56480, Q9CQQ7, Q9DCX2, Q9CPQ8, Q78IK2	1549	18	19662	4.23112	0.99984	0.0548331	32.7969
GO:0031527~filopodium membrane	6	0.383632	0.010813	Q62470, P43406, Q9D3A9, P62331, Q6ZWQ0, P26041	1549	18	19662	4.23112	0.99984	0.0548331	33.0158
GO:0030131~clathrin adaptor complex	6	0.383632	0.0137415	Q9Z1T1, P84091, P17427, P22892, P17426, O35643	1549	19	19662	4.00843	0.999985	0.0684062	33.1377
GO:0031258~lamellipodium membrane	6	0.383632	0.0137415	P43406, P28660, P28843, Q8CIB5, Q6ZWQ0, P18760	1549	19	19662	4.00843	0.999985	0.0684062	33.1377
GO:0001891~phagocytic cup	6	0.383632	0.0171595	Q9D8U8, Q60766, Q61233, P39054, P63001, P10107	1549	20	19662	3.80801	0.999999	0.0804135	33.1377
GO:0032588~trans-Golgi network membrane	6	0.383632	0.0210964	Q9JKK1, Q6R0H7, P52875, Q9ERN0, Q9JKD3, P46735	1549	21	19662	3.62667	1	0.0948624	33.1377
GO:0002080~acrosomal membrane	6	0.383632	0.0424775	P32037, Q9WVC3, P18572, Q9JMI7, Q60634, P49817	1549	25	19662	3.0464	1	0.167795	33.3785
GO:0030658~transport vesicle membrane	6	0.383632	0.0567398	Q9R0Q1, Q64444, P70412, Q8VEK0, Q9D1D4, P70280	1549	27	19662	2.82074	1	0.213068	33.9536
GO:0042571~immunoglobulin complex, circulating	6	0.383632	0.0734268	P01872, P01837, P01865, P01867, P01878, P01869	1549	29	19662	2.62621	1	0.262913	35.7053
GO:0005719~nuclear euchromatin	6	0.383632	0.0826669	Q02248, Q9WTM5, P35700, P43277, P0C0S6, Q62318	1549	30	19662	2.53867	1	0.287093	35.8948
GO:0017101~aminoacyl-tRNA synthetase multienzyme complex	5	0.319693	0.00110352	P31230, P47962, Q8CGC7, Q9D0I9, Q99MN1	1549	7	19662	9.06668	0.588406	0.00713346	36.3307
GO:0097208~alveolar lamellar body	5	0.319693	0.00206952	Q8R420, P51150, P11438, Q91V41, O09043	1549	8	19662	7.93334	0.810926	0.0124454	40.3085
GO:0001931~uropod	5	0.319693	0.00805326	Q8VDD5, Q60634, O08917, P26041, P26040	1549	11	19662	5.7697	0.998498	0.0424145	40.6416
GO:0042627~chylomicron	5	0.319693	0.0153693	Q01339, E9Q414, P08226, P06728, Q00623	1549	13	19662	4.88206	0.999996	0.0739895	40.6416
GO:0030665~clathrin-coated vesicle membrane	5	0.319693	0.0153693	Q9Z1T1, P22892, O35643, Q9JKY5, P63024	1549	13	19662	4.88206	0.999996	0.0739895	40.6416
GO:0031143~pseudopodium	5	0.319693	0.0202005	O08529, P57780, P70280, Q9WTL2, P26041	1549	14	19662	4.53334	1	0.0914908	40.6416
GO:0031091~platelet alpha granule	5	0.319693	0.0258661	Q8VCM7, Q8K0E8, E9PV24, Q60770, P70280	1549	15	19662	4.23112	1	0.112828	43.3953
GO:0046930~pore complex	5	0.319693	0.0258661	Q60930, Q9QYA2, Q9JJJ3, Q60931, Q60932	1549	15	19662	4.23112	1	0.112828	43.4883
GO:0005751~mitochondrial respiratory chain complex IV	5	0.319693	0.0258661	P19783, P00405, P12787, P19536, P17665	1549	15	19662	4.23112	1	0.112828	43.6697
GO:0005774~vacuolar membrane	5	0.319693	0.0258661	Q9DB05, Q8VEJ9, Q9CQF9, Q9CWZ7, Q80WQ2	1549	15	19662	4.23112	1	0.112828	45.2164
GO:0005782~peroxisomal matrix	5	0.319693	0.0397916	P63038, Q9JHR7, Q9EPL9, P35700, P55096	1549	17	19662	3.73334	1	0.15941	45.2164
GO:0043034~costamere	5	0.319693	0.0572258	Q8BZF8, O55222, P19001, P11679, Q64727	1549	19	19662	3.34036	1	0.213765	45.2164
GO:0005685~U1 snRNP	5	0.319693	0.0572258	P62305, Q62376, P63163, Q7TNC4, P62320	1549	19	19662	3.34036	1	0.213765	46.404
GO:0031307~integral component of mitochondrial outer membrane	5	0.319693	0.089772	Q9QYA2, Q9CQ92, Q9DC29, P97742, Q9CPQ3	1549	22	19662	2.88485	1	0.306036	47.9331
GO:0097452~GAIT complex	4	0.255754	0.00431518	P19253, Q8CGC7, Q7TMK9, P16858	1549	5	19662	10.1547	0.969097	0.0240209	48.6611
GO:1990111~spermatoproteasome complex	4	0.255754	0.00431518	P28063, O35955, P28076, Q9CWH6	1549	5	19662	10.1547	0.969097	0.0240209	53.91
GO:0051286~cell tip	4	0.255754	0.0081259	P61028, P26043, P26041, P26040	1549	6	19662	8.46223	0.998584	0.042513	53.91
GO:0005577~fibrinogen complex	4	0.255754	0.0133927	Q8VCM7, Q8K0E8, E9PV24, P11276	1549	7	19662	7.25334	0.99998	0.0671307	54.3776
GO:0090543~Flemming body	4	0.255754	0.0133927	P46467, Q8VEJ9, P24452, Q9CX00	1549	7	19662	7.25334	0.99998	0.0671307	54.3776
GO:0072669~tRNA-splicing ligase complex	4	0.255754	0.0201866	Q91VR5, Q3TJZ6, Q9CQE8, Q99LF4	1549	8	19662	6.34668	1	0.0919424	54.3776
GO:0031232~extrinsic component of external side of plasma membrane	4	0.255754	0.0201866	P20918, Q921I1, P08226, P10107	1549	8	19662	6.34668	1	0.0919424	56.5119
GO:0016342~catenin complex	4	0.255754	0.028533	Q02248, Q02257, P09803, P26231	1549	9	19662	5.64149	1	0.121291	56.5119
GO:0005890~sodium:potassium-exchanging ATPase complex	4	0.255754	0.0384205	P97370, Q6PIE5, P14094, Q8VDN2	1549	10	19662	5.07734	1	0.155022	56.5119
GO:0031588~nucleotide-activated protein kinase complex	4	0.255754	0.0384205	Q5EG47, P12367, Q9DBC7, O54950	1549	10	19662	5.07734	1	0.155022	56.9631
GO:0005687~U4 snRNP	4	0.255754	0.0384205	Q9Z1N5, P62305, P63163, P62320	1549	10	19662	5.07734	1	0.155022	57.4389
GO:0042588~zymogen granule	4	0.255754	0.0498083	P63038, O70404, Q9DC51, P70412	1549	11	19662	4.61576	1	0.192608	59.2303
GO:0071782~endoplasmic reticulum tubular network	4	0.255754	0.0498083	P70168, Q91YH5, P35293, Q80UJ7	1549	11	19662	4.61576	1	0.192608	59.5517
GO:0045334~clathrin-coated endocytic vesicle	4	0.255754	0.0498083	P39054, Q6PHN9, Q64331, Q8K0B2	1549	11	19662	4.61576	1	0.192608	59.5517
GO:0034709~methylosome	4	0.255754	0.0626323	P62305, Q9JIF0, Q99J09, P62320	1549	12	19662	4.23112	1	0.23098	62.9716
GO:0016010~dystrophin-associated glycoprotein complex	4	0.255754	0.0768112	Q8BZF8, P19001, P82347, P11679	1549	13	19662	3.90565	1	0.271332	63.3879
GO:0097038~perinuclear endoplasmic reticulum	4	0.255754	0.0922505	O08529, Q6NZC7, O35598, Q61335	1549	14	19662	3.62667	1	0.310872	64.3383
GO:0016471~vacuolar proton-transporting V-type ATPase complex	4	0.255754	0.0922505	P51863, Q9CR51, P15920, Q920R6	1549	14	19662	3.62667	1	0.310872	69.0066
GO:0034666~integrin alpha2-beta1 complex	3	0.191816	0.0176101	Q62469, P09055, P25911	1549	3	19662	12.6934	0.999999	0.081981	69.8494
GO:0002189~ribose phosphate diphosphokinase complex	3	0.191816	0.0333866	Q9CS42, Q8R574, Q9D0M1	1549	4	19662	9.52001	1	0.138592	69.8494
GO:0071818~BAT3 complex	3	0.191816	0.0333866	P21126, Q9Z1R2, Q9D1H7	1549	4	19662	9.52001	1	0.138592	69.8494
GO:0070820~tertiary granule	3	0.191816	0.0333866	Q60770, Q64324, O70439	1549	4	19662	9.52001	1	0.138592	69.8494
GO:0000322~storage vacuole	3	0.191816	0.0333866	P63044, P70452, P60766	1549	4	19662	9.52001	1	0.138592	70.7006
GO:0071438~invadopodium membrane	3	0.191816	0.0527675	Q62470, P28843, P09055	1549	5	19662	7.61601	1	0.202147	71.4803
GO:0097422~tubular endosome	3	0.191816	0.0527675	Q9D8U8, Q9EQH3, Q6P8X1	1549	5	19662	7.61601	1	0.202147	73.4287
GO:0031105~septin complex	3	0.191816	0.0527675	O55131, P42208, Q9R1T4	1549	5	19662	7.61601	1	0.202147	74.3001
GO:0000138~Golgi trans cisterna	3	0.191816	0.0750883	P15535, Q64685, Q9QYE6	1549	6	19662	6.34668	1	0.267053	76.42
GO:1990712~HFE-transferrin receptor complex	3	0.191816	0.0750883	P01887, Q921I1, Q62351	1549	6	19662	6.34668	1	0.267053	77.3242
GO:0030868~smooth endoplasmic reticulum membrane	3	0.191816	0.0750883	Q01405, Q9D3A9, Q9D0I4	1549	6	19662	6.34668	1	0.267053	77.3872
GO:0044354~macropinosome	3	0.191816	0.0750883	Q810B6, P07356, Q6EDY6	1549	6	19662	6.34668	1	0.267053	77.3872
GO:0043219~lateral loop	3	0.191816	0.0997666	P70424, P09803, P70452	1549	7	19662	5.44001	1	0.331278	80.0983
GO:0032045~guanyl-nucleotide exchange factor complex	3	0.191816	0.0997666	Q8BPU7, Q8BUR4, P62835	1549	7	19662	5.44001	1	0.331278	80.0983
GO:0005952~cAMP-dependent protein kinase complex	3	0.191816	0.0997666	P05132, P12367, Q9DBC7	1549	7	19662	5.44001	1	0.331278	80.0983
GO:0097433~dense body	3	0.191816	0.0997666	P60710, Q921I1, Q78PY7	1549	7	19662	5.44001	1	0.331278	80.0983
GO:0030118~clathrin coat	3	0.191816	0.0997666	Q07113, Q68FD5, O08585	1549	7	19662	5.44001	1	0.331278	80.0983
GO:0005915~zonula adherens	3	0.191816	0.0997666	Q64727, P26231, P30999	1549	7	19662	5.44001	1	0.331278	80.0983
GO:0042382~paraspeckles	3	0.191816	0.0997666	Q9D0E1, Q8VIJ6, Q99K48	1549	7	19662	5.44001	1	0.331278	80.0983
GO:0097197~tetraspanin-enriched microdomain	3	0.191816	0.0997666	Q8BJU2, O35598, Q8QZY6	1549	7	19662	5.44001	1	0.331278	80.0983
References
1Huang et al., (2009) Systematic and integrative analysis of large gene lists using DAVID Bioinformatics Resources. Nature Protocols. 4:44-57.
2Huang et al., (2009) Bioinformatics enrichment tools: paths toward the comprehensive functional analysis of large gene lists. Nucleic Acids Research. 37:1-13.
