# Supplementary material for: Proteomic Profiling of Mouse Epididymosomes Reveals their Contributions to Post-testicular Sperm Maturation
Source: Mol Cell Proteomics. 2018 Sep 13;18(Suppl 1):S91–S108. doi: 10.1074/mcp.RA118.000946 (PMC6427233; doi:10.1074/mcp.RA118.000946)
Supplement: Table S3 [file 139095_1_supp_192818_p25mdp.xlsx]

## Sheet: Male fertility phenotype
Table S3: Mouse epididymosome proteins linked to male fertility phenotypes
UniProt Accession	MGI Gene/Marker ID	Gene Symbol	Gene/Protein Name	MP ID	Reproductive Phenotype
P41233	MGI:99607	Abca1	ATP-binding cassette, sub-family A (ABC1), member 1	MP:0001925	male infertility
				MP:0001154	seminiferous tubule degeneration
				MP:0003205	testicular atrophy
				MP:0002784	abnormal Sertoli cell morphology
				MP:0001156	abnormal spermatogenesis
				MP:0003830	abnormal testis development
				MP:0001146	abnormal testis morphology
P09470	MGI:87874	Ace	angiotensin I converting enzyme (peptidyl-dipeptidase A) 1	MP:0003698	abnormal male reproductive system physiology
				MP:0001935	decreased litter size
				MP:0000242	impaired fertilization
				MP:0001922	reduced male fertility
				MP:0005389	reproductive system phenotype
P23578	MGI:87884	Acr	acrosin prepropeptide	MP:0005411	delayed fertilization
Q60718	MGI:1340894	Adam2	a disintegrin and metallopeptidase domain 2	MP:0005410	abnormal fertilization
				MP:0002675	asthenozoospermia
				MP:0001922	reduced male fertility
O35227	MGI:107247	Adam7	a disintegrin and metallopeptidase domain 7	MP:0002660	abnormal caput epididymis morphology
				MP:0002662	abnormal cauda epididymis morphology
				MP:0004933	abnormal epididymis epithelium morphology
				MP:0002631	abnormal epididymis morphology
				MP:0002674	abnormal sperm motility
				MP:0000242	impaired fertilization
				MP:0009237	kinked sperm flagellum
				MP:0001922	reduced male fertility
				MP:0005389	reproductive system phenotype
Q8CJ12	MGI:2446854	Adgrg2	adhesion G protein-coupled receptor G2	MP:0002662	abnormal cauda epididymis morphology
				MP:0001156	abnormal spermatogenesis
				MP:0009234	absent sperm head
				MP:0002675	asthenozoospermia
				MP:0004929	decreased epididymis weight
				MP:0009140	dilated efferent ductules of testis
				MP:0009257	dilated seminiferous tubules
				MP:0001148	enlarged testis
				MP:0009237	kinked sperm flagellum
				MP:0002687	oligozoospermia
				MP:0001922	reduced male fertility
				MP:0004930	small epididymis
				MP:0005578	teratozoospermia
Q9JKV1	MGI:1929289	Adrm1	adhesion regulating molecule 1	MP:0008280	abnormal male germ cell apoptosis
				MP:0005159	azoospermia
				MP:0001153	small seminiferous tubules
Q9D517	MGI:1336186	Agpat3	1-acylglycerol-3-phosphate O-acyltransferase 3	MP:0002784	abnormal Sertoli cell morphology
				MP:0009230	abnormal sperm head morphology
				MP:0000242	impaired fertilization
				MP:0001925	male infertility
				MP:0002687	oligozoospermia
				MP:0005578	teratozoospermia
Q9WTQ5	MGI:1932576	Akap12	A kinase (PRKA) anchor protein (gravin) 12	MP:0008975	delayed male fertility
				MP:0001924	infertility
P22892	MGI:101919	Ap1g1	adaptor protein complex AP-1, gamma 1 subunit	MP:0002675	asthenozoospermia
				MP:0009237	kinked sperm flagellum
				MP:0002687	oligozoospermia
				MP:0001922	reduced male fertility
E9Q414	MGI:88052	Apob	apolipoprotein B	MP:0004542	impaired acrosome reaction
				MP:0002687	oligozoospermia
				MP:0001922	reduced male fertility
				MP:0002675	asthenozoospermia
O88848	MGI:1927136	Arl6	ADP-ribosylation factor-like 6	MP:0008545	absent sperm flagellum
				MP:0001925	male infertility
Q9WV27	MGI:1351335	Atp1a4	ATPase, Na+/K+ transporting, alpha 4 polypeptide	MP:0004543	abnormal sperm physiology
				MP:0002675	asthenozoospermia
				MP:0000242	impaired fertilization
				MP:0003666	impaired sperm capacitation
				MP:0009237	kinked sperm flagellum
				MP:0001925	male infertility
				MP:0009282	reduced hyperactivated sperm motility
				MP:0005389	reproductive system phenotype
				MP:0005578	teratozoospermia
G5E829	MGI:104653	Atp2b1	ATPase, Ca++ transporting, plasma membrane 1	MP:0002631	abnormal epididymis morphology
				MP:0004931	enlarged epididymis
Q6Q477	MGI:88111	Atp2b4	ATPase, Ca++ transporting, plasma membrane 4	MP:0004543	abnormal sperm physiology
				MP:0002675	asthenozoospermia
				MP:0001925	male infertility
				MP:0005389	reproductive system phenotype
Q64430	MGI:99400	Atp7a	ATPase, Cu++ transporting, alpha polypeptide	MP:0001925	male infertility
Q09200	MGI:1342057	B4galnt1	beta-1,4-N-acetyl-galactosaminyl transferase 1	MP:0001925	male infertility
				MP:0001154	seminiferous tubule degeneration
P15535	MGI:95705	B4galt1	UDP-Gal:betaGlcNAc beta 1,4- galactosyltransferase, polypeptide 1	MP:0005410	abnormal fertilization
				MP:0001156	abnormal spermatogenesis
				MP:0002674	abnormal sperm motility
				MP:0004543	abnormal sperm physiology
				MP:0004542	impaired acrosome reaction
P18572	MGI:88208	Bsg	basigin	MP:0001156	abnormal spermatogenesis
				MP:0008261	arrest of male meiosis
				MP:0005159	azoospermia
				MP:0001925	male infertility
Q9D424	MGI:1918382	Cabyr	calcium-binding tyrosine-(Y)-phosphorylation regulated (fibrousheathin 2)	MP:0003698	abnormal male reproductive system physiology
				MP:0009838	abnormal sperm axoneme morphology
				MP:0030590	abnormal sperm fibrous sheath morphology
				MP:0008892	abnormal sperm flagellum morphology
				MP:0002674	abnormal sperm motility
				MP:0009836	abnormal sperm principal piece morphology
				MP:0020451	decreased sperm progressive motility
				MP:0003666	impaired sperm capacitation
				MP:0009280	reduced activated sperm motility
				MP:0001922	reduced male fertility
P00920	MGI:88269	Car2	carbonic anhydrase 2	MP:0009140	dilated efferent ductules of testis
				MP:0001922	reduced male fertility
Q64444	MGI:1096574	Car4	carbonic anhydrase 4	MP:0001925	male infertility
Q9Z0F4	MGI:1344418	Cib1	calcium and integrin binding 1 (calmyrin)	MP:0001925	male infertility
Q03401	MGI:102553	Crisp1	cysteine-rich secretory protein 1	MP:0004543	abnormal sperm physiology
				MP:0005389	reproductive system phenotype
Q02248	MGI:88276	Ctnnb1	catenin (cadherin associated protein), beta 1	MP:0001925	male infertility
				MP:0003205	testicular atrophy
P63037	MGI:1270129	Dnaja1	DnaJ heat shock protein family (Hsp40) member A1	MP:0006380	abnormal spermatid morphology
				MP:0006379	abnormal spermatocyte morphology
				MP:0002675	asthenozoospermia
				MP:0002687	oligozoospermia
				MP:0001922	reduced male fertility
				MP:0001154	seminiferous tubule degeneration
				MP:0001157	small seminal vesicle
				MP:0001147	small testis
Q8CHR6	MGI:2139667	Dpyd	dihydropyrimidine dehydrogenase	MP:0002631	abnormal epididymis morphology
Q9JHU4	MGI:103147	Dync1h1	dynein cytoplasmic 1 heavy chain 1	MP:0001925	male infertility
Q9WVK4	MGI:1341878	Ehd1	EH-domain containing 1	MP:0008898	abnormal acrosome morphology
				MP:0002208	abnormal germ cell morphology
				MP:0008280	abnormal male germ cell apoptosis
				MP:0005169	abnormal male meiosis
				MP:0006380	abnormal spermatid morphology
				MP:0006379	abnormal spermatocyte morphology
				MP:0001156	abnormal spermatogenesis
				MP:0006378	abnormal spermatogonia morphology
				MP:0004182	abnormal spermiation
				MP:0008279	arrest of spermiogenesis
				MP:0005159	azoospermia
				MP:0001925	male infertility
Q9EQP2	MGI:1919619	Ehd4	EH-domain containing 4	MP:0008280	abnormal male germ cell apoptosis
				MP:0006307	abnormal seminiferous tubule size
				MP:0006380	abnormal spermatid morphology
				MP:0001156	abnormal spermatogenesis
				MP:0004182	abnormal spermiation
				MP:0004901	decreased male germ cell number
				MP:0004852	decreased testis weight
				MP:0006308	enlarged seminiferous tubules
				MP:0002687	oligozoospermia
				MP:0001922	reduced male fertility
				MP:0001153	small seminiferous tubules
				MP:0001147	small testis
Q8BPU7	MGI:2153044	Elmo1	engulfment and cell motility 1	MP:0008280	abnormal male germ cell apoptosis
				MP:0001146	abnormal testis morphology
				MP:0002687	oligozoospermia
Q920L1	MGI:1923517	Fads1	fatty acid desaturase 1	MP:0002059	abnormal seminal vesicle morphology
				MP:0001146	abnormal testis morphology
				MP:0001147	small testis
Q9Z0R9	MGI:1930079	Fads2	fatty acid desaturase 2	MP:0001919	abnormal reproductive system physiology
				MP:0002784	abnormal Sertoli cell morphology
				MP:0006380	abnormal spermatid morphology
				MP:0001156	abnormal spermatogenesis
				MP:0001146	abnormal testis morphology
				MP:0004884	abnormal testis physiology
				MP:0008279	arrest of spermiogenesis
				MP:0005159	azoospermia
				MP:0001925	male infertility
P30416	MGI:95543	Fkbp4	FK506 binding protein 4	MP:0001145	abnormal male reproductive system morphology
				MP:0002674	abnormal sperm motility
				MP:0002675	asthenozoospermia
				MP:0009243	hairpin sperm flagellum
				MP:0000242	impaired fertilization
				MP:0001925	male infertility
				MP:0002687	oligozoospermia
				MP:0001922	reduced male fertility
Q64378	MGI:104670	Fkbp5	FK506 binding protein 5	MP:0005389	reproductive system phenotype
P70419	MGI:894695	Galnt3	polypeptide N-acetylgalactosaminyltransferase 3	MP:0001925	male infertility
				MP:0002687	oligozoospermia
				MP:0005578	teratozoospermia
Q64467	MGI:95653	Gapdhs	glyceraldehyde-3-phosphate dehydrogenase, spermatogenic	MP:0002675	asthenozoospermia
				MP:0001925	male infertility
Q60928	MGI:95706	Ggt1	gamma-glutamyltransferase 1	MP:0001925	male infertility
				MP:0002687	oligozoospermia
				MP:0001147	small testis
P23242	MGI:95713	Gja1	gap junction protein, alpha 1	MP:0006380	abnormal spermatid morphology
				MP:0006379	abnormal spermatocyte morphology
				MP:0001156	abnormal spermatogenesis
				MP:0006378	abnormal spermatogonia morphology
				MP:0001925	male infertility
				MP:0005389	reproductive system phenotype
				MP:0002776	Sertoli cell hyperplasia
P11352	MGI:104887	Gpx1	glutathione peroxidase 1	MP:0002631	abnormal epididymis morphology
				MP:0001146	abnormal testis morphology
				MP:0004931	enlarged epididymis
				MP:0001147	small testis
O70325	MGI:104767	Gpx4	glutathione peroxidase 4	MP:0009230	abnormal sperm head morphology
				MP:0009831	abnormal sperm midpiece morphology
				MP:0009832	abnormal sperm mitochondrial sheath morphology
				MP:0002674	abnormal sperm motility
				MP:0004543	abnormal sperm physiology
				MP:0009836	abnormal sperm principal piece morphology
				MP:0001698	decreased embryo size
				MP:0009647	decreased fertilization frequency
				MP:0000242	impaired fertilization
				MP:0009237	kinked sperm flagellum
				MP:0001925	male infertility
				MP:0003674	oxidative stress
				MP:0001922	reduced male fertility
				MP:0005389	reproductive system phenotype
Q8BH60	MGI:2149946	Gopc	golgi associated PDZ and coiled-coil motif containing	MP:0008898	abnormal acrosome morphology
				MP:0001156	abnormal spermatogenesis
				MP:0008892	abnormal sperm flagellum morphology
				MP:0009832	abnormal sperm mitochondrial sheath morphology
				MP:0009232	abnormal sperm nucleus morphology
				MP:0008839	absent acrosome
				MP:0002675	asthenozoospermia
				MP:0009238	coiled sperm flagellum
				MP:0009231	detached acrosome
				MP:0002686	globozoospermia
				MP:0000242	impaired fertilization
				MP:0001925	male infertility
P21765	MGI:104886	Gpx5	glutathione peroxidase 5	MP:0001922	reduced male fertility
P20060	MGI:96074	Hexb	hexosaminidase B	MP:0004728	abnormal efferent ductules of testis morphology
				MP:0002631	abnormal epididymis morphology
				MP:0002161	abnormal fertility/fecundity
				MP:0009249	enlarged caput epididymis
				MP:0009256	enlarged corpus epididymis
				MP:0004928	increased epididymis weight
P51660	MGI:105089	Hsd17b4	hydroxysteroid (17-beta) dehydrogenase 4	MP:0006362	abnormal male germ cell morphology
				MP:0001145	abnormal male reproductive system morphology
				MP:0002216	abnormal seminiferous tubule morphology
				MP:0006380	abnormal spermatid morphology
				MP:0001156	abnormal spermatogenesis
				MP:0001146	abnormal testis morphology
				MP:0001925	male infertility
				MP:0001922	reduced male fertility
				MP:0005389	reproductive system phenotype
				MP:0001154	seminiferous tubule degeneration
P07901	MGI:96250	Hsp90aa1	heat shock protein 90, alpha (cytosolic), class A member 1	MP:0008280	abnormal male germ cell apoptosis
				MP:0005169	abnormal male meiosis
				MP:0008261	arrest of male meiosis
				MP:0001155	arrest of spermatogenesis
				MP:0005159	azoospermia
				MP:0001925	male infertility
P17156	MGI:96243	Hspa2	heat shock protein 2	MP:0005169	abnormal male meiosis
				MP:0001155	arrest of spermatogenesis
				MP:0004852	decreased testis weight
				MP:0001925	male infertility
Q61316	MGI:1342292	Hspa4	heat shock protein 4	MP:0008280	abnormal male germ cell apoptosis
				MP:0002216	abnormal seminiferous tubule morphology
				MP:0006380	abnormal spermatid morphology
				MP:0006379	abnormal spermatocyte morphology
				MP:0001156	abnormal spermatogenesis
				MP:0008261	arrest of male meiosis
				MP:0002675	asthenozoospermia
				MP:0004852	decreased testis weight
				MP:0001925	male infertility
				MP:0002687	oligozoospermia
				MP:0001153	small seminiferous tubules
P48722	MGI:107422	Hspa4l	heat shock protein 4 like	MP:0001156	abnormal spermatogenesis
				MP:0004182	abnormal spermiation
				MP:0002675	asthenozoospermia
				MP:0002687	oligozoospermia
				MP:0001922	reduced male fertility
P42859	MGI:96067	Htt	huntingtin	MP:0002687	oligozoospermia
				MP:0001922	reduced male fertility
P28776	MGI:96416	Ido1	indoleamine 2,3-dioxygenase 1	MP:0002660	abnormal caput epididymis morphology
				MP:0009233	enlarged sperm head
				MP:0003596	epididymal inflammation
				MP:0009243	hairpin sperm flagellum
				MP:0030603	increased sperm number
				MP:0009236	pinhead sperm
				MP:0005389	reproductive system phenotype
				MP:0005578	teratozoospermia
Q07113	MGI:96435	Igf2r	insulin-like growth factor 2 receptor	MP:0001922	reduced male fertility
P19001	MGI:96693	Krt19	keratin 19	MP:0006380	abnormal spermatid morphology
				MP:0008892	abnormal sperm flagellum morphology
				MP:0009238	coiled sperm flagellum
				MP:0009239	short sperm flagellum
				MP:0009241	thick sperm flagellum
P02468	MGI:99914	Lamc1	laminin, gamma 1	MP:0002631	abnormal epididymis morphology
P00342	MGI:96764	Ldhc	lactate dehydrogenase C	MP:0004543	abnormal sperm physiology
				MP:0004884	abnormal testis physiology
				MP:0002675	asthenozoospermia
				MP:0000242	impaired fertilization
				MP:0001925	male infertility
				MP:0001922	reduced male fertility
				MP:0005389	reproductive system phenotype
P51885	MGI:109347	Lum	lumican	MP:0001922	reduced male fertility
Q8BRK9	MGI:2150656	Man2a2	mannosidase 2, alpha 2	MP:0001156	abnormal spermatogenesis
				MP:0001156	abnormal spermatogenesis
				MP:0001925	male infertility
				MP:0001925	male infertility
				MP:0002687	oligozoospermia
				MP:0002687	oligozoospermia
				MP:0001147	small testis
				MP:0001147	small testis
Q8K2I4	MGI:88175	Manba	mannosidase, beta A, lysosomal	MP:0004933	abnormal epididymis epithelium morphology
P21956	MGI:102768	Mfge8	milk fat globule-EGF factor 8 protein	MP:0002631	abnormal epididymis morphology
				MP:0004934	epididymis epithelium degeneration
				MP:0004542	impaired acrosome reaction
				MP:0001922	reduced male fertility
Q921V5	MGI:2384966	Mgat2	mannoside acetylglucosaminyltransferase 2	MP:0008261	arrest of male meiosis
				MP:0005159	azoospermia
				MP:0001925	male infertility
Q1HFZ0	MGI:107252	Nsun2	NOL1/NOP2/Sun domain family member 2	MP:0001146	abnormal testis morphology
				MP:0001925	male infertility
				MP:0002687	oligozoospermia
				MP:0013600	testis degeneration
P09041	MGI:97563	Pgk2	phosphoglycerate kinase 2	MP:0002675	asthenozoospermia
				MP:0001925	male infertility
				MP:0001922	reduced male fertility
				MP:0005389	reproductive system phenotype
P97819	MGI:1859152	Pla2g6	phospholipase A2, group VI	MP:0002675	asthenozoospermia
				MP:0001925	male infertility
				MP:0001922	reduced male fertility
Q7TNP2	MGI:1920949	Ppp2r1b	protein phosphatase 2, regulatory subunit A, beta	MP:0001925	male infertility
P05132	MGI:97592	Prkaca	protein kinase, cAMP dependent, catalytic, alpha	MP:0002674	abnormal sperm motility
				MP:0002675	asthenozoospermia
				MP:0000242	impaired fertilization
				MP:0001925	male infertility
Q9DBC7	MGI:104878	Prkar1a	protein kinase, cAMP dependent regulatory, type I, alpha	MP:0001922	reduced male fertility
Q9JHJ7	MGI:1916698	Prss21	protease, serine 21	MP:0001156	abnormal spermatogenesis
				MP:0008892	abnormal sperm flagellum morphology
				MP:0009230	abnormal sperm head morphology
				MP:0004543	abnormal sperm physiology
				MP:0002675	asthenozoospermia
				MP:0009238	coiled sperm flagellum
				MP:0009647	decreased fertilization frequency
				MP:0008893	detached sperm flagellum
				MP:0009243	hairpin sperm flagellum
				MP:0004542	impaired acrosome reaction
				MP:0000242	impaired fertilization
				MP:0002687	oligozoospermia
				MP:0005578	teratozoospermia
Q61207	MGI:97783	Psap	prosaposin	MP:0002631	abnormal epididymis morphology
				MP:0001919	abnormal reproductive system physiology
				MP:0004901	decreased male germ cell number
				MP:0005389	reproductive system phenotype
O35604	MGI:1097712	Npc1	NPC intracellular cholesterol transporter 1	MP:0009230	abnormal sperm head morphology
				MP:0008545	absent sperm flagellum
				MP:0009234	absent sperm head
				MP:0001155	arrest of spermatogenesis
				MP:0004542	impaired acrosome reaction
				MP:0001525	impaired balance
				MP:0001925	male infertility
				MP:0001154	seminiferous tubule degeneration
Q11011	MGI:1101358	Npepps	aminopeptidase puromycin sensitive	MP:0002216	abnormal seminiferous tubule morphology
				MP:0002784	abnormal Sertoli cell morphology
				MP:0006380	abnormal spermatid morphology
				MP:0001156	abnormal spermatogenesis
				MP:0002675	asthenozoospermia
				MP:0001925	male infertility
				MP:0002687	oligozoospermia
				MP:0001147	small testis
P26618	MGI:97530	Pdgfra	platelet derived growth factor receptor, alpha polypeptide	MP:0006379	abnormal spermatocyte morphology
				MP:0006418	abnormal testis cord formation
				MP:0001146	abnormal testis morphology
Q9WU28	MGI:1928753	Pfdn5	prefoldin 5	MP:0001925	male infertility
				MP:0002687	oligozoospermia
				MP:0005389	reproductive system phenotype
				MP:0001147	small testis
Q2TBE6	MGI:1934031	Pi4k2a	phosphatidylinositol 4-kinase type 2 alpha	MP:0001925	male infertility
P55065	MGI:103151	Pltp	phospholipid transfer protein	MP:0002660	abnormal caput epididymis morphology
				MP:0002662	abnormal cauda epididymis morphology
				MP:0004543	abnormal sperm physiology
				MP:0002675	asthenozoospermia
				MP:0005179	decreased circulating cholesterol level
				MP:0000242	impaired fertilization
				MP:0001922	reduced male fertility
				MP:0005389	reproductive system phenotype
Q91X88	MGI:1915523	Pomgnt1	protein O-linked mannose beta 1,2-N-acetylglucosaminyltransferase	MP:0001925	male infertility
P04925	MGI:97769	Prnp	prion protein	MP:0001925	male infertility
				MP:0005578	teratozoospermia
P54728	MGI:105128	Rad23b	RAD23 homolog B, nucleotide excision repair protein	MP:0001155	arrest of spermatogenesis
				MP:0001925	male infertility
				MP:0001147	small testis
P69566	MGI:1928741	Ranbp9	RAN binding protein 9	MP:0008280	abnormal male germ cell apoptosis
				MP:0006362	abnormal male germ cell morphology
				MP:0005169	abnormal male meiosis
				MP:0011750	abnormal seminiferous tubule epithelium morphology
				MP:0002216	abnormal seminiferous tubule morphology
				MP:0006380	abnormal spermatid morphology
				MP:0006379	abnormal spermatocyte morphology
				MP:0006378	abnormal spermatogonia morphology
				MP:0002685	abnormal spermatogonia proliferation
				MP:0008892	abnormal sperm flagellum morphology
				MP:0009230	abnormal sperm head morphology
				MP:0002674	abnormal sperm motility
				MP:0008261	arrest of male meiosis
				MP:0005159	azoospermia
				MP:0009238	coiled sperm flagellum
				MP:0004901	decreased male germ cell number
				MP:0004852	decreased testis weight
				MP:0001925	male infertility
				MP:0002687	oligozoospermia
				MP:0001922	reduced male fertility
				MP:0005389	reproductive system phenotype
				MP:0001154	seminiferous tubule degeneration
				MP:0009248	small caput epididymis
				MP:0004930	small epididymis
				MP:0001153	small seminiferous tubules
				MP:0001147	small testis
P60154	MGI:3057273	Rnase9	ribonuclease, RNase A family, 9 (non-active)	MP:0002674	abnormal sperm motility
				MP:0003666	impaired sperm capacitation
				MP:0005389	reproductive system phenotype
P50543	MGI:1338798	S100a11	S100 calcium binding protein A11	MP:0002673	abnormal sperm number
Q9EP69	MGI:1933169	Sacm1l	SAC1 suppressor of actin mutations 1-like (yeast)	MP:0002631	abnormal epididymis morphology
				MP:0001146	abnormal testis morphology
				MP:0004931	enlarged epididymis
Q8K299	MGI:1918395	Scara5	scavenger receptor class A, member 5	MP:0001146	abnormal testis morphology
				MP:0001922	reduced male fertility
Q6NZC7	MGI:2450915	Sec23ip	Sec23 interacting protein	MP:0006380	abnormal spermatid morphology
				MP:0002686	globozoospermia
				MP:0000242	impaired fertilization
				MP:0001922	reduced male fertility
				MP:0005578	teratozoospermia
Q3V132	MGI:1920583	Slc25a31	solute carrier family 25 (mitochondrial carrier; adenine nucleotide translocator), member 31	MP:0008280	abnormal male germ cell apoptosis
				MP:0006379	abnormal spermatocyte morphology
				MP:0008261	arrest of male meiosis
				MP:0004852	decreased testis weight
				MP:0001925	male infertility
				MP:0001147	small testis
P62305	MGI:98346	Snrpe	small nuclear ribonucleoprotein E	MP:0001156	abnormal spermatogenesis
				MP:0004852	decreased testis weight
P42227	MGI:103038	Stat3	signal transducer and activator of transcription 3	MP:0001925	male infertility
				MP:0005389	reproductive system phenotype
				MP:0001157	small seminal vesicle
				MP:0001147	small testis
Q93092	MGI:1274789	Taldo1	transaldolase 1	MP:0003698	abnormal male reproductive system physiology
				MP:0009832	abnormal sperm mitochondrial sheath morphology
				MP:0004543	abnormal sperm physiology
				MP:0002675	asthenozoospermia
				MP:0004542	impaired acrosome reaction
				MP:0000242	impaired fertilization
				MP:0001925	male infertility
				MP:0001922	reduced male fertility
Q9JMI7	MGI:1930791	Tex101	testis expressed gene 101	MP:0004543	abnormal sperm physiology
				MP:0009647	decreased fertilization frequency
				MP:0001925	male infertility
Q80X71	MGI:1919150	Tmem106b	transmembrane protein 106B	MP:0002631	abnormal epididymis morphology
				MP:0004931	enlarged epididymis
O88856	MGI:1309516	Tpst2	protein-tyrosine sulfotransferase 2	MP:0002216	abnormal seminiferous tubule morphology
				MP:0005159	azoospermia
				MP:0004852	decreased testis weight
				MP:0001925	male infertility
				MP:0001153	small seminiferous tubules
Q62318	MGI:109274	Trim28	tripartite motif-containing 28	MP:0004901	decreased male germ cell number
				MP:0004852	decreased testis weight
				MP:0002687	oligozoospermia
				MP:0001922	reduced male fertility
				MP:0005389	reproductive system phenotype
O08759	MGI:105098	Ube3a	ubiquitin protein ligase E3A	MP:0003666	impaired sperm capacitation
				MP:0002687	oligozoospermia
				MP:0001922	reduced male fertility
Q60931	MGI:106922	Vdac3	voltage-dependent anion channel 3	MP:0009838	abnormal sperm axoneme morphology
				MP:0009832	abnormal sperm mitochondrial sheath morphology
				MP:0002675	asthenozoospermia
				MP:0001925	male infertility
Q5H8C4	MGI:2444304	Vps13a	vacuolar protein sorting 13A	MP:0001925	male infertility
Q8K1X1	MGI:1920230	Wdr11	WD repeat domain 11	MP:0001925	male infertility
				MP:0001922	reduced male fertility
				MP:0001154	seminiferous tubule degeneration
				MP:0001147	small testis
				MP:0002637	small uterus
				MP:0005578	teratozoospermia
Q91WL8	MGI:1931237	Wwox	WW domain-containing oxidoreductase	MP:0001152	Leydig cell hyperplasia
				MP:0005536	Leydig cell hypoplasia
				MP:0001922	reduced male fertility
				MP:0005389	reproductive system phenotype
				MP:0001154	seminiferous tubule degeneration
				MP:0001153	small seminiferous tubules
				MP:0001147	small testis
				MP:0003205	testicular atrophy
Q60736	MGI:104965	Zp3r	zona pellucida 3 receptor	MP:0005389	reproductive system phenotype
Q62522	MGI:1855701	Zpbp	zona pellucida binding protein	MP:0008898	abnormal acrosome morphology
				MP:0002784	abnormal Sertoli cell morphology
				MP:0006380	abnormal spermatid morphology
				MP:0001156	abnormal spermatogenesis
				MP:0008892	abnormal sperm flagellum morphology
				MP:0009232	abnormal sperm nucleus morphology
				MP:0008839	absent acrosome
				MP:0002675	asthenozoospermia
				MP:0009238	coiled sperm flagellum
				MP:0008893	detached sperm flagellum
				MP:0002686	globozoospermia
				MP:0001925	male infertility
				MP:0005389	reproductive system phenotype
				MP:0005578	teratozoospermia

## Sheet: Protein summary
Table S3: Mouse epididymosome proteins linked to male fertility phenotypes
UniProt Accession	Gene Symbol	Gene/Protein Name
P41233	Abca1	ATP-binding cassette, sub-family A (ABC1), member 1
P09470	Ace	angiotensin I converting enzyme (peptidyl-dipeptidase A) 1
P23578	Acr	acrosin prepropeptide
Q60718	Adam2	a disintegrin and metallopeptidase domain 2
O35227	Adam7	a disintegrin and metallopeptidase domain 7
Q8CJ12	Adgrg2	adhesion G protein-coupled receptor G2
Q9JKV1	Adrm1	adhesion regulating molecule 1
Q9D517	Agpat3	1-acylglycerol-3-phosphate O-acyltransferase 3
Q9WTQ5	Akap12	A kinase (PRKA) anchor protein (gravin) 12
P22892	Ap1g1	adaptor protein complex AP-1, gamma 1 subunit
E9Q414	Apob	apolipoprotein B
O88848	Arl6	ADP-ribosylation factor-like 6
Q9WV27	Atp1a4	ATPase, Na+/K+ transporting, alpha 4 polypeptide
G5E829	Atp2b1	ATPase, Ca++ transporting, plasma membrane 1
Q6Q477	Atp2b4	ATPase, Ca++ transporting, plasma membrane 4
Q64430	Atp7a	ATPase, Cu++ transporting, alpha polypeptide
Q09200	B4galnt1	beta-1,4-N-acetyl-galactosaminyl transferase 1
P15535	B4galt1	UDP-Gal:betaGlcNAc beta 1,4- galactosyltransferase, polypeptide 1
P18572	Bsg	basigin
Q9D424	Cabyr	calcium-binding tyrosine-(Y)-phosphorylation regulated (fibrousheathin 2)
P00920	Car2	carbonic anhydrase 2
Q64444	Car4	carbonic anhydrase 4
Q9Z0F4	Cib1	calcium and integrin binding 1 (calmyrin)
Q03401	Crisp1	cysteine-rich secretory protein 1
Q02248	Ctnnb1	catenin (cadherin associated protein), beta 1
P63037	Dnaja1	DnaJ heat shock protein family (Hsp40) member A1
Q8CHR6	Dpyd	dihydropyrimidine dehydrogenase
Q9JHU4	Dync1h1	dynein cytoplasmic 1 heavy chain 1
Q9WVK4	Ehd1	EH-domain containing 1
Q9EQP2	Ehd4	EH-domain containing 4
Q8BPU7	Elmo1	engulfment and cell motility 1
Q920L1	Fads1	fatty acid desaturase 1
Q9Z0R9	Fads2	fatty acid desaturase 2
P30416	Fkbp4	FK506 binding protein 4
Q64378	Fkbp5	FK506 binding protein 5
P70419	Galnt3	polypeptide N-acetylgalactosaminyltransferase 3
Q64467	Gapdhs	glyceraldehyde-3-phosphate dehydrogenase, spermatogenic
Q60928	Ggt1	gamma-glutamyltransferase 1
P23242	Gja1	gap junction protein, alpha 1
P11352	Gpx1	glutathione peroxidase 1
O70325	Gpx4	glutathione peroxidase 4
Q8BH60	Gopc	golgi associated PDZ and coiled-coil motif containing
P21765	Gpx5	glutathione peroxidase 5
P20060	Hexb	hexosaminidase B
P51660	Hsd17b4	hydroxysteroid (17-beta) dehydrogenase 4
P07901	Hsp90aa1	heat shock protein 90, alpha (cytosolic), class A member 1
P17156	Hspa2	heat shock protein 2
Q61316	Hspa4	heat shock protein 4
P48722	Hspa4l	heat shock protein 4 like
P42859	Htt	huntingtin
P28776	Ido1	indoleamine 2,3-dioxygenase 1
Q07113	Igf2r	insulin-like growth factor 2 receptor
P19001	Krt19	keratin 19
P02468	Lamc1	laminin, gamma 1
P00342	Ldhc	lactate dehydrogenase C
P51885	Lum	lumican
Q8BRK9	Man2a2	mannosidase 2, alpha 2
Q8K2I4	Manba	mannosidase, beta A, lysosomal
P21956	Mfge8	milk fat globule-EGF factor 8 protein
Q921V5	Mgat2	mannoside acetylglucosaminyltransferase 2
Q1HFZ0	Nsun2	NOL1/NOP2/Sun domain family member 2
P09041	Pgk2	phosphoglycerate kinase 2
P97819	Pla2g6	phospholipase A2, group VI
Q7TNP2	Ppp2r1b	protein phosphatase 2, regulatory subunit A, beta
P05132	Prkaca	protein kinase, cAMP dependent, catalytic, alpha
Q9DBC7	Prkar1a	protein kinase, cAMP dependent regulatory, type I, alpha
Q9JHJ7	Prss21	protease, serine 21
Q61207	Psap	prosaposin
O35604	Npc1	NPC intracellular cholesterol transporter 1
Q11011	Npepps	aminopeptidase puromycin sensitive
P26618	Pdgfra	platelet derived growth factor receptor, alpha polypeptide
Q9WU28	Pfdn5	prefoldin 5
Q2TBE6	Pi4k2a	phosphatidylinositol 4-kinase type 2 alpha
P55065	Pltp	phospholipid transfer protein
Q91X88	Pomgnt1	protein O-linked mannose beta 1,2-N-acetylglucosaminyltransferase
P04925	Prnp	prion protein
P54728	Rad23b	RAD23 homolog B, nucleotide excision repair protein
P69566	Ranbp9	RAN binding protein 9
P60154	Rnase9	ribonuclease, RNase A family, 9 (non-active)
P50543	S100a11	S100 calcium binding protein A11
Q9EP69	Sacm1l	SAC1 suppressor of actin mutations 1-like (yeast)
Q8K299	Scara5	scavenger receptor class A, member 5
Q6NZC7	Sec23ip	Sec23 interacting protein
Q3V132	Slc25a31	solute carrier family 25 (mitochondrial carrier; adenine nucleotide translocator), member 31
P62305	Snrpe	small nuclear ribonucleoprotein E
P42227	Stat3	signal transducer and activator of transcription 3
Q93092	Taldo1	transaldolase 1
Q9JMI7	Tex101	testis expressed gene 101
Q80X71	Tmem106b	transmembrane protein 106B
O88856	Tpst2	protein-tyrosine sulfotransferase 2
Q62318	Trim28	tripartite motif-containing 28
O08759	Ube3a	ubiquitin protein ligase E3A
Q60931	Vdac3	voltage-dependent anion channel 3
Q5H8C4	Vps13a	vacuolar protein sorting 13A
Q8K1X1	Wdr11	WD repeat domain 11
Q91WL8	Wwox	WW domain-containing oxidoreductase
Q60736	Zp3r	zona pellucida 3 receptor
Q62522	Zpbp	zona pellucida binding protein
